# Supplementary material for: CRISPR-based oligo recombineering prioritizes apicomplexan cysteines for drug discovery
Source: Nat Microbiol. 2022 Oct 20;7(11):1891–905. doi: 10.1038/s41564-022-01249-y (PMC9613468; doi:10.1038/s41564-022-01249-y)
Supplement: Supplementary file 3 — Supplementary Table 1. isoTOP-ABPP MS data. Supplementary Table 2. List of electrophile-sensitive cysteines in T. gondii. Supplementary Table 3. List of highly electrophile-sensitive cysteines in T. gondii. Supplementary Table 4. Functional enrichment analysis of highly electrophile-sensitive cysteine-containing genes in T. gondii. Supplementary Table 5. Conservation analysis of highly electrophile-sensitive cysteines in T. gondii. Supplementary Table 6. Meta-analysis of cysteine mutation causing destabilization of PPIs in cancer-associated genes. Supplementary Table 7. CORe datasets for highly electrophile-sensitive cysteines in T. gondii. Supplementary Table 8. CORe datasets for saturation mutagenesis of highly electrophile-sensitive ribosomal cysteines in T. gondii. Supplementary Table 9. Acrylamide fragment library SMILES. Supplementary Table 10. Physico-chemical properties of the acrylamide fragment library. Supplementary Table 11. Fragment screen data against IVT assay of P. falciparum and HEK293 cell lysates. Supplementary Table 12. Primers used in the study. Supplementary Table 13. Synthetic DNA used in the study. [file 41564_2022_1249_MOESM3_ESM.xlsx]

## Sheet: Table S1
Supplementary Table 1: IsoTOP-ABPP ratios for all IA-alkyne labelled peptides in extracellular RHΔku80 T. gondii parasites. IsoTOP-ABPP ratios for individual labeled peptides following pairwise treatment (10:1) of IA-alkyne are listed and overlapping peptides containing the same labeled cysteine (e.g. same local sequence around the labeled cysteines but different charge states, MudPIT segment num…
Peptide #	ToxoDB ID	Description	Grouped peptide sequence		Median ratio (run 1)	Median ratio (run 2)	Mean ratio (of run 1/2; R)	RSD (of run 1/2)	Charges	MudPIT segments
			Individual peptide sequence	Peptide mass	Ratio (run 1)	Ratio (run 2)			Charge	MudPIT segment
1	TGGT1_214270	putative translation initiation factor IF-2	AMEAITQLQEEGFNCR		13.99	0.06	7.025	140.213	23	3
			R.AMEAITQLQEEGFNC*R.L	2353.14	13.99	0	6.995	141.421	2	3
			R.AMEAITQLQEEGFNC*R.L	2353.14	0	0.06	0.03	141.421	3	3
			R.AMEAITQLQEEGFNC*R.L	2353.14	0	0	0	#DIV/0!	2	2
2	TGGT1_260600	Pumilio-family RNA binding repeat-containing pro	CLVLGTPEQR		0	0.26	0.13	141.421	2	4
			K.C*LVLGTPEQR.N	1627.89	0	0.26	0.13	141.421	2	4
3	TGGT1_227610	hypothetical protein	ASGPCTQGALAEGSEAATGTAR		0	0.31	0.155	141.421	3	3
			R.ASGPC*TQGALAEGSEAATGTAR.D	2519.23	0	0.31	0.155	141.421	3	3
4	TGGT1_219540	cytosolic tRNA-Ala synthetase	ICESCLNEK		0	0.56	0.28	141.421	3	2
			R.IC*ESCLNEKELEDGEDIQQK.G	2893.37	0	0.56	0.28	141.421	3	2
5	TGGT1_218200	UDP-sugar pyrophospharylase	SPCVPLAIMTSDDTHEK		0	0.59	0.295	141.421	3	4
			R.SPC*VPLAIMTSDDTHEK.T	2357.16	0	0.59	0.295	141.421	3	4
6	TGGT1_268835	hypothetical protein	TPAPCEGAEK		0.61	0.6	0.605	1.16877	2	3
			K.TPAPC*EGAEK.G	1514.76	0.61	0.6	0.605	1.16877	2	3
			K.TPAPC*EGAEKGWALFDAALSACAK.S	2977.47	0	0	0	#DIV/0!	3	4
7	TGGT1_311030	hypothetical protein	GVGSSSTASCSSAR		0.96	0.69	0.825	23.1417	2	3
			R.GVGSSSTASC*SSAR.R	1768.85	0.96	0.69	0.825	23.1417	2	3
8	TGGT1_310770	hypothetical protein	LPDLLAFVGEECEYCR		0	0.7	0.35	141.421	3	4
			K.LPDLLAFVGEEC*EYCR.R	2427.18	0	0.7	0.35	141.421	3	4
9	TGGT1_249630	glutathione S-transferase, N-terminal domain-con	ATTVPTLFQYTVCPYCTATR		0.77	0.77	0.77	0	23	4
			K.ATTVPTLFQYTVC*PYCTATR.A	2806.4	0.57	0.7	0.635	14.4762	2	4
			K.ATTVPTLFQYTVC*PYCTATR.A	2806.4	0.77	0.77	0.77	0	3	4
			K.ATTVPTLFQYTVCPYC*TATR.A	2806.4	0.77	0.77	0.77	0	3	4
10	TGGT1_258970	hypothetical protein	SPAAGCHER		0.54	0.81	0.675	28.2843	2	5
			R.SPAAGC*HER.T	1439.71	0.54	0.81	0.675	28.2843	2	5
11	TGGT1_311690	UBA/TS-N domain-containing protein	DYQMQPTCVVNMGFTTIDK		5.46	0.9	3.18	101.396	3	3
			R.DYQMQPTC*VVNMGFTTIDK.S	2704.29	5.46	0.9	3.18	101.396	3	3
			R.DYQMQPTC*VVNMGFTTIDK.S	2704.29	0	0	0	#DIV/0!	2	5
			R.DYQMQPTC*VVNMGFTTIDK.S	2704.29	0	0	0	#DIV/0!	3	2
12	TGGT1_215775	rhoptry protein ROP8	VVSTVCR		0.94	0.91	0.925	2.29332	2	3
			R.VVSTVC*R.G	1275.71	0.94	0.91	0.925	2.29332	2	3
13	TGGT1_211680	protein disulfide isomerase	DVMLEIYAPWCGYCK		0	0.91	0.455	141.421	234	345
			K.DKDVMLEIYAPWC*GYCK.S	2604.24	0	0.93	0.465	141.421	2	4
			K.DKDVMLEIYAPWC*GYCK.S	2604.24	0	0.91	0.455	141.421	2	5
			K.DKDVMLEIYAPWC*GYCK.S	2604.24	0	0.91	0.455	141.421	3	4
			K.DKDVMLEIYAPWC*GYCK.S	2604.24	0	0.89	0.445	141.421	3	5
			K.DKDVMLEIYAPWC*GYCK.S	2604.24	0	0.88	0.44	141.421	4	3
			K.DKDVMLEIYAPWC*GYCK.S	2604.24	0	0	0	#DIV/0!	2	3
			K.DKDVMLEIYAPWCGYC*K.S	2604.24	0	0.93	0.465	141.421	2	4
			K.DKDVMLEIYAPWCGYC*K.S	2604.24	0	0	0	#DIV/0!	3	4
			K.DVMLEIYAPWCGYC*K.S	2361.12	0	0	0	#DIV/0!	2	5
14	TGGT1_257480	NADP-dependent succinate-semialdehyde dehydrogen	GAGQTCVCANR		0	0.92	0.46	141.421	2	4
			R.GAGQTC*VCANR.V	1648.79	0	0.92	0.46	141.421	2	4
15	TGGT1_222160	aldehyde dehydrogenase	AAMTAFYGLFPNSGQCCVASSR		0.77	0.94	0.855	14.0594	3	45
			R.AAMTAFYGLFPNSGQC*CVASSR.V	2851.34	0.61	0.94	0.775	30.1091	3	5
			R.AAMTAFYGLFPNSGQC*CVASSR.V	2851.34	0.94	0	0.47	141.421	3	4
			R.AAMTAFYGLFPNSGQC*CVASSR.V	2851.34	0	0	0	#DIV/0!	2	4
			R.AAMTAFYGLFPNSGQCC*VASSR.V	2851.34	0.61	0.94	0.775	30.1091	3	5
			R.AAMTAFYGLFPNSGQCC*VASSR.V	2851.34	0.94	0	0.47	141.421	3	4
16	TGGT1_290890	putative carbonyl reductase 1	IISVASMCGK		0.96	0.94	0.95	1.48865	23	4
			R.IISVASMC*GK.M	1520.82	1	0.97	0.985	2.15362	2	4
			R.IISVASMC*GK.M	1520.82	0.91	0.92	0.915	0.772794	3	4
17	TGGT1_218200	UDP-sugar pyrophospharylase	VVLAPSWGISQDCMR		1.05	1.06	1.055	0.670243	23	4
			R.VVLAPSWGISQDC*MR.R	2175.12	0.94	0.99	0.965	3.66377	2	4
			R.VVLAPSWGISQDC*MR.R	2175.12	1.16	1.14	1.15	1.22975	3	4
18	TGGT1_300140	putative elongation factor 1-gamma	CELDLLPEPTMDLNEWK		1.12	1.1	1.11	1.27407	234	2345
	TGGT1_300140	putative elongation factor 1-gamma	K.C*ELDLLPEPTMDLNEWK.R	2559.26	1.12	1.04	1.08	5.23783	2	3
	TGGT1_300140	putative elongation factor 1-gamma	K.C*ELDLLPEPTMDLNEWK.R	2559.26	1.11	1.07	1.09	2.59489	3	3
	TGGT1_300140	putative elongation factor 1-gamma	K.C*ELDLLPEPTMDLNEWK.R	2559.26	0	1.1	0.55	141.421	3	2
	TGGT1_300140	putative elongation factor 1-gamma	K.C*ELDLLPEPTMDLNEWKR.V	2715.36	1.19	1.12	1.155	4.2855	2	4
	TGGT1_300140	putative elongation factor 1-gamma	K.C*ELDLLPEPTMDLNEWKR.V	2715.36	1.12	1.13	1.125	0.628539	3	4
	TGGT1_300140	putative elongation factor 1-gamma	K.C*ELDLLPEPTMDLNEWKR.V	2715.36	1.19	0	0.595	141.421	2	5
	TGGT1_300140	putative elongation factor 1-gamma	K.C*ELDLLPEPTMDLNEWKR.V	2715.36	0	1.07	0.535	141.421	3	3
	TGGT1_300140	putative elongation factor 1-gamma	K.C*ELDLLPEPTMDLNEWKR.V	2715.36	0	1.13	0.565	141.421	4	4
			K.C*ELDLLPEPTMDLNEWKR.V	2715.36	0	0	0	#DIV/0!	2	3
19	TGGT1_223070	hypothetical protein	VDCMCQLGIEYIR		1.16	1.12	1.14	2.48108	23	34
	TGGT1_223070	hypothetical protein	R.VDCMC*QLGIEYIR.D	2113.04	1.16	1.12	1.14	2.48108	2	3
	TGGT1_223070	hypothetical protein	R.VDCMC*QLGIEYIR.D	2113.04	1.18	1.12	1.15	3.68925	2	4
	TGGT1_223070	hypothetical protein	R.VDCMC*QLGIEYIR.D	2113.04	1.12	1.11	1.115	0.634176	3	3
			R.VDCMC*QLGIEYIR.D	2113.04	1.16	1.15	1.155	0.612214	3	4
20	TGGT1_233170	hypothetical protein	VIDYLLPAPCSR		0.99	1.14	1.065	9.95925	2	4
			K.VIDYLLPAPC*SR.T	1860.02	0.99	1.14	1.065	9.95925	2	4
21	TGGT1_217900	hypothetical protein	YC*DSVANTTC*AR		1.06	1.18	1.12	7.57614	3	4
			R.YC*DSVANTTC*AR.E	2330.15	1.06	1.18	1.12	7.57614	3	4
22	TGGT1_310640	phosphorylase family protein	GDLASLIVTVGCEQR		0	1.38	0.69	141.421	23	4
	TGGT1_310640	phosphorylase family protein	K.GDLASLIVTVGC*EQR.A	2074.11	0	1.42	0.71	141.421	2	4
	TGGT1_310640	phosphorylase family protein	K.GDLASLIVTVGC*EQR.A	2074.11	0	0	0	#DIV/0!	3	3
	TGGT1_310640	phosphorylase family protein	K.KGDLASLIVTVGC*EQR.A	2202.2	0	1.35	0.675	141.421	3	4
			K.KGDLASLIVTVGC*EQR.A	2202.2	0	0	0	#DIV/0!	2	5
23	TGGT1_286630	redoxin domain-containing protein	MIPDGNGCFTSK		1.26	1.45	1.355	9.91515	2	3
			K.MIPDGNGC*FTSK.M	1781.86	1.26	1.45	1.355	9.91515	2	3
24	TGGT1_256970	putative vacuolar ATP synthase subunit A	YSNSQVIIYVGCGER		0	1.46	0.73	141.421	2	5
	TGGT1_256970	putative vacuolar ATP synthase subunit A	K.YSNSQVIIYVGC*GER.G	2201.11	0	1.46	0.73	141.421	2	5
			K.YSNSQVIIYVGC*GER.G	2201.11	0	0	0	#DIV/0!	3	5
25	TGGT1_290670	eucyl aminopeptidase LAP	TVAVVLPTCQK		1.5	1.47	1.485	1.4285	2	4
			K.TVAVVLPTC*QK.V	1670.95	1.5	1.47	1.485	1.4285	2	4
26	TGGT1_266450	ysine decarboxylase family protein	MLCEYLEAR		1.86	1.48	1.67	16.0899	2	3
			R.MLC*EYLEAR.D	1639.82	1.86	1.48	1.67	16.0899	2	3
27	TGGT1_248680	hypothetical protein	LQQQGCHSR		8.73	1.54	5.135	99.0087	2	5
			R.LQQQGC*HSR.G	1568.8	8.73	1.54	5.135	99.0087	2	5
28	TGGT1_272030B	kelch repeat-containing protein	GPCGEETAPR		2.09	1.55	1.82	20.9801	2	4
			R.KGPC*GEETAPR.K	1656.84	2.09	1.55	1.82	20.9801	2	4
29	TGGT1_248320	carrier superfamily protein	TNVQAGCQQIEPHAR		1.75	1.57	1.66	7.66742	2	4
			K.TNVQAGC*QQIEPHAR.K	2165.1	1.75	1.57	1.66	7.66742	2	4
30	TGGT1_267620	multi-pass transmembrane protein	IHLECQQQVIETQPAPVR		0	1.58	0.79	141.421	3	5
			K.IHLEC*QQQVIETQPAPVR.Q	2602.39	0	1.58	0.79	141.421	3	5
31	TGGT1_293180	NADP-specific glutamate dehydrogenase	AWEVPCDIAFPCATQNEISEEDAQLLIDNGCR		14.31	1.59	7.95	113.137	3	4
	TGGT1_293180	NADP-specific glutamate dehydrogenase	R.AWEVPC*DIAFPCATQNEISEEDAQLLIDNGCR.I	4178.94	0	0	0	#DIV/0!	3	4
			R.AWEVPCDIAFPC*ATQNEISEEDAQLLIDNGCR.I	4178.94	14.31	1.59	7.95	113.137	3	4
32	TGGT1_207770	PCI domain-containing protein	LLGAVCEDIDAR		0	1.62	0.81	141.421	23	2
	TGGT1_207770	PCI domain-containing protein	R.LLGAVC*EDIDAR.D	1786.94	0	1.74	0.87	141.421	2	2
			R.LLGAVC*EDIDAR.D	1786.94	0	1.49	0.745	141.421	3	2
33	TGGT1_263300	eukaryotic porin protein	VCDYVSATIGSQIDVSK		1.84	1.65	1.745	7.69916	234	245
	TGGT1_263300	eukaryotic porin protein	K.VC*DYVSATIGSQIDVSKPSNPDAVK.H	3106.58	1.34	1.29	1.315	2.68862	3	5
	TGGT1_263300	eukaryotic porin protein	K.VC*DYVSATIGSQIDVSKPSNPDAVK.H	3106.58	0	1.64	0.82	141.421	2	4
	TGGT1_263300	eukaryotic porin protein	K.VC*DYVSATIGSQIDVSKPSNPDAVK.H	3106.58	0	2.4	1.2	141.421	3	2
	TGGT1_263300	eukaryotic porin protein	K.VC*DYVSATIGSQIDVSKPSNPDAVK.H	3106.58	0	1.67	0.835	141.421	3	4
			K.VC*DYVSATIGSQIDVSKPSNPDAVK.H	3106.58	2.34	0	1.17	141.421	4	5
34	TGGT1_226430	reticulon protein	MCAAPVCACVSPYIQEAQDFCSR		1.56	1.69	1.625	5.65685	234	34
	TGGT1_226430	reticulon protein	K.MC*AAPVCACVSPYIQEAQDFCSR.M	3177.42	1.56	1.55	1.555	0.454731	3	4
	TGGT1_226430	reticulon protein	K.MC*AAPVCACVSPYIQEAQDFCSR.M	3177.42	0	2.12	1.06	141.421	2	3
	TGGT1_226430	reticulon protein	K.MCAAPVC*ACVSPYIQEAQDFCSR.M	3177.42	1.45	1.37	1.41	4.01195	3	3
	TGGT1_226430	reticulon protein	K.MCAAPVC*ACVSPYIQEAQDFCSR.M	3177.42	1.56	1.55	1.555	0.454731	3	4
	TGGT1_226430	reticulon protein	K.MCAAPVC*ACVSPYIQEAQDFCSR.M	3177.42	0	0	0	#DIV/0!	2	3
	TGGT1_226430	reticulon protein	K.MCAAPVCAC*VSPYIQEAQDFCSR.M	3177.42	2.16	1.69	1.925	17.2644	3	3
	TGGT1_226430	reticulon protein	K.MCAAPVCAC*VSPYIQEAQDFCSR.M	3177.42	0	2.12	1.06	141.421	2	3
	TGGT1_226430	reticulon protein	K.MCAAPVCAC*VSPYIQEAQDFCSR.M	3177.42	0	1.92	0.96	141.421	4	3
			K.MCAAPVCACVSPYIQEAQDFC*SR.M	3177.42	1.56	0	0.78	141.421	3	4
35	TGGT1_312110	apicoplast-associated thioredoxin family protein	TAVSCPAAK		1.84	1.73	1.785	4.35752	2	35
	TGGT1_312110	apicoplast-associated thioredoxin family protein	K.TAVSC*PAAK.I	1359.73	1.79	1.76	1.775	1.19511	2	3
			K.VKTAVSC*PAAK.I	1586.9	1.88	1.7	1.79	7.11057	2	5
36	TGGT1_258050	actin like protein ALP2a	EDVETLSDYPVLFSEPNLHCR		0	1.75	0.875	141.421	3	4
	TGGT1_258050	actin like protein ALP2a	R.EDVETLSDYPVLFSEPNLHC*R.A	2976.45	0	1.75	0.875	141.421	3	4
			R.EDVETLSDYPVLFSEPNLHC*R.A	2976.45	0	0	0	#DIV/0!	3	3
37	TGGT1_230450	bifunctional GMP synthase/glutamine amidotransfe	CVDGEEAEGEK		1.79	1.77	1.78	0.794502	2	2
	TGGT1_230450	bifunctional GMP synthase/glutamine amidotransfe	R.C*VDGEEAEGEK.A	1677.77	1.72	1.85	1.785	5.1498	2	2
			R.C*VDGEEAEGEKAR.K	1904.91	1.85	1.7	1.775	5.97555	2	2
38	TGGT1_278870	myosin F	LVCATSGR		2.04	1.77	1.905	10.022	2	4
			R.LVC*ATSGR.V	1318.72	2.04	1.77	1.905	10.022	2	4
39	TGGT1_233000	KOW motif domain-containing protein	ILLPSNSALCATAAQLASK		1.78	1.8	1.79	0.790063	23	5
	TGGT1_233000	KOW motif domain-containing protein	R.ILLPSNSALC*ATAAQLASK.R	2385.33	1.7	1.75	1.725	2.04958	2	5
	TGGT1_233000	KOW motif domain-containing protein	R.ILLPSNSALC*ATAAQLASK.R	2385.33	1.86	1.84	1.85	0.76444	3	5
			R.ILLPSNSALC*ATAAQLASK.R	2385.33	0	0	0	#DIV/0!	2	4
40	TGGT1_207640	isoleucyl-tRNA synthetase family protein	IMPFSTACSTPLSNFEANQNYK		5.94	1.8	3.87	75.644	3	4
			K.IMPFSTAC*STPLSNFEANQNYK.D	2976.43	5.94	1.8	3.87	75.644	3	4
41	TGGT1_230070	BolA family protein	SCGCGAAYDCVIVSDAFDGK		2.1	1.83	1.965	9.71597	3	34
	TGGT1_230070	BolA family protein	K.SC*GCGAAYDCVIVSDAFDGKK.L	2736.25	2.1	1.67	1.885	16.1303	3	4
			K.SC*GCGAAYDCVIVSDAFDGKK.L	2736.25	0	1.99	0.995	141.421	3	3
42	TGGT1_257680	myosin light chain MLC1	CPVCYQK		3.12	1.83	2.475	36.8553	2	45
	TGGT1_257680	myosin light chain MLC1	K.C*PVCYQK.L	1409.69	3.24	0	1.62	141.421	2	4
	TGGT1_257680	myosin light chain MLC1	K.KC*PVCYQK.L	1537.79	3.12	1.83	2.475	36.8553	2	5
			K.KCPVC*YQK.L	1537.79	2.98	0	1.49	141.421	2	5
43	TGGT1_319910	WD domain, G-beta repeat-containing protein	CGVESSAGR		8.61	1.83	5.22	91.8426	2	3
			R.C*GVESSAGR.R	1377.68	8.61	1.83	5.22	91.8426	2	3
44	TGGT1_317720	putative eukaryotic translation initiation facto	ACDFTFHVQQR		0.89	1.84	1.365	49.2126	2	45
	TGGT1_317720	putative eukaryotic translation initiation facto	R.AC*DFTFHVQQR.Q	1864.92	0.89	1.73	1.31	45.3412	2	5
			R.AC*DFTFHVQQR.Q	1864.92	0	1.96	0.98	141.421	2	4
45	TGGT1_224850	putative polyadenylate binding protein	LFAFCNFADHDSAK		4.14	1.84	2.99	54.3928	2	4
			R.LFAFC*NFADHDSAK.A	2099.01	4.14	1.84	2.99	54.3928	2	4
46	TGGT1_321420	kelch repeat-containing protein	ATPVCTFAYLGQAQTENR		1.96	1.85	1.905	4.08303	23	34
	TGGT1_321420	kelch repeat-containing protein	R.ATPVC*TFAYLGQAQTENR.T	2483.25	1.93	1.85	1.89	2.99304	2	3
	TGGT1_321420	kelch repeat-containing protein	R.ATPVC*TFAYLGQAQTENR.T	2483.25	1.96	1.84	1.9	4.46594	3	3
			R.ATPVC*TFAYLGQAQTENR.T	2483.25	2.05	0	1.025	141.421	3	4
47	TGGT1_263660	hypothetical protein	CAFLDNPVYK		1.75	1.86	1.805	4.30924	23	3
	TGGT1_263660	hypothetical protein	K.C*AFLDNPVYK.G	1681.87	1.65	2.08	1.865	16.3033	2	3
			K.C*AFLDNPVYK.G	1681.87	1.86	1.63	1.745	9.32003	3	3
48	TGGT1_297420	putative beta-tubulin cofactor D	SHSGGNEIQCPVER		1.88	1.87	1.875	0.377124	23	4
	TGGT1_297420	putative beta-tubulin cofactor D	K.SHSGGNEIQC*PVER.L	2025.99	1.84	1.88	1.86	1.52066	2	4
			K.SHSGGNEIQC*PVER.L	2025.99	1.91	1.86	1.885	1.87561	3	4
49	TGGT1_262810	iron donor protein CyaY protein	QIWYASPISGGDYFDYSANSSSGCPASWR		0	1.87	0.935	141.421	3	4
			K.QIWYASPISGGDYFDYSANSSSGC*PASWR.S	3686.68	0	1.87	0.935	141.421	3	4
50	TGGT1_226730	aconitate hydratase ACN/IRP	NCDGFSIK		0.72	1.89	1.305	63.3958	3	4
			R.NC*DGFSIKPEDVQTILDWQK.A	2849.43	0.72	1.89	1.305	63.3958	3	4
51	TGGT1_312380	tetratricopeptide repeat-containing protein	APHSIESLTEECNFPLTR		0	1.93	0.965	141.421	3	4
			K.APHSIESLTEEC*NFPLTR.G	2557.28	0	1.93	0.965	141.421	3	4
52	TGGT1_236970	SWI2/SNF2-containing PHD finger protein	GVDSAVQSGFAGACTANAPFAGPGFK		2.96	1.96	2.46	28.7442	3	4
			K.GVDSAVQSGFAGAC*TANAPFAGPGFK.R	2940.44	2.96	1.96	2.46	28.7442	3	4
53	TGGT1_248100	synaptobrevin protein	GEASPSGEGACAGSSR		2.28	1.98	2.13	9.95925	2	2
			R.GEASPSGEGAC*AGSSR.A	1934.89	2.28	1.98	2.13	9.95925	2	2
54	TGGT1_236570	ysine decarboxylase family protein	IEWMCPYWQK		1.83	1.99	1.91	5.92341	2	4
	TGGT1_236570	ysine decarboxylase family protein	K.IEWMC*PYWQK.I	1896.92	1.83	1.99	1.91	5.92341	2	4
			K.IEWMC*PYWQK.I	1896.92	0	0	0	#DIV/0!	2	3
55	TGGT1_201680	putative eukaryotic initiation factor-3 subunit	HVQLCVDENK		0	1.99	0.995	141.421	2	4
			R.HVQLC*VDENK.L	1696.87	0	1.99	0.995	141.421	2	4
56	TGGT1_270240	MAG1 protein (MAG1)	ACQDMAPIEEALCHK		1.89	2.01	1.95	4.35143	2	3
	TGGT1_270240	MAG1 protein (MAG1)	R.AC*QDMAPIEEALCHK.T	2229.06	1.89	2.01	1.95	4.35143	2	3
			R.ACQDMAPIEEALC*HK.T	2229.06	1.89	2.01	1.95	4.35143	2	3
57	TGGT1_271888	putative 3-ketoacyl-CoA reductase	MDLFSCGCIK		2.08	2.01	2.045	2.42041	2	3
	TGGT1_271888	putative 3-ketoacyl-CoA reductase	-.MDLFSC*GCIK.A	1685.81	2.08	2.01	2.045	2.42041	2	3
			-.MDLFSCGC*IK.A	1685.81	2.08	2.01	2.045	2.42041	2	3
58	TGGT1_258070	hypothetical protein	AAGCPDEDASAPLLALPQR		1.93	2.02	1.975	3.22226	23	23
	TGGT1_258070	hypothetical protein	K.AAGC*PDEDASAPLLALPQR.S	2408.24	1.93	1.96	1.945	1.09065	2	3
	TGGT1_258070	hypothetical protein	K.AAGC*PDEDASAPLLALPQR.S	2408.24	1.93	2.09	2.01	5.62871	3	3
			R.EDLKAAGC*PDEDASAPLLALPQR.S	2893.48	1.85	0	0.925	141.421	3	2
59	TGGT1_263070	CMGC kinase, CK2 family	EPFFYGHDNCDQLVK		4.69	2.02	3.355	56.2735	23	4
	TGGT1_263070	CMGC kinase, CK2 family	K.EPFFYGHDNC*DQLVK.I	2325.11	0	0	0	#DIV/0!	2	3
	TGGT1_263070	CMGC kinase, CK2 family	R.KEPFFYGHDNC*DQLVK.I	2453.2	4.03	1.86	2.945	52.1026	2	4
			R.KEPFFYGHDNC*DQLVK.I	2453.2	5.35	2.18	3.765	59.5359	3	4
60	TGGT1_251620	putative flap structure-specific endonuclease 1	DGNSFGNFTNDAGDCTSHIAGMLNR		1.97	2.04	2.005	2.4687	234	23
	TGGT1_251620	putative flap structure-specific endonuclease 1	R.DGNSFGNFTNDAGDC*TSHIAGMLNR.A	3127.41	1.92	1.94	1.93	0.732753	3	3
	TGGT1_251620	putative flap structure-specific endonuclease 1	R.DGNSFGNFTNDAGDC*TSHIAGMLNR.A	3127.41	2.03	2.15	2.09	4.05994	4	3
	TGGT1_251620	putative flap structure-specific endonuclease 1	R.DGNSFGNFTNDAGDC*TSHIAGMLNR.A	3127.41	0	2.59	1.295	141.421	2	3
			R.DGNSFGNFTNDAGDC*TSHIAGMLNR.A	3127.41	0	1.92	0.96	141.421	3	2
61	TGGT1_215740	putative notchless	LWCLNTETPLR		2.47	2.05	2.26	13.1409	23	4
	TGGT1_215740	putative notchless	R.LWC*LNTETPLR.T	1859	2.71	2.28	2.495	12.1866	2	4
			R.LWC*LNTETPLR.T	1859	2.23	1.82	2.025	14.3167	3	4
62	TGGT1_202820	ubiquitin-conjugating enzyme subfamily protein	DCPSGCSVGLDDEAGGDFFVWR		2.66	2.06	2.36	17.9773	3	3
	TGGT1_202820	ubiquitin-conjugating enzyme subfamily protein	R.DC*PSGCSVGLDDEAGGDFFVWR.V	2902.29	2.66	2.06	2.36	17.9773	3	3
	TGGT1_202820	ubiquitin-conjugating enzyme subfamily protein	R.DC*PSGCSVGLDDEAGGDFFVWR.V	2902.29	0	0	0	#DIV/0!	3	4
			R.DCPSGC*SVGLDDEAGGDFFVWR.V	2902.29	2.66	2.06	2.36	17.9773	3	3
63	TGGT1_311090	ubiquitin carboxyl-terminal hydrolase	TEPTCADAAMTEK		20	2.06	11.03	115.009	23	2
	TGGT1_311090	ubiquitin carboxyl-terminal hydrolase	K.TEPTC*ADAAMTEK.N	1879.88	0	2.06	1.03	141.421	2	2
			K.TEPTC*ADAAMTEKNEDSNVSSTGSTR.V	3215.45	20	0	10	141.421	3	2
64	TGGT1_256970	putative vacuolar ATP synthase subunit A	TCISQALSK		2.15	2.13	2.14	0.660847	2	3
			K.TC*ISQALSK.Y	1462.8	2.15	2.13	2.14	0.660847	2	3
65	TGGT1_284560	ribosomal protein RPL9	VEMWYGTCTDLSCIR		2.2	2.16	2.18	1.29744	23	234
	TGGT1_284560	ribosomal protein RPL9	K.VEMWYGTC*TDLSCIR.T	2347.1	2.2	2.11	2.155	2.95311	2	3
	TGGT1_284560	ribosomal protein RPL9	K.VEMWYGTC*TDLSCIR.T	2347.1	2.36	2.11	2.235	7.90947	2	4
	TGGT1_284560	ribosomal protein RPL9	K.VEMWYGTC*TDLSCIR.T	2347.1	1.97	2.24	2.105	9.06978	3	3
	TGGT1_284560	ribosomal protein RPL9	K.VEMWYGTC*TDLSCIR.T	2347.1	2.24	2.16	2.2	2.5713	3	4
	TGGT1_284560	ribosomal protein RPL9	K.VEMWYGTC*TDLSCIR.T	2347.1	0	2.45	1.225	141.421	2	2
	TGGT1_284560	ribosomal protein RPL9	K.VEMWYGTC*TDLSCIR.T	2347.1	0	2.14	1.07	141.421	3	2
			K.VEMWYGTCTDLSC*IR.T	2347.1	1.97	2.24	2.105	9.06978	3	3
66	TGGT1_236570	ysine decarboxylase family protein	EIPAPVGGSGHQYSAGDVAAVTDLSEPCPVAICTGGGPGMMEAGNSGAASVAGGR		2.22	2.16	2.19	1.93728	4	4
	TGGT1_236570	ysine decarboxylase family protein	R.EIPAPVGGSGHQYSAGDVAAVTDLSEPC*PVAICTGGGPGMMEAGNSGAASVAGGR.S	5655.66	2.22	2.16	2.19	1.93728	4	4
			R.EIPAPVGGSGHQYSAGDVAAVTDLSEPCPVAIC*TGGGPGMMEAGNSGAASVAGGR.S	5655.66	2.22	2.16	2.19	1.93728	4	4
67	TGGT1_306960	phenylalanine--tRNA ligase, beta subunit protein	SYMLTGDALNCLSEK		2.36	2.19	2.275	5.28387	23	23
	TGGT1_306960	phenylalanine--tRNA ligase, beta subunit protein	R.SYMLTGDALNC*LSEK.I	2158.06	2.24	2.23	2.235	0.316379	2	2
	TGGT1_306960	phenylalanine--tRNA ligase, beta subunit protein	R.SYMLTGDALNC*LSEK.I	2158.06	2.44	2.14	2.29	9.26341	3	2
	TGGT1_306960	phenylalanine--tRNA ligase, beta subunit protein	R.SYMLTGDALNC*LSEK.I	2158.06	2.28	0	1.14	141.421	2	3
			R.SYMLTGDALNC*LSEK.I	2158.06	2.85	0	1.425	141.421	3	3
68	TGGT1_218280	putative eukaryotic porin	EGGCSYSFGPTLVIGEPDEAAQQEGQMPNFFGMAR		0	2.21	1.105	141.421	3	4
			K.EGGC*SYSFGPTLVIGEPDEAAQQEGQMPNFFGMAR.M	4234.95	0	2.21	1.105	141.421	3	4
69	TGGT1_226710	hypothetical protein	EPPLCSLEGASADAAVQMVK		2.34	2.22	2.28	3.72161	23	234
	TGGT1_226710	hypothetical protein	K.REPPLC*SLEGASADAAVQMVK.L	2685.38	3.65	2.47	3.06	27.2675	3	4
	TGGT1_226710	hypothetical protein	R.EPPLC*SLEGASADAAVQMVK.L	2529.28	2.14	2.08	2.11	2.01073	3	2
	TGGT1_226710	hypothetical protein	R.EPPLC*SLEGASADAAVQMVK.L	2529.28	0	2.22	1.11	141.421	2	2
	TGGT1_226710	hypothetical protein	R.EPPLC*SLEGASADAAVQMVK.L	2529.28	2.54	0	1.27	141.421	2	3
			R.EPPLC*SLEGASADAAVQMVK.L	2529.28	1.98	0	0.99	141.421	3	3
70	TGGT1_215470	ribosomal protein RPL10A	VCVMGDAVHCEQAK		2.28	2.23	2.255	1.56786	23	3
	TGGT1_215470	ribosomal protein RPL10A	R.VC*VMGDAVHCEQAK.E	2059.98	2.85	2.23	2.54	17.2601	2	3
	TGGT1_215470	ribosomal protein RPL10A	R.VC*VMGDAVHCEQAK.E	2059.98	2.28	2	2.14	9.25186	3	3
			R.VCVMGDAVHC*EQAK.E	2059.98	2.14	2.27	2.205	4.16888	2	3
71	TGGT1_216450	peptidase, T1 family protein	GELYCVETSGCCSK		2.52	2.26	2.39	7.69238	23	23
	TGGT1_216450	peptidase, T1 family protein	K.GELYCVETSGC*CSK.Y	2105.94	2.54	2.2	2.37	10.1441	2	2
	TGGT1_216450	peptidase, T1 family protein	K.GELYCVETSGC*CSK.Y	2105.94	2.59	1.83	2.21	24.3168	2	3
	TGGT1_216450	peptidase, T1 family protein	K.GELYCVETSGCC*SK.Y	2105.94	2.51	2.32	2.415	5.56316	3	2
	TGGT1_216450	peptidase, T1 family protein	K.GELYCVETSGCC*SK.Y	2105.94	2.08	2.67	2.375	17.566	3	3
			R.SEPGAPLQFKGELYCVETSGCC*SK.Y	3160.49	0	0	0	#DIV/0!	3	4
72	TGGT1_232060	hypothetical protein	VGECAGFAPR		2.45	2.28	2.365	5.0828	2	3
			R.VGEC*AGFAPR.K	1518.78	2.45	2.28	2.365	5.0828	2	3
73	TGGT1_266460	putative small ubiquitin family modifier	LMQAYCNR		3.23	2.3	2.765	23.7833	2	4
			K.LMQAYC*NR.L	1510.75	3.23	2.3	2.765	23.7833	2	4
74	TGGT1_256980	glycerol-3-phosphate-acyltransferase	TPETAGAVCELDR		0	2.32	1.16	141.421	2	3
			R.TPETAGAVC*ELDRK.T	2003.03	0	2.32	1.16	141.421	2	3
75	TGGT1_226430	reticulon protein	CYENVNCVLESVR		2.58	2.35	2.465	6.59775	23	23
	TGGT1_226430	reticulon protein	R.C*YENVNCVLESVR.D	2098.02	2.58	2.21	2.395	10.924	2	2
	TGGT1_226430	reticulon protein	R.C*YENVNCVLESVR.D	2098.02	3.11	0	1.555	141.421	3	3
	TGGT1_226430	reticulon protein	R.C*YENVNCVLESVR.D	2098.02	0	0	0	#DIV/0!	2	3
	TGGT1_226430	reticulon protein	R.CYENVNC*VLESVR.D	2098.02	2.58	2.49	2.535	2.51044	2	2
			R.CYENVNC*VLESVR.D	2098.02	0	0	0	#DIV/0!	2	3
76	TGGT1_242330	ribosomal protein RPS5	AMCPIVER		2.12	2.37	2.245	7.87424	23	34
	TGGT1_242330	ribosomal protein RPS5	K.AMC*PIVER.L	1430.75	2.67	2.6	2.635	1.87846	2	3
	TGGT1_242330	ribosomal protein RPS5	K.AMC*PIVER.L	1430.75	1.58	2.19	1.885	22.8825	2	4
	TGGT1_242330	ribosomal protein RPS5	K.AMC*PIVER.L	1430.75	2.67	2.55	2.61	3.25107	3	3
			K.AMC*PIVER.L	1430.75	1.16	2.02	1.59	38.246	3	4
77	TGGT1_237820	IMC sub-compartment protein ISP2	LTQGNSAIELSCER		2.46	2.38	2.42	2.33754	23	23
	TGGT1_237820	IMC sub-compartment protein ISP2	R.LTQGNSAIELSC*ER.K	2034.04	2.38	2.38	2.38	0	2	2
	TGGT1_237820	IMC sub-compartment protein ISP2	R.LTQGNSAIELSC*ER.K	2034.04	2.55	2.32	2.435	6.67904	3	2
	TGGT1_237820	IMC sub-compartment protein ISP2	R.LTQGNSAIELSC*ER.K	2034.04	2.66	0	1.33	141.421	2	3
			R.LTQGNSAIELSC*ERK.S	2162.13	2.16	2.64	2.4	14.1421	2	3
78	TGGT1_260260	ribosomal protein RPP1	ALQGQNIADLISNAGACAAAAPAAAAPVAGGDAGAAPAK		2.37	2.39	2.38	0.594207	3456	345
	TGGT1_260260	ribosomal protein RPP1	R.ALQGQNIADLISNAGAC*AAAAPAAAAPVAGGDAGAAPAK.E	3901.02	2.42	2.48	2.45	1.73169	3	3
	TGGT1_260260	ribosomal protein RPP1	R.ALQGQNIADLISNAGAC*AAAAPAAAAPVAGGDAGAAPAK.E	3901.02	2.43	2.44	2.435	0.290393	3	4
	TGGT1_260260	ribosomal protein RPP1	R.ALQGQNIADLISNAGAC*AAAAPAAAAPVAGGDAGAAPAK.E	3901.02	2.38	2.35	2.365	0.896964	4	3
	TGGT1_260260	ribosomal protein RPP1	R.ALQGQNIADLISNAGAC*AAAAPAAAAPVAGGDAGAAPAK.E	3901.02	2.44	2.38	2.41	1.76043	4	4
	TGGT1_260260	ribosomal protein RPP1	R.ALQGQNIADLISNAGAC*AAAAPAAAAPVAGGDAGAAPAK.E	3901.02	2.4	2.4	2.4	0	5	3
	TGGT1_260260	ribosomal protein RPP1	R.ALQGQNIADLISNAGAC*AAAAPAAAAPVAGGDAGAAPAK.E	3901.02	2.44	2.82	2.63	10.2168	5	4
	TGGT1_260260	ribosomal protein RPP1	R.ALQGQNIADLISNAGAC*AAAAPAAAAPVAGGDAGAAPAKEEK.K	4287.2	2.37	2.4	2.385	0.889442	3	3
	TGGT1_260260	ribosomal protein RPP1	R.ALQGQNIADLISNAGAC*AAAAPAAAAPVAGGDAGAAPAKEEK.K	4287.2	2.3	2.32	2.31	0.612214	3	4
	TGGT1_260260	ribosomal protein RPP1	R.ALQGQNIADLISNAGAC*AAAAPAAAAPVAGGDAGAAPAKEEK.K	4287.2	2.36	2.33	2.345	0.904614	4	3
	TGGT1_260260	ribosomal protein RPP1	R.ALQGQNIADLISNAGAC*AAAAPAAAAPVAGGDAGAAPAKEEK.K	4287.2	2.37	2.39	2.38	0.594207	4	4
	TGGT1_260260	ribosomal protein RPP1	R.ALQGQNIADLISNAGAC*AAAAPAAAAPVAGGDAGAAPAKEEK.K	4287.2	2.35	2.35	2.35	0	5	3
	TGGT1_260260	ribosomal protein RPP1	R.ALQGQNIADLISNAGAC*AAAAPAAAAPVAGGDAGAAPAKEEK.K	4287.2	2.4	2.38	2.39	0.591721	5	4
	TGGT1_260260	ribosomal protein RPP1	R.ALQGQNIADLISNAGAC*AAAAPAAAAPVAGGDAGAAPAKEEK.K	4287.2	2.36	2.25	2.305	3.37448	6	3
	TGGT1_260260	ribosomal protein RPP1	R.ALQGQNIADLISNAGAC*AAAAPAAAAPVAGGDAGAAPAKEEK.K	4287.2	2.31	2.51	2.41	5.86811	6	4
	TGGT1_260260	ribosomal protein RPP1	R.ALQGQNIADLISNAGAC*AAAAPAAAAPVAGGDAGAAPAKEEKK.E	4415.29	2.31	2.61	2.46	8.62325	4	5
	TGGT1_260260	ribosomal protein RPP1	R.ALQGQNIADLISNAGAC*AAAAPAAAAPVAGGDAGAAPAKEEKK.E	4415.29	0	2.39	1.195	141.421	4	4
	TGGT1_260260	ribosomal protein RPP1	R.ALQGQNIADLISNAGAC*AAAAPAAAAPVAGGDAGAAPAKEEKK.E	4415.29	0	0	0	#DIV/0!	3	4
			R.ALQGQNIADLISNAGAC*AAAAPAAAAPVAGGDAGAAPAKEEKKEEPEEEEDDMGFSLFD.-	6315	0	2.51	1.255	141.421	4	4
79	TGGT1_305780	putative 5-3 exoribonuclease	SGEFCPNLR		3.69	2.4	3.045	29.9562	2	3
			K.SGEFC*PNLR.H	1534.77	3.69	2.4	3.045	29.9562	2	3
80	TGGT1_293610	dihydroorotase	GGNGASNSCCGQAR		0	2.41	1.205	141.421	2	3
			K.GGNGASNSC*CGQAR.A	1850.83	0	2.41	1.205	141.421	2	3
81	TGGT1_226960	phosphofructokinase PFKII	SEACGAAACR		2.68	2.45	2.565	6.34053	2	2
	TGGT1_226960	phosphofructokinase PFKII	K.SEACGAAAC*R.D	1507.7	2.91	2.4	2.655	13.5828	2	2
			K.SEACGAAAC*RDQ.-	1750.79	2.45	2.5	2.475	1.4285	2	2
82	TGGT1_288720	ribosomal protein RPL10	MLSCAGADR		4.5	2.45	3.475	41.7142	2	345
	TGGT1_288720	ribosomal protein RPL10	K.MLSC*AGADR.L	1435.71	3.57	3.4	3.485	3.4493	2	3
	TGGT1_288720	ribosomal protein RPL10	K.MLSC*AGADR.L	1435.71	4.54	2.45	3.495	42.2848	2	4
	TGGT1_288720	ribosomal protein RPL10	K.MLSC*AGADR.L	1435.71	4.69	0	2.345	141.421	2	5
			K.MLSC*AGADRLQTGMR.G	2123.06	4.47	2.39	3.43	42.8799	2	5
83	TGGT1_258820	hypothetical protein	GHGCCSQNAGSSEEPQQQAEGSHYAK		2.62	2.47	2.545	4.16762	3	4
			R.GHGCC*SQNAGSSEEPQQQAEGSHYAK.E	3260.42	2.62	2.47	2.545	4.16762	3	4
84	TGGT1_229210	putative small nuclear ribonucleoprotein polypep	SLILCNNR		2.63	2.48	2.555	4.15131	2	4
			K.SLILC*NNR.I	1444.8	2.63	2.48	2.555	4.15131	2	4
85	TGGT1_227420	4-hydroxy-3-methylbut-2-enyl diphosphate reducta	QLQVVDATCPLVTK		2.9	2.5	2.7	10.4757	2	3
			R.QLQVVDATC*PLVTK.V	2028.13	2.9	2.5	2.7	10.4757	2	3
86	TGGT1_255420	hypothetical protein	CMLLENFEATGAPQVR		2.96	2.5	2.73	11.9146	23	4
	TGGT1_255420	hypothetical protein	K.C*MLLENFEATGAPQVR.V	2292.16	3.25	2.61	2.93	15.4453	2	4
			K.C*MLLENFEATGAPQVR.V	2292.16	2.68	2.38	2.53	8.38467	3	4
87	TGGT1_256970	putative vacuolar ATP synthase subunit A	VLDSLFPTVQGGTCAIPGAFGCGK		2.81	2.51	2.66	7.97489	23	45
	TGGT1_256970	putative vacuolar ATP synthase subunit A	R.VLDSLFPTVQGGTCAIPGAFGC*GK.T	2908.48	3.21	2.84	3.025	8.64891	2	4
	TGGT1_256970	putative vacuolar ATP synthase subunit A	R.VLDSLFPTVQGGTCAIPGAFGC*GK.T	2908.48	2.8	2.52	2.66	7.44323	2	5
	TGGT1_256970	putative vacuolar ATP synthase subunit A	R.VLDSLFPTVQGGTCAIPGAFGC*GK.T	2908.48	2.61	2.42	2.515	5.34196	3	4
			R.VLDSLFPTVQGGTCAIPGAFGC*GK.T	2908.48	2.82	2.5	2.66	8.50655	3	5
88	TGGT1_263530	putative chaperonin	TGEFIPPCVQVGQTVVVPEYGGMK		2.4	2.52	2.46	3.4493	23	35
	TGGT1_263530	putative chaperonin	K.TGEFIPPC*VQVGQTVVVPEYGGMK.V	3048.56	2.4	2.6	2.5	5.65685	2	3
	TGGT1_263530	putative chaperonin	K.TGEFIPPC*VQVGQTVVVPEYGGMK.V	3048.56	2.6	2.52	2.56	2.20971	3	3
			K.TGEFIPPC*VQVGQTVVVPEYGGMK.V	3048.56	2.31	2.22	2.265	2.8097	3	5
89	TGGT1_225930	triose-phosphate isomerase TPI-I	YHVGLQNCSK		7.54	2.52	5.03	70.5701	2	5
			K.YHVGLQNC*SK.T	1660.85	7.54	2.52	5.03	70.5701	2	5
90	TGGT1_310640	phosphorylase family protein	GLNCSAETFFACQGR		2.61	2.54	2.575	1.92223	23	34
	TGGT1_310640	phosphorylase family protein	R.GLNCSAETFFAC*QGR.E	2174.02	2.52	2.54	2.53	0.558978	2	3
	TGGT1_310640	phosphorylase family protein	R.GLNCSAETFFAC*QGR.E	2174.02	3.04	2.61	2.825	10.763	2	4
			R.GLNCSAETFFAC*QGR.E	2174.02	2.61	2.53	2.57	2.20111	3	3
91	TGGT1_313270	hypothetical protein	APAAPGAGGFCDDPSR		3.13	2.54	2.835	14.7158	3	5
			K.APAAPGAGGFC*DDPSRPASSGGR.G	2614.25	3.13	2.54	2.835	14.7158	3	5
92	TGGT1_208790	putative MC family transporter	YALIGFASSVVSDTCSNSIR		0	2.57	1.285	141.421	3	4
			R.YALIGFASSVVSDTC*SNSIR.V	2603.32	0	2.57	1.285	141.421	3	4
93	TGGT1_291640	aspartate carbamoyltransferase	DAAACPGTLSETSVQNGCSEGAWCQLLQGK		2.35	2.58	2.465	6.59775	3	2
	TGGT1_291640	aspartate carbamoyltransferase	R.DAAAC*PGTLSETSVQNGCSEGAWCQLLQGK.N	3652.7	2.35	2.58	2.465	6.59775	3	2
			R.DAAACPGTLSETSVQNGC*SEGAWCQLLQGK.N	3652.7	2.35	2.58	2.465	6.59775	3	2
94	TGGT1_313400	DnaJ domain-containing protein	CYYEVLGVAK		2.96	2.59	2.775	9.42809	23	345
	TGGT1_313400	DnaJ domain-containing protein	R.C*YYEVLGVAK.T	1656.87	3.24	2.59	2.915	15.7674	2	3
	TGGT1_313400	DnaJ domain-containing protein	R.C*YYEVLGVAK.T	1656.87	2.96	3.42	3.19	10.1965	2	5
			R.C*YYEVLGVAK.T	1656.87	2.28	1.93	2.105	11.7571	3	4
95	TGGT1_259660	orotate phosphoribosyltransferase	GIPIVACTAMSLNR		3.88	2.6	3.24	27.9351	23	45
	TGGT1_259660	orotate phosphoribosyltransferase	K.GIPIVAC*TAMSLNR.V	1959.06	3.88	0	1.94	141.421	2	4
	TGGT1_259660	orotate phosphoribosyltransferase	K.GIPIVAC*TAMSLNR.V	1959.06	0	3.25	1.625	141.421	2	5
			K.GIPIVAC*TAMSLNR.V	1959.06	0	1.96	0.98	141.421	3	5
96	TGGT1_249440	hypothetical protein	TATQTPCPQGK		13.9	2.61	8.255	96.7079	2	3
			R.TATQTPC*PQGK.R	1643.85	13.9	2.61	8.255	96.7079	2	3
97	TGGT1_309120	ribosomal protein RPL4	NIPGVELCK		2.63	2.62	2.625	0.269374	2	3
			R.NIPGVELC*K.V	1484.82	2.63	2.62	2.625	0.269374	2	3
98	TGGT1_207460B	Rab5B protein	GPANCCIAVAANK		3.33	2.64	2.985	16.3452	2	4
			R.GPANCC*IAVAANK.S	1800.91	3.33	2.64	2.985	16.3452	2	4
99	TGGT1_238070	glutaredoxin domain-containing protein	CFAHANGVTEVPTTIFYEDGELLGR		0	2.64	1.32	141.421	3	45
	TGGT1_238070	glutaredoxin domain-containing protein	K.C*FAHANGVTEVPTTIFYEDGELLGR.L	3252.61	0	2.63	1.315	141.421	3	4
			K.C*FAHANGVTEVPTTIFYEDGELLGR.L	3252.61	0	2.65	1.325	141.421	3	5
100	TGGT1_202870	SAP domain-containing protein	AACGAPAGSTEK		2.45	2.65	2.55	5.54594	3	4
	TGGT1_202870	SAP domain-containing protein	K.AAC*GAPAGSTEKPAGQAPAIENIK.I	2765.44	2.45	2.65	2.55	5.54594	3	4
			K.AAC*GAPAGSTEKPAGQAPAIENIK.I	2765.44	0	0	0	#DIV/0!	2	4
101	TGGT1_219850	prolyl-tRNA synthetase (ProRS)	LNQWCSVVR		2.7	2.65	2.675	1.32169	2	4
			K.LNQWC*SVVR.W	1616.86	2.7	2.65	2.675	1.32169	2	4
102	TGGT1_233190	SKIP/SNW domain-containing protein	YTPAQQGTGHNSGCAQR		3.96	2.65	3.305	28.0275	2	4
			R.YTPAQQGTGHNSGC*AQR.V	2289.09	3.96	2.65	3.305	28.0275	2	4
103	TGGT1_214290	DJ-1 family protein	AVAYPCFMDQFPADMR		2.8	2.66	2.73	3.62619	234	34
	TGGT1_214290	DJ-1 family protein	K.AVAYPC*FMDQFPADMR.G	2375.11	2.8	2.68	2.74	3.09682	2	3
	TGGT1_214290	DJ-1 family protein	K.AVAYPC*FMDQFPADMR.G	2375.11	2.84	2.73	2.785	2.79288	2	4
	TGGT1_214290	DJ-1 family protein	K.AVAYPC*FMDQFPADMR.G	2375.11	2.75	2.62	2.685	3.42361	3	3
	TGGT1_214290	DJ-1 family protein	K.AVAYPC*FMDQFPADMR.G	2375.11	2.77	2.65	2.71	3.1311	3	4
	TGGT1_214290	DJ-1 family protein	K.AVAYPC*FMDQFPADMRGEGR.V	2774.3	2.8	2.69	2.745	2.83358	3	4
			K.AVAYPC*FMDQFPADMRGEGR.V	2774.3	2.79	2.64	2.715	3.90667	4	4
104	TGGT1_227360	ribosomal protein RPL3	ALVTVWAGHLSDECK		0	2.67	1.335	141.421	23	4
	TGGT1_227360	ribosomal protein RPL3	R.ALVTVWAGHLSDEC*K.R	2142.11	0	2.72	1.36	141.421	2	4
			R.ALVTVWAGHLSDEC*K.R	2142.11	0	2.62	1.31	141.421	3	4
105	TGGT1_269190	glyceraldehyde-3-phosphate dehydrogenase GAPDH2	VVSCASCTTNGLAPLVK		2.79	2.68	2.735	2.84394	23	34
	TGGT1_269190	glyceraldehyde-3-phosphate dehydrogenase GAPDH2	K.VVSC*ASCTTNGLAPLVK.V	2233.18	2.76	2.68	2.72	2.07973	2	4
	TGGT1_269190	glyceraldehyde-3-phosphate dehydrogenase GAPDH2	K.VVSCASC*TTNGLAPLVK.V	2233.18	2.76	2.68	2.72	2.07973	2	4
	TGGT1_269190	glyceraldehyde-3-phosphate dehydrogenase GAPDH2	K.VVSCASC*TTNGLAPLVK.V	2233.18	2.81	2.74	2.775	1.78369	3	4
			K.VVSCASC*TTNGLAPLVK.V	2233.18	3.27	0	1.635	141.421	2	3
106	TGGT1_209950	putative thioredoxin	DGCSECQSLLDGEFNTLAK		2.76	2.69	2.725	1.81642	23	23
	TGGT1_209950	putative thioredoxin	K.DGC*SECQSLLDGEFNTLAK.K	2600.21	3.07	2.78	2.925	7.01063	2	2
	TGGT1_209950	putative thioredoxin	K.DGC*SECQSLLDGEFNTLAK.K	2600.21	2.38	2.6	2.49	6.24753	3	2
			K.DGCSEC*QSLLDGEFNTLAK.K	2600.21	2.76	0	1.38	141.421	3	3
107	TGGT1_269885B	rhoptry metalloprotease toxolysin TLN1	GACSGTGCQK		3.76	2.69	3.225	23.4606	2	3
			K.GACSGTGC*QK.T	1480.69	3.76	2.69	3.225	23.4606	2	3
108	TGGT1_261470	putative U6 snRNA-associated Sm family protein L	GVLTCLDDR		0	2.69	1.345	141.421	2	3
			R.GVLTC*LDDR.M	1503.79	0	2.69	1.345	141.421	2	3
109	TGGT1_297060	phosphoglycerate mutase PGMII	MVPNEALPLTECLK		0	2.69	1.345	141.421	2	3
			K.MVPNEALPLTEC*LKDTVER.V	2671.39	0	2.69	1.345	141.421	2	3
110	TGGT1_267840	tetratricopeptide repeat-containing protein	NSLENACADR		0	2.69	1.345	141.421	2	2
			R.NSLENAC*ADR.K	1604.77	0	2.69	1.345	141.421	2	2
111	TGGT1_226970	ribosomal protein RPS11	CPFTGNVSIR		2.85	2.7	2.775	3.8222	23	45
	TGGT1_226970	ribosomal protein RPS11	K.C*PFTGNVSIR.G	1605.85	2.95	2.75	2.85	4.96215	2	4
	TGGT1_226970	ribosomal protein RPS11	K.C*PFTGNVSIR.G	1605.85	2.75	2.69	2.72	1.55979	2	5
	TGGT1_226970	ribosomal protein RPS11	K.C*PFTGNVSIR.G	1605.85	2.97	2.72	2.845	6.21359	3	4
			K.C*PFTGNVSIR.G	1605.85	2.64	2.5	2.57	3.85194	3	5
112	TGGT1_299200	putative Bet3 transport protein	TGMGGCDCFR		2.99	2.7	2.845	7.20777	2	3
			K.TGMGGCDC*FR.Q	1615.71	2.99	2.7	2.845	7.20777	2	3
113	TGGT1_308810B	rhoptry neck protein RON9	AGLSALHYAAASNSCK		0	2.7	1.35	141.421	2	5
	TGGT1_308810B	rhoptry neck protein RON9	K.AGLSALHYAAASNSC*K.L	2077.06	0	2.7	1.35	141.421	2	5
	TGGT1_308810B	rhoptry neck protein RON9	R.DKAGLSALHYAAASNSC*K.L	2320.18	0	0	0	#DIV/0!	2	5
			R.DKAGLSALHYAAASNSC*K.L	2320.18	0	0	0	#DIV/0!	3	5
114	TGGT1_312090	ribosomal protein RPL23	VTLGLPVGALINCCDNSGAK		2.92	2.71	2.815	5.27504	23	45
	TGGT1_312090	ribosomal protein RPL23	R.VTLGLPVGALINC*CDNSGAK.N	2515.31	2.89	2.71	2.8	4.54569	2	4
	TGGT1_312090	ribosomal protein RPL23	R.VTLGLPVGALINC*CDNSGAK.N	2515.31	2.92	2.73	2.825	4.75576	3	4
	TGGT1_312090	ribosomal protein RPL23	R.VTLGLPVGALINC*CDNSGAK.N	2515.31	2.95	2.35	2.65	16.01	3	5
	TGGT1_312090	ribosomal protein RPL23	R.VTLGLPVGALINC*CDNSGAK.N	2515.31	0	0	0	#DIV/0!	3	3
	TGGT1_312090	ribosomal protein RPL23	R.VTLGLPVGALINCC*DNSGAK.N	2515.31	2.89	2.71	2.8	4.54569	2	4
	TGGT1_312090	ribosomal protein RPL23	R.VTLGLPVGALINCC*DNSGAK.N	2515.31	2.92	2.73	2.825	4.75576	3	4
			R.VTLGLPVGALINCC*DNSGAK.N	2515.31	2.95	2.35	2.65	16.01	3	5
115	TGGT1_264080	acyl carrier protein ACP	YGTCPNMSSGVCATPSTASLGTLGQPAGTVAR		2.91	2.72	2.815	4.77266	3	4
			R.YGTC*PNMSSGVCATPSTASLGTLGQPAGTVAR.R	3626.76	2.91	2.72	2.815	4.77266	3	4
116	TGGT1_258780	OTU family cysteine protease	SVHIAGDGNCQFR		0	2.72	1.36	141.421	2	4
			K.SVHIAGDGNC*QFR.S	1916.95	0	2.72	1.36	141.421	2	4
117	TGGT1_278230	prenyltransferase and squalene oxidase repeat-co	THDCSSDNQR		0	2.72	1.36	141.421	2	3
			K.THDC*SSDNQR.R	1674.75	0	2.72	1.36	141.421	2	3
118	TGGT1_233110	IMP dehydrogenasa (IMPDH)	IGMGSGSICTTQVVCAVGR		3.21	2.73	2.97	11.428	3	4
	TGGT1_233110	IMP dehydrogenasa (IMPDH)	R.IGMGSGSIC*TTQVVCAVGR.A	2409.22	3.21	2.73	2.97	11.428	3	4
	TGGT1_233110	IMP dehydrogenasa (IMPDH)	R.IGMGSGSIC*TTQVVCAVGR.A	2409.22	0	0	0	#DIV/0!	2	4
	TGGT1_233110	IMP dehydrogenasa (IMPDH)	R.IGMGSGSICTTQVVC*AVGR.A	2409.22	3.22	2.73	2.975	11.6465	3	4
			R.IGMGSGSICTTQVVC*AVGR.A	2409.22	0	0	0	#DIV/0!	2	4
119	TGGT1_249250	ribosomal protein RPL35A	VNQYPSCSLLQLEGVNDR		2.83	2.74	2.785	2.28508	23	345
	TGGT1_249250	ribosomal protein RPL35A	K.VNQYPSC*SLLQLEGVNDR.K	2548.29	2.85	2.74	2.795	2.78289	2	3
	TGGT1_249250	ribosomal protein RPL35A	K.VNQYPSC*SLLQLEGVNDR.K	2548.29	2.85	2.67	2.76	4.61157	3	3
	TGGT1_249250	ribosomal protein RPL35A	K.VNQYPSC*SLLQLEGVNDRK.D	2676.39	3.17	2.76	2.965	9.77787	2	4
	TGGT1_249250	ribosomal protein RPL35A	K.VNQYPSC*SLLQLEGVNDRK.D	2676.39	2.81	2.68	2.745	3.34878	3	4
	TGGT1_249250	ribosomal protein RPL35A	K.VNQYPSC*SLLQLEGVNDRKDTQFYLGK.R	3629.86	0	2.99	1.495	141.421	3	5
	TGGT1_249250	ribosomal protein RPL35A	K.VNQYPSC*SLLQLEGVNDRKDTQFYLGK.R	3629.86	0	0	0	#DIV/0!	3	4
	TGGT1_249250	ribosomal protein RPL35A	R.SKVNQYPSC*SLLQLEGVNDR.K	2763.42	2.42	2.98	2.7	14.6659	2	4
			R.SKVNQYPSC*SLLQLEGVNDR.K	2763.42	2.29	2.69	2.49	11.3591	3	4
120	TGGT1_319510	hypothetical protein	ACPLTAAAASVASATAEASLR		3.5	2.74	3.12	17.2244	234	45
	TGGT1_319510	hypothetical protein	R.AC*PLTAAAASVASATAEASLR.Q	2445.29	2.95	2.74	2.845	5.21942	3	4
	TGGT1_319510	hypothetical protein	R.AC*PLTAAAASVASATAEASLR.Q	2445.29	4.06	2.71	3.385	28.2007	3	5
	TGGT1_319510	hypothetical protein	R.AC*PLTAAAASVASATAEASLR.Q	2445.29	0	5.3	2.65	141.421	2	4
	TGGT1_319510	hypothetical protein	R.AC*PLTAAAASVASATAEASLR.Q	2445.29	0	3.7	1.85	141.421	2	5
			R.AC*PLTAAAASVASATAEASLR.Q	2445.29	0	2.37	1.185	141.421	4	4
121	TGGT1_306030	glutathione s-transferase, n-terminal domain con	LYEFEGCPFCR		2.59	2.75	2.67	4.23734	23	3
	TGGT1_306030	glutathione s-transferase, n-terminal domain con	R.LYEFEGC*PFCR.K	1933.9	2.57	2.82	2.695	6.55943	2	3
			R.LYEFEGC*PFCR.K	1933.9	2.61	2.68	2.645	1.87136	3	3
122	TGGT1_310040	putative ubiquitin conjugating enzyme E2	IYCVSINCGPSYPDEPPEVCFR		3.16	2.75	2.955	9.81096	23	45
	TGGT1_310040	putative ubiquitin conjugating enzyme E2	R.IYC*VSINCGPSYPDEPPEVCFR.T	3115.44	4.12	3.74	3.93	6.83716	2	4
	TGGT1_310040	putative ubiquitin conjugating enzyme E2	R.IYC*VSINCGPSYPDEPPEVCFR.T	3115.44	3.17	2.75	2.96	10.0333	3	4
	TGGT1_310040	putative ubiquitin conjugating enzyme E2	R.IYCVSINC*GPSYPDEPPEVCFR.T	3115.44	3.16	2.74	2.95	10.0673	3	4
	TGGT1_310040	putative ubiquitin conjugating enzyme E2	R.IYCVSINC*GPSYPDEPPEVCFR.T	3115.44	2.14	2.72	2.43	16.8774	3	5
			R.IYCVSINCGPSYPDEPPEVC*FR.T	3115.44	3.16	2.75	2.955	9.81096	3	4
123	TGGT1_233140	putative deoxyuridine 5-triphosphate nucleotido	GEGGFGSTTCPAGEPEMK		2.77	2.76	2.765	0.255735	23	23
	TGGT1_233140	putative deoxyuridine 5-triphosphate nucleotido	R.GEGGFGSTTC*PAGEPEMK.K	2268.04	2.88	2.63	2.755	6.41658	2	2
	TGGT1_233140	putative deoxyuridine 5-triphosphate nucleotido	R.GEGGFGSTTC*PAGEPEMK.K	2268.04	2.77	2.9	2.835	3.24246	3	2
			R.GEGGFGSTTC*PAGEPEMKK.A	2396.13	2.6	0	1.3	141.421	2	3
124	TGGT1_214790	glycoprotein	MGVDPELCDFIDR		3.74	2.76	3.25	21.322	2	23
	TGGT1_214790	glycoprotein	K.MGVDPELC*DFIDR.F	2022.97	4.46	2.76	3.61	33.2987	2	2
	TGGT1_214790	glycoprotein	K.MGVDPELC*DFIDR.F	2022.97	3.02	0	1.51	141.421	2	3
			K.MGVDPELC*DFIDRFSVDKENR.E	2998.45	0	0	0	#DIV/0!	3	4
125	TGGT1_289190	tetratricopeptide repeat-containing protein	VETESPTSCTAR		0	2.76	1.38	141.421	2	2
			R.VETESPTSC*TAR.R	1792.88	0	2.76	1.38	141.421	2	2
126	TGGT1_238010	ribosomal protein RPL23A	CYEAATCTFPK		2.97	2.77	2.87	4.92757	23	345
	TGGT1_238010	ribosomal protein RPL23A	R.C*YEAATCTFPK.L	1803.85	2.97	2.68	2.825	7.2588	2	3
	TGGT1_238010	ribosomal protein RPL23A	R.C*YEAATCTFPK.L	1803.85	2.96	2.85	2.905	2.67751	3	3
	TGGT1_238010	ribosomal protein RPL23A	R.CYEAATC*TFPK.L	1803.85	2.97	2.68	2.825	7.2588	2	3
	TGGT1_238010	ribosomal protein RPL23A	R.RC*YEAATCTFPK.L	1959.95	3.62	3.53	3.575	1.78013	2	4
	TGGT1_238010	ribosomal protein RPL23A	R.RC*YEAATCTFPK.L	1959.95	2.45	2.58	2.515	3.65503	2	5
			R.RCYEAATC*TFPK.L	1959.95	3.62	3.53	3.575	1.78013	2	4
127	TGGT1_265870B	pantoate-beta-alanine ligase	SAGVAAPETCCTR		2.38	2.78	2.58	10.9629	2	3
			K.SAGVAAPETCC*TR.S	1834.88	2.38	2.78	2.58	10.9629	2	3
128	TGGT1_272660	hypothetical protein	AGTAGDGETCTETPVISFLPVSGPEHPAGGSQR		2.82	2.78	2.8	1.01015	34	34
	TGGT1_272660	hypothetical protein	R.AGTAGDGETC*TETPVISFLPVSGPEHPAGGSQR.D	3739.82	2.74	2.78	2.76	1.02479	3	3
	TGGT1_272660	hypothetical protein	R.AGTAGDGETC*TETPVISFLPVSGPEHPAGGSQR.D	3739.82	2.85	2.78	2.815	1.75835	4	3
			R.AGTAGDGETC*TETPVISFLPVSGPEHPAGGSQRDDAALEAGAR.T	4709.27	2.82	0	1.41	141.421	4	4
129	TGGT1_232300	ribosomal protein RPS3	GLCAMAQAESLR		2.87	2.79	2.83	1.99889	23	345
	TGGT1_232300	ribosomal protein RPS3	R.GLC*AMAQAESLR.Y	1761.9	3	2.85	2.925	3.62619	2	3
	TGGT1_232300	ribosomal protein RPS3	R.GLC*AMAQAESLR.Y	1761.9	2.85	2.76	2.805	2.26879	2	4
	TGGT1_232300	ribosomal protein RPS3	R.GLC*AMAQAESLR.Y	1761.9	2.87	2.79	2.83	1.99889	2	5
	TGGT1_232300	ribosomal protein RPS3	R.GLC*AMAQAESLR.Y	1761.9	2.86	2.78	2.82	2.00598	3	4
	TGGT1_232300	ribosomal protein RPS3	R.GLC*AMAQAESLR.Y	1761.9	2.84	2.65	2.745	4.89436	3	5
	TGGT1_232300	ribosomal protein RPS3	R.VENRGLC*AMAQAESLR.Y	2261.16	7.11	4.5	5.805	31.7924	2	4
			R.VENRGLC*AMAQAESLR.Y	2261.16	4.05	5.36	4.705	19.6878	3	4
130	TGGT1_306960	phenylalanine--tRNA ligase, beta subunit protein	CQGEASLQNGSASMNGWVFPR		3.14	2.79	2.965	8.34696	3	4
	TGGT1_306960	phenylalanine--tRNA ligase, beta subunit protein	K.C*QGEASLQNGSASMNGWVFPR.V	2752.3	3.14	2.79	2.965	8.34696	3	4
			K.C*QGEASLQNGSASMNGWVFPR.V	2752.3	0	0	0	#DIV/0!	2	4
131	TGGT1_275860	hypothetical protein	TGPELCSWLEK		0	2.79	1.395	141.421	2	3
			R.TGPELC*SWLEK.I	1775.91	0	2.79	1.395	141.421	2	3
132	TGGT1_312820	hypothetical protein	CPAEPWCLYSVVR		2.06	2.8	2.43	21.5333	3	4
	TGGT1_312820	hypothetical protein	R.C*PAEPWCLYSVVR.L	2093.04	2.06	2.8	2.43	21.5333	3	4
			R.C*PAEPWCLYSVVR.L	2093.04	0	0	0	#DIV/0!	2	4
133	TGGT1_249900	putative adenine nucleotide transor	GEQEIQYTGTADCWK		2.83	2.8	2.815	0.753577	23	2345
	TGGT1_249900	putative adenine nucleotide transor	K.GEQEIQYTGTADC*WK.K	2242.06	3.19	3.19	3.19	0	2	2
	TGGT1_249900	putative adenine nucleotide transor	K.GEQEIQYTGTADC*WK.K	2242.06	2.79	2.95	2.87	3.94206	2	4
	TGGT1_249900	putative adenine nucleotide transor	K.GEQEIQYTGTADC*WK.K	2242.06	0	5.73	2.865	141.421	3	2
	TGGT1_249900	putative adenine nucleotide transor	K.GEQEIQYTGTADC*WK.K	2242.06	0	3.31	1.655	141.421	3	4
	TGGT1_249900	putative adenine nucleotide transor	K.GEQEIQYTGTADC*WKK.V	2370.15	2.78	2.75	2.765	0.767204	2	2
	TGGT1_249900	putative adenine nucleotide transor	K.GEQEIQYTGTADC*WKK.V	2370.15	2.38	2.62	2.5	6.78823	3	2
	TGGT1_249900	putative adenine nucleotide transor	K.GEQEIQYTGTADC*WKK.V	2370.15	2.79	4.33	3.56	30.5883	3	3
	TGGT1_249900	putative adenine nucleotide transor	K.GEQEIQYTGTADC*WKK.V	2370.15	3	0	1.5	141.421	2	3
	TGGT1_249900	putative adenine nucleotide transor	K.KGEQEIQYTGTADC*WK.K	2370.15	20	3.42	11.71	100.118	2	2
	TGGT1_249900	putative adenine nucleotide transor	K.KGEQEIQYTGTADC*WK.K	2370.15	3.02	4.33	3.675	25.2057	3	3
	TGGT1_249900	putative adenine nucleotide transor	K.KGEQEIQYTGTADC*WK.K	2370.15	2.83	0	1.415	141.421	2	3
	TGGT1_249900	putative adenine nucleotide transor	K.KGEQEIQYTGTADC*WK.K	2370.15	3.54	0	1.77	141.421	3	2
	TGGT1_249900	putative adenine nucleotide transor	K.KGEQEIQYTGTADC*WKK.V	2498.25	2.86	2.83	2.845	0.745631	2	3
	TGGT1_249900	putative adenine nucleotide transor	K.KGEQEIQYTGTADC*WKK.V	2498.25	2.69	2.51	2.6	4.89535	3	3
	TGGT1_249900	putative adenine nucleotide transor	R.KKGEQEIQYTGTADC*WK.K	2498.25	2.61	2.66	2.635	1.34176	2	4
	TGGT1_249900	putative adenine nucleotide transor	R.KKGEQEIQYTGTADC*WK.K	2498.25	2.66	2.42	2.54	6.68132	3	4
	TGGT1_249900	putative adenine nucleotide transor	R.KKGEQEIQYTGTADC*WK.K	2498.25	2.9	2.17	2.535	20.3624	3	5
	TGGT1_249900	putative adenine nucleotide transor	R.KKGEQEIQYTGTADC*WK.K	2498.25	2.52	0	1.26	141.421	2	5
	TGGT1_249900	putative adenine nucleotide transor	R.KKGEQEIQYTGTADC*WKK.V	2626.34	2.87	2.59	2.73	7.25238	2	4
	TGGT1_249900	putative adenine nucleotide transor	R.KKGEQEIQYTGTADC*WKK.V	2626.34	2.59	2.78	2.685	5.00374	3	4
	TGGT1_249900	putative adenine nucleotide transor	R.KKGEQEIQYTGTADC*WKK.V	2626.34	2.83	2.55	2.69	7.36022	3	5
			R.KKGEQEIQYTGTADC*WKK.V	2626.34	0	2.83	1.415	141.421	2	5
134	TGGT1_220240	hypothetical protein	VPADTQSPCCGAK		2.93	2.8	2.865	3.20851	2	3
			R.VPADTQSPCC*GAK.G	1845.89	2.93	2.8	2.865	3.20851	2	3
135	TGGT1_300270	hypothetical protein	CPENIWVFR		1.75	2.82	2.285	33.1118	2	4
	TGGT1_300270	hypothetical protein	R.C*PENIWVFR.L	1675.87	1.75	2.82	2.285	33.1118	2	4
			R.C*PENIWVFR.L	1675.87	0	0	0	#DIV/0!	3	4
136	TGGT1_263300	eukaryotic porin protein	SAELAAEVDCNLLDGR		5.01	2.82	3.915	39.5546	23	34
	TGGT1_263300	eukaryotic porin protein	K.SAELAAEVDC*NLLDGR.T	2189.1	3.81	4.26	4.035	7.88595	3	3
	TGGT1_263300	eukaryotic porin protein	K.SAELAAEVDC*NLLDGR.T	2189.1	0	1.39	0.695	141.421	2	4
			K.SAELAAEVDC*NLLDGR.T	2189.1	6.22	0	3.11	141.421	3	4
137	TGGT1_289360	hypothetical protein	SLEFCTGK		3.97	2.83	3.4	23.7089	2	3
			K.SLEFC*TGK.N	1396.72	3.97	2.83	3.4	23.7089	2	3
138	TGGT1_219520	histone arginine methyltransferase PRMT1	HVYGIECSEIVNIAR		3.22	2.84	3.03	8.86801	23	45
	TGGT1_219520	histone arginine methyltransferase PRMT1	K.HVYGIEC*SEIVNIAR.K	2216.16	3.22	3.13	3.175	2.0044	2	5
	TGGT1_219520	histone arginine methyltransferase PRMT1	K.HVYGIEC*SEIVNIAR.K	2216.16	3.39	2.79	3.09	13.7302	3	4
	TGGT1_219520	histone arginine methyltransferase PRMT1	K.HVYGIEC*SEIVNIAR.K	2216.16	2.24	2.37	2.305	3.98802	3	5
			K.HVYGIEC*SEIVNIAR.K	2216.16	0	2.89	1.445	141.421	2	4
139	TGGT1_229420	putative cytochrome c	DSSCSPISSHILDSGVVWNDANLMR		0	2.84	1.42	141.421	3	4
	TGGT1_229420	putative cytochrome c	K.DSSC*SPISSHILDSGVVWNDANLMR.Y	3216.55	0	2.84	1.42	141.421	3	4
			K.DSSC*SPISSHILDSGVVWNDANLMR.Y	3216.55	0	0	0	#DIV/0!	3	3
140	TGGT1_243570	ribosomal protein RPS26	QCYCVSCAIHSR		2.89	2.85	2.87	0.985515	2	45
	TGGT1_243570	ribosomal protein RPS26	K.QCYC*VSCAIHSR.V	1996.93	2.89	2.84	2.865	1.23404	2	5
	TGGT1_243570	ribosomal protein RPS26	K.QCYCVSC*AIHSR.V	1996.93	4.35	3	3.675	25.9754	2	4
			K.QCYCVSC*AIHSR.V	1996.93	2.89	2.85	2.87	0.985515	2	5
141	TGGT1_217030	hypothetical protein	SGAASGECSAHANEK		3.01	2.85	2.93	3.86133	2	3
			R.SGAASGEC*SAHANEK.A	1931.9	3.01	2.85	2.93	3.86133	2	3
142	TGGT1_250330	hypothetical protein	CALESMIAAPPEAEQQCGGDNGR		4.54	2.85	3.695	32.3413	3	2
			R.C*ALESMIAAPPEAEQQCGGDNGR.T	2917.34	4.54	2.85	3.695	32.3413	3	2
143	TGGT1_266990	beta-COP	WTCELAFR		3.03	2.86	2.945	4.08177	2	4
			R.WTC*ELAFR.S	1537.79	3.03	2.86	2.945	4.08177	2	4
144	TGGT1_300000	ribosomal protein RPL18	AGGECLTFDQLALR		2.76	2.88	2.82	3.00897	23	23
	TGGT1_300000	ribosomal protein RPL18	K.AGGEC*LTFDQLALR.R	2007.04	2.63	2.22	2.425	11.9552	2	3
	TGGT1_300000	ribosomal protein RPL18	K.AGGEC*LTFDQLALR.R	2007.04	2.89	2.47	2.68	11.0815	3	3
	TGGT1_300000	ribosomal protein RPL18	K.AGGEC*LTFDQLALR.R	2007.04	0	3.3	1.65	141.421	2	2
			K.AGGEC*LTFDQLALR.R	2007.04	0	3.86	1.93	141.421	3	2
145	TGGT1_224205	putative ER lumen protein retaining receptor	LCSIIPFEGYLPYDR		0	2.89	1.445	141.421	3	4
			R.LC*SIIPFEGYLPYDR.S	2299.19	0	2.89	1.445	141.421	3	4
146	TGGT1_290890	putative carbonyl reductase 1	GMFVACCCPGWCR		2.76	2.9	2.83	3.49805	23	5
	TGGT1_290890	putative carbonyl reductase 1	K.GMFVACCCPGWC*R.T	2116.91	2.55	2.65	2.6	2.71964	2	5
			K.GMFVACCCPGWC*R.T	2116.91	2.97	3.14	3.055	3.9348	3	5
147	TGGT1_248390	ribosomal protein RPL26	IMTAPLCK		3.05	2.91	2.98	3.32198	2	4
			K.IMTAPLC*K.E	1388.77	3.05	2.91	2.98	3.32198	2	4
148	TGGT1_203780	hypothetical protein	GTSSGPDTASGSASCDK		0	2.91	1.455	141.421	2	2
	TGGT1_203780	hypothetical protein	R.GTSSGPDTASGSASC*DK.S	2040.93	0	0	0	#DIV/0!	2	2
			R.GTSSGPDTASGSASC*DKSEK.E	2385.09	0	2.91	1.455	141.421	2	2
149	TGGT1_288650	dense granule protein GRA12	GLDCMLGSR		2.69	2.92	2.805	5.79802	3	3
			R.GLDC*MLGSR.L	1463.74	2.69	2.92	2.805	5.79802	3	3
150	TGGT1_315750	hypothetical protein	YIPPHPGVDYIYNDCPYVSHTGK		0	2.93	1.465	141.421	3	5
			R.TPEEEKYIPPHPGVDYIYNDC*PYVSHTGK.M	3862.86	0	2.93	1.465	141.421	3	5
151	TGGT1_267840	tetratricopeptide repeat-containing protein	GDLLLAYGSCLLR		0	2.95	1.475	141.421	3	4
			R.GDLLLAYGSC*LLR.K	1907.05	0	2.95	1.475	141.421	3	4
152	TGGT1_244390	coatomer epsilon subunit protein	AFQQAPQDCDTLVNLICCCR		2.38	2.96	2.67	15.3604	3	3
	TGGT1_244390	coatomer epsilon subunit protein	K.AFQQAPQDC*DTLVNLICCCR.N	2925.36	2.38	0	1.19	141.421	3	3
	TGGT1_244390	coatomer epsilon subunit protein	K.AFQQAPQDCDTLVNLIC*CCR.N	2925.36	2.38	0	1.19	141.421	3	3
			K.AFQQAPQDCDTLVNLICC*CR.N	2925.36	2.38	2.96	2.67	15.3604	3	3
153	TGGT1_292130	ribosomal protein RPL13A	VVVIDCQGHLLGR		3.34	2.96	3.15	8.53018	23	5
	TGGT1_292130	ribosomal protein RPL13A	K.VVVIDC*QGHLLGR.L	1922.08	3.33	3.08	3.205	5.51565	2	5
			K.VVVIDC*QGHLLGR.L	1922.08	3.36	2.84	3.1	11.8611	3	5
154	TGGT1_306000	AP2 domain transcription factor AP2IX-8	ASWVCATSGK		1.78	2.97	2.375	35.4298	2	3
			R.ASWVC*ATSGK.R	1521.78	1.78	2.97	2.375	35.4298	2	3
155	TGGT1_206670	hypothetical protein	ASALCAQSR		6.14	2.97	4.555	49.2103	2	3
			R.ASALC*AQSR.E	1418.75	6.14	2.97	4.555	49.2103	2	3
156	TGGT1_279390	putative proliferation-associated protein 2G4	VICGCVPGADVYALCK		3.14	2.99	3.065	3.46056	23	3
	TGGT1_279390	putative proliferation-associated protein 2G4	K.VIC*GCVPGADVYALCK.T	2238.12	3.14	2.98	3.06	3.69729	3	3
	TGGT1_279390	putative proliferation-associated protein 2G4	K.VIC*GCVPGADVYALCK.T	2238.12	0	5.4	2.7	141.421	2	3
	TGGT1_279390	putative proliferation-associated protein 2G4	K.VICGC*VPGADVYALCK.T	2238.12	3.14	2.92	3.03	5.13411	3	3
			K.VICGCVPGADVYALC*K.T	2238.12	20	3	11.5	104.529	2	3
157	TGGT1_309120	ribosomal protein RPL4	NHAVLCR		4.42	2.99	3.705	27.2918	2	5
			K.NHAVLC*R.V	1324.72	4.42	2.99	3.705	27.2918	2	5
158	TGGT1_232800	hypothetical protein	GSTASADASAPAGSAVSASSGACAGK		0	2.99	1.495	141.421	3	3
	TGGT1_232800	hypothetical protein	K.GSTASADASAPAGSAVSASSGAC*AGKK.A	2780.36	0	2.99	1.495	141.421	3	3
			K.GSTASADASAPAGSAVSASSGAC*AGKK.A	2780.36	0	0	0	#DIV/0!	2	3
159	TGGT1_285220	CAP-Gly domain-containing protein	LMIQGNPLLQPCATAK		20	3	11.5	104.529	3	5
			R.LMIQGNPLLQPC*ATAK.V	2211.21	20	3	11.5	104.529	3	5
160	TGGT1_215040	HEAT repeat-containing protein	GAFLACQSDPDLAVR		0	3	1.5	141.421	3	3
			K.GAFLAC*QSDPDLAVR.R	2076.07	0	3	1.5	141.421	3	3
161	TGGT1_217555	hypothetical protein	VGGCPFAGMMSTGVCPVTGK		1.91	3.01	2.46	31.6186	3	5
			R.VGGCPFAGMMSTGVC*PVTGK.H	2469.19	1.91	3.01	2.46	31.6186	3	5
162	TGGT1_269180	MIF4G domain-containing protein	SPVCSGTGAVPEATK		3.08	3.01	3.045	1.62553	2	3
			R.SPVC*SGTGAVPEATK.T	1916.99	3.08	3.01	3.045	1.62553	2	3
163	TGGT1_309820	ribosomal protein RPL11	IACYVTVR		4.14	3.02	3.58	22.1218	3	4
			K.IAC*YVTVR.G	1436.8	4.14	3.02	3.58	22.1218	3	4
164	TGGT1_265180	hypothetical protein	TQESCGEGLHGTGETAAGYSFFSR		6.26	3.03	4.645	49.1702	3	4
	TGGT1_265180	hypothetical protein	R.TQESC*GEGLHGTGETAAGYSFFSR.N	3005.38	6.26	3.03	4.645	49.1702	3	4
			R.TQESC*GEGLHGTGETAAGYSFFSR.N	3005.38	0	0	0	#DIV/0!	2	3
165	TGGT1_410360	putative transmembrane protein	SVEDPEVLPEEDEASSSLPPPPPPSPPPPPPVEDPLSPESQTVDLSCLSGTTVR		3.07	3.04	3.055	0.694377	4	4
			R.SVEDPEVLPEEDEASSSLPPPPPPSPPPPPPVEDPLSPESQTVDLSC*LSGTTVR.F	6113	3.07	3.04	3.055	0.694377	4	4
166	TGGT1_234520	U2 snRNP auxilliary factor, large subunit, splic	VVCAAFFPEEK		5.31	3.04	4.175	38.4463	2	3
			R.VVC*AAFFPEEK.F	1752.91	5.31	3.04	4.175	38.4463	2	3
167	TGGT1_243730	rhoptry protein ROP9	ANCVNFCR		2.89	3.05	2.97	3.80933	3	4
			K.ILLLDDDRANC*VNFCR.S	2450.24	2.89	3.05	2.97	3.80933	3	4
168	TGGT1_207680	putative suppressor of kinetochore protein 1	TMVEEDSDCQESIPLPNVDTCILK		4.84	3.06	3.95	31.8646	3	3
	TGGT1_207680	putative suppressor of kinetochore protein 1	K.TMVEEDSDC*QESIPLPNVDTCILK.K	3249.54	0	3.06	1.53	141.421	3	3
	TGGT1_207680	putative suppressor of kinetochore protein 1	K.TMVEEDSDC*QESIPLPNVDTCILK.K	3249.54	0	0	0	#DIV/0!	3	4
	TGGT1_207680	putative suppressor of kinetochore protein 1	K.TMVEEDSDCQESIPLPNVDTC*ILK.K	3249.54	0	3.06	1.53	141.421	3	3
	TGGT1_207680	putative suppressor of kinetochore protein 1	K.TMVEEDSDC*QESIPLPNVDTCILKK.I	3378.64	0	0	0	#DIV/0!	3	3
			K.TMVEEDSDCQESIPLPNVDTC*ILKK.I	3378.64	4.84	0	2.42	141.421	3	3
169	TGGT1_320050	ribosomal protein RPL5	IGLTNYAAAYCTGLLLAR		0	3.06	1.53	141.421	2	5
			K.IGLTNYAAAYC*TGLLLAR.R	2397.31	0	3.06	1.53	141.421	2	5
170	TGGT1_259980	DnaJ domain-containing protein	CYYQTLGVDR		2.98	3.07	3.025	2.10379	23	3
	TGGT1_259980	DnaJ domain-containing protein	K.C*YYQTLGVDR.G	1729.86	3.03	2.75	2.89	6.85086	2	3
			K.C*YYQTLGVDR.G	1729.86	2.94	3.39	3.165	10.0537	3	3
171	TGGT1_232350	actate dehydrogenase LDH1	VMCEASGVPTNMICGMACMLDSGR		3.11	3.08	3.095	0.685402	234	34
	TGGT1_232350	actate dehydrogenase LDH1	K.VMC*EASGVPTNMICGMACMLDSGR.F	3104.38	3.51	3.56	3.535	1.00015	3	4
	TGGT1_232350	actate dehydrogenase LDH1	K.VMCEASGVPTNMIC*GMACMLDSGR.F	3104.38	3.11	3.08	3.095	0.685402	3	3
	TGGT1_232350	actate dehydrogenase LDH1	K.VMCEASGVPTNMIC*GMACMLDSGR.F	3104.38	3.03	2.94	2.985	2.13198	3	4
	TGGT1_232350	actate dehydrogenase LDH1	K.VMCEASGVPTNMIC*GMACMLDSGR.F	3104.38	0	3.47	1.735	141.421	4	3
	TGGT1_232350	actate dehydrogenase LDH1	K.VMCEASGVPTNMIC*GMACMLDSGR.F	3104.38	0	0	0	#DIV/0!	2	4
	TGGT1_232350	actate dehydrogenase LDH1	K.VMCEASGVPTNMICGMAC*MLDSGR.F	3104.38	3.03	2.94	2.985	2.13198	3	4
	TGGT1_232350	actate dehydrogenase LDH1	K.VMCEASGVPTNMICGMAC*MLDSGR.F	3104.38	4.13	0	2.065	141.421	2	4
			K.VMCEASGVPTNMICGMAC*MLDSGR.F	3104.38	0	0	0	#DIV/0!	2	3
172	TGGT1_249910	putative mitochondria-associated granulocyte mac	ILGLDSSGSSSAPLCR		3.14	3.08	3.11	1.36419	3	3
	TGGT1_249910	putative mitochondria-associated granulocyte mac	R.ILGLDSSGSSSAPLC*R.Q	2076.09	3.14	3.08	3.11	1.36419	3	3
			R.ILGLDSSGSSSAPLC*R.Q	2076.09	0	0	0	#DIV/0!	2	3
173	TGGT1_305290	putative vacuolar atp synthase subunit e	YLPPPPSADNDGMSCCGGVVLMTR		3.15	3.08	3.115	1.589	3	4
	TGGT1_305290	putative vacuolar atp synthase subunit e	R.YLPPPPSADNDGMSC*CGGVVLMTR.D	3050.43	3.15	3.08	3.115	1.589	3	4
			R.YLPPPPSADNDGMSCC*GGVVLMTR.D	3050.43	3.15	3.08	3.115	1.589	3	4
174	TGGT1_300140	putative elongation factor 1-gamma	LPLLESEVGGVCLFESNAICR		4.91	3.08	3.995	32.3906	3	34
	TGGT1_300140	putative elongation factor 1-gamma	R.LPLLESEVGGVC*LFESNAICR.F	2819.45	4.91	3.01	3.96	33.9268	3	4
	TGGT1_300140	putative elongation factor 1-gamma	R.LPLLESEVGGVC*LFESNAICR.F	2819.45	0	3.14	1.57	141.421	3	3
			R.LPLLESEVGGVC*LFESNAICR.F	2819.45	0	0	0	#DIV/0!	2	4
175	TGGT1_263420	ubiquitin-specific protease USP4	LLVPSGFCAQEAQK		2.81	3.09	2.95	6.71152	2	4
			K.LLVPSGFC*AQEAQK.S	2004.07	2.81	3.09	2.95	6.71152	2	4
176	TGGT1_232710	ribosomal protein RPS3A	LCCEDIQGR		3.29	3.09	3.19	4.43327	2	24
	TGGT1_232710	ribosomal protein RPS3A	K.IKLC*CEDIQGR.N	1846.95	3.29	3.05	3.17	5.35349	2	4
	TGGT1_232710	ribosomal protein RPS3A	K.IKLCC*EDIQGR.N	1846.95	3.3	3.05	3.175	5.56777	2	4
	TGGT1_232710	ribosomal protein RPS3A	K.LC*CEDIQGR.N	1605.78	3.14	3.14	3.14	0	2	2
			K.LCC*EDIQGR.N	1605.78	3.32	3.25	3.285	1.50677	2	2
177	TGGT1_316350	hypothetical protein	QSQEASGDSFEYGAVTCPR		0	3.09	1.545	141.421	3	2
			K.QSQEASGDSFEYGAVTC*PR.E	2545.17	0	3.09	1.545	141.421	3	2
178	TGGT1_318720	pyridoxal phosphate enzyme, YggS family protein	GETETPCGDSEVR		4.76	3.1	3.93	29.8676	23	23
	TGGT1_318720	pyridoxal phosphate enzyme, YggS family protein	R.GETETPC*GDSEVR.E	1891.87	0	3.1	1.55	141.421	2	2
			R.LHSVDGNRGETETPC*GDSEVR.E	2771.31	4.76	0	2.38	141.421	3	3
179	TGGT1_266060	ribosomal protein RPSA	ESAYANVPVIALCDTDSPLEHVDICIPCNNK		3.17	3.11	3.14	1.35116	3	345
	TGGT1_266060	ribosomal protein RPSA	R.ESAYANVPVIALC*DTDSPLEHVDICIPCNNK.G	3971.91	3.31	3	3.155	6.9478	3	5
	TGGT1_266060	ribosomal protein RPSA	R.ESAYANVPVIALC*DTDSPLEHVDICIPCNNK.G	3971.91	0	3.22	1.61	141.421	3	3
			R.ESAYANVPVIALC*DTDSPLEHVDICIPCNNK.G	3971.91	3.04	0	1.52	141.421	3	4
180	TGGT1_252490	putative vacuolar protein sorting 29	HVLCTGNVGCASVVDSLR		0	3.12	1.56	141.421	2	5
	TGGT1_252490	putative vacuolar protein sorting 29	R.HVLCTGNVGC*ASVVDSLR.S	2400.22	0	3.12	1.56	141.421	2	5
			R.HVLCTGNVGC*ASVVDSLR.S	2400.22	0	0	0	#DIV/0!	3	4
181	TGGT1_216860	DEAD (Asp-Glu-Ala-Asp) box polypeptide DDX39	LLTECNFPSIAIHAGLDQEER		0	3.12	1.56	141.421	3	5
	TGGT1_216860	DEAD (Asp-Glu-Ala-Asp) box polypeptide DDX39	R.LLTEC*NFPSIAIHAGLDQEER.I	2869.46	0	3.12	1.56	141.421	3	5
			R.LLTEC*NFPSIAIHAGLDQEER.I	2869.46	0	0	0	#DIV/0!	3	4
182	TGGT1_265450	hexokinase	ICLR		3.19	3.13	3.16	1.34261	2	4
			K.MEIIQDKIC*LR.S	1875.03	3.19	3.13	3.16	1.34261	2	4
183	TGGT1_240860	acyltransferase domain-containing protein	DCMQK		3.34	3.13	3.235	4.59018	2	4
			R.GGWGTAPGAVKDC*MQK.A	2119.05	3.34	3.13	3.235	4.59018	2	4
184	TGGT1_248600	aspartate aminotransferase	ICSAQVLSGTGGLR		0	3.13	1.565	141.421	2	4
			R.IC*SAQVLSGTGGLR.V	1875.02	0	3.13	1.565	141.421	2	4
185	TGGT1_324600	heat shock protein	ISCIQTHEK		3.18	3.14	3.16	0.895072	2	4
			K.ISC*IQTHEK.K	1570.83	3.18	3.14	3.16	0.895072	2	4
186	TGGT1_243580	putative Hit family protein involved in cell-cyc	AVQQATGCEGVNVLQNNGK		3.34	3.14	3.24	4.36486	23	3
	TGGT1_243580	putative Hit family protein involved in cell-cyc	R.AVQQATGC*EGVNVLQNNGK.A	2443.25	3.65	3.26	3.455	7.98181	2	3
			R.AVQQATGC*EGVNVLQNNGK.A	2443.25	3.04	3.03	3.035	0.232984	3	3
187	TGGT1_208350	hypothetical protein	DEWTHDFFDGDVTSCPGSSVFIR		0	3.14	1.57	141.421	3	4
	TGGT1_208350	hypothetical protein	R.GKDEWTHDFFDGDVTSC*PGSSVFIR.G	3315.55	0	3.14	1.57	141.421	3	4
			R.GKDEWTHDFFDGDVTSC*PGSSVFIR.G	3315.55	0	0	0	#DIV/0!	4	4
188	TGGT1_214150	putative mitochondrial inner membrane transs	LNAILNGCSDYAPK		3.51	3.15	3.33	7.6444	23	3
	TGGT1_214150	putative mitochondrial inner membrane transs	R.LNAILNGC*SDYAPK.A	1992.03	3.64	3.19	3.415	9.31766	2	3
			R.LNAILNGC*SDYAPK.A	1992.03	3.38	3.1	3.24	6.1108	3	3
189	TGGT1_239330	ribosomal protein RPL37	TCGACGYPNAK		7.51	3.15	5.33	57.8421	2	35
	TGGT1_239330	ribosomal protein RPL37	K.KTC*GACGYPNAK.K	1781.87	0	3.08	1.54	141.421	2	5
			K.TC*GACGYPNAK.K	1653.78	7.51	3.22	5.365	56.5422	2	3
190	TGGT1_270270	hypothetical protein	YSTCGFTHTTFR		0	3.15	1.575	141.421	2	5
			R.YSTC*GFTHTTFR.R	1933.93	0	3.15	1.575	141.421	2	5
191	TGGT1_203490	GNL3L/Grn1 GTPase	LENPQEVATGVAAWCCSETLQR		3.71	3.16	3.435	11.3219	3	23
	TGGT1_203490	GNL3L/Grn1 GTPase	R.LENPQEVATGVAAWCC*SETLQR.L	2975.45	0	3.16	1.58	141.421	3	2
			R.LENPQEVATGVAAWCC*SETLQR.L	2975.45	3.71	0	1.855	141.421	3	3
192	TGGT1_300000	ribosomal protein RPL18	LTVCALR		3.42	3.17	3.295	5.365	2	4
			K.LTVC*ALR.F	1287.75	3.42	3.17	3.295	5.365	2	4
193	TGGT1_311240	putative DnaJ family chaperone	ISLLESLCGFK		3.85	3.17	3.51	13.6989	23	4
	TGGT1_311240	putative DnaJ family chaperone	K.ISLLESLC*GFK.F	1721.95	3.74	3.21	3.475	10.7847	2	4
			K.ISLLESLC*GFK.F	1721.95	3.96	3.12	3.54	16.7788	3	4
194	TGGT1_276110	cytochrome b5 family heme/steroid binding domain	NCCTSATATK		2.77	3.18	2.975	9.745	2	34
	TGGT1_276110	cytochrome b5 family heme/steroid binding domain	K.NC*CTSATATK.G	1568.74	2.92	3.18	3.05	6.0278	2	3
	TGGT1_276110	cytochrome b5 family heme/steroid binding domain	K.NCC*TSATATK.G	1568.74	2.92	3.18	3.05	6.0278	2	3
	TGGT1_276110	cytochrome b5 family heme/steroid binding domain	R.KNC*CTSATATK.G	1696.84	2.63	0	1.315	141.421	2	4
			R.KNCC*TSATATK.G	1696.84	2.63	2.04	2.335	17.8669	2	4
195	TGGT1_217540	RNA recognition motif-containing protein	TVSGAGYCFLEYADPR		3.46	3.18	3.32	5.96355	23	3
	TGGT1_217540	RNA recognition motif-containing protein	R.TVSGAGYC*FLEYADPR.D	2262.1	3.33	3.18	3.255	3.25856	3	3
			R.TVSGAGYC*FLEYADPR.D	2262.1	3.6	0	1.8	141.421	2	3
196	TGGT1_232350	actate dehydrogenase LDH1	VIPCSVYCNGEYGLK		3.56	3.18	3.37	7.97331	23	3
	TGGT1_232350	actate dehydrogenase LDH1	R.VIPC*SVYCNGEYGLK.D	2215.1	0	3.18	1.59	141.421	2	3
	TGGT1_232350	actate dehydrogenase LDH1	R.VIPC*SVYCNGEYGLK.D	2215.1	0	3.52	1.76	141.421	3	3
			R.VIPCSVYC*NGEYGLK.D	2215.1	3.56	3.18	3.37	7.97331	2	3
197	TGGT1_293390	putative cytochrome C-type heme lyase	ALGSAAGNDACPFR		3.58	3.19	3.385	8.14687	2	3
			R.ALGSAAGNDAC*PFR.G	1862.93	3.58	3.19	3.385	8.14687	2	3
198	TGGT1_306400	hypothetical protein	GDTPGCAPR		3.6	3.19	3.395	8.53943	2	5
			K.TRGDTPGC*APR.T	1642.84	3.6	3.19	3.395	8.53943	2	5
199	TGGT1_214575	hypothetical protein	VSFNCPYSENCR		3.92	3.19	3.555	14.5201	2	3
	TGGT1_214575	hypothetical protein	R.VSFNC*PYSENCR.G	1988.91	3.68	3.03	3.355	13.6995	2	3
			R.VSFNCPYSENC*R.G	1988.91	4.17	3.36	3.765	15.2127	2	3
200	TGGT1_254940	MIF4G domain-containing protein	CVSPGEAQVGGK		9.09	3.19	6.14	67.9467	2	35
	TGGT1_254940	MIF4G domain-containing protein	R.C*VSPGEAQVGGK.R	1643.85	13.9	2.61	8.255	96.7079	2	3
			R.C*VSPGEAQVGGKR.T	1799.95	4.28	3.78	4.03	8.77304	2	5
201	TGGT1_251690	putative seryl-tRNA synthetase, cytoplasmic	CLCCILENYQTPLGVK		4.48	3.2	3.84	23.5702	23	4
	TGGT1_251690	putative seryl-tRNA synthetase, cytoplasmic	R.CLC*CILENYQTPLGVK.V	2424.22	5.24	3.08	4.16	36.7152	2	4
			R.CLC*CILENYQTPLGVK.V	2424.22	3.72	3.31	3.515	8.2479	3	4
202	TGGT1_239490	dehydrogenase E1 component family protein	DHLFCQYR		3.41	3.21	3.31	4.27255	2	4
			K.DHLFC*QYR.E	1593.79	3.41	3.21	3.31	4.27255	2	4
203	TGGT1_274060	2-oxoglutarate/malate transse OMT	NFCDAVVK		3.6	3.21	3.405	8.09902	23	3
	TGGT1_274060	2-oxoglutarate/malate transse OMT	K.NFC*DAVVK.I	1407.73	3.53	3.21	3.37	6.71437	2	3
			R.DPVTGQLPYKNFC*DAVVK.I	2507.31	3.68	0	1.84	141.421	3	3
204	TGGT1_312090	ribosomal protein RPL23	GWGSCLNR		3.43	3.22	3.325	4.46594	2	4
			K.GWGSC*LNR.L	1404.71	3.43	3.22	3.325	4.46594	2	4
205	TGGT1_245460	ribosomal protein RPS8	HTLCLQNK		3.19	3.23	3.21	0.88113	2	5
			K.HTLC*LQNK.H	1468.8	3.19	3.23	3.21	0.88113	2	5
206	TGGT1_240690	S-adenosyl methionine synthetase	EEEVGAGDQGHMFGYACDETEEFMPLSHSLATR		0	3.23	1.615	141.421	4	3
	TGGT1_240690	S-adenosyl methionine synthetase	K.EEEVGAGDQGHMFGYAC*DETEEFMPLSHSLATR.L	4157.85	0	3.23	1.615	141.421	4	3
	TGGT1_240690	S-adenosyl methionine synthetase	K.EEEVGAGDQGHMFGYAC*DETEEFMPLSHSLATR.L	4157.85	0	0	0	#DIV/0!	3	3
	TGGT1_240690	S-adenosyl methionine synthetase	K.KEEEVGAGDQGHMFGYAC*DETEEFMPLSHSLATR.L	4285.94	0	0	0	#DIV/0!	3	4
			K.KEEEVGAGDQGHMFGYAC*DETEEFMPLSHSLATR.L	4285.94	0	0	0	#DIV/0!	4	3
207	TGGT1_208790	putative MC family transporter	TALASCGAAGWR		3.09	3.24	3.165	3.35122	2	4
			K.TALASC*GAAGWR.F	1675.86	3.09	3.24	3.165	3.35122	2	4
208	TGGT1_277500	putative 26S proteasome regulatory subunit 7	TDACFICVIGSELVQK		3.35	3.24	3.295	2.3606	3	34
	TGGT1_277500	putative 26S proteasome regulatory subunit 7	R.TDAC*FICVIGSELVQK.Y	2296.18	0	0	0	#DIV/0!	3	3
	TGGT1_277500	putative 26S proteasome regulatory subunit 7	R.TDACFIC*VIGSELVQK.Y	2296.18	0	3.24	1.62	141.421	3	3
			R.TDACFIC*VIGSELVQK.Y	2296.18	3.35	0	1.675	141.421	3	4
209	TGGT1_288650	dense granule protein GRA12	WDQVGTSVCR		3.43	3.24	3.335	4.02849	23	23
	TGGT1_288650	dense granule protein GRA12	R.WDQVGTSVC*R.Y	1662.83	3.87	3.24	3.555	12.531	2	2
	TGGT1_288650	dense granule protein GRA12	R.WDQVGTSVC*R.Y	1662.83	2.4	3	2.7	15.7135	2	3
			R.WDQVGTSVC*R.Y	1662.83	3.43	4.76	4.095	22.9659	3	2
210	TGGT1_285220	CAP-Gly domain-containing protein	LSSLSLCGTR		3.37	3.25	3.31	2.56353	2	4
			R.LSSLSLC*GTR.L	1548.84	3.37	3.25	3.31	2.56353	2	4
211	TGGT1_289210	prefoldin subunit protein	IGECFASADSDTIEEELDR		3.79	3.26	3.525	10.6317	23	2
	TGGT1_289210	prefoldin subunit protein	K.IGEC*FASADSDTIEEELDR.Q	2613.21	3.79	3.84	3.815	0.926745	3	2
			K.IGEC*FASADSDTIEEELDR.Q	2613.21	0	2.68	1.34	141.421	2	2
212	TGGT1_208450	protease inhibitor PI2	NLELNCGGDHVTYANHCIR		0	3.27	1.635	141.421	3	5
			R.NLELNCGGDHVTYANHC*IR.E	2699.29	0	3.27	1.635	141.421	3	5
213	TGGT1_320050	ribosomal protein RPL5	IICQVVYSTIEGDR		3.46	3.29	3.375	3.56172	23	34
	TGGT1_320050	ribosomal protein RPL5	R.IIC*QVVYSTIEGDR.V	2109.11	4.34	3.35	3.845	18.2064	2	4
	TGGT1_320050	ribosomal protein RPL5	R.IIC*QVVYSTIEGDR.V	2109.11	0	3.23	1.615	141.421	3	3
	TGGT1_320050	ribosomal protein RPL5	R.IIC*QVVYSTIEGDR.V	2109.11	2.57	0	1.285	141.421	3	4
			R.IIC*QVVYSTIEGDR.V	2109.11	0	0	0	#DIV/0!	2	3
214	TGGT1_270640	RNA recognition motif-containing protein	NLCFETSPDR		3.49	3.3	3.395	3.9573	23	23
	TGGT1_270640	RNA recognition motif-containing protein	R.NLC*FETSPDR.V	1693.82	2.63	3.05	2.84	10.4572	2	3
	TGGT1_270640	RNA recognition motif-containing protein	R.NLC*FETSPDR.V	1693.82	3.49	3.56	3.525	1.40418	3	3
			R.NLC*FETSPDR.V	1693.82	4.34	0	2.17	141.421	3	2
215	TGGT1_254260	COX19 cytochrome c oxidase assembly family prote	TTSEVSCSGIEGK		0	3.3	1.65	141.421	2	2
			R.TTSEVSC*SGIEGK.S	1809.89	0	3.3	1.65	141.421	2	2
216	TGGT1_239500	putative proteasome subunit alpha type	YLYAYDEPQPIEQLVLQICDVK		0	3.3	1.65	141.421	3	35
	TGGT1_239500	putative proteasome subunit alpha type	R.YLYAYDEPQPIEQLVLQIC*DVK.Q	3153.63	0	2.76	1.38	141.421	3	3
			R.YLYAYDEPQPIEQLVLQIC*DVK.Q	3153.63	0	3.85	1.925	141.421	3	5
217	TGGT1_223620	putative SNARE protein	MECIFEGEK		2.63	3.31	2.97	16.1897	2	2
			R.MEC*IFEGEK.A	1597.76	2.63	3.31	2.97	16.1897	2	2
218	TGGT1_207440	ribosomal protein RPS4	TDQCYPAGFMDVISIEK		3.51	3.31	3.41	4.14725	234	234
	TGGT1_207440	ribosomal protein RPS4	K.VRTDQC*YPAGFMDVISIEK.T	2685.35	0	3.92	1.96	141.421	2	4
	TGGT1_207440	ribosomal protein RPS4	K.VRTDQC*YPAGFMDVISIEK.T	2685.35	0	3.39	1.695	141.421	3	4
	TGGT1_207440	ribosomal protein RPS4	R.TDQC*YPAGFMDVISIEK.T	2430.18	3.51	3.29	3.4	4.5754	2	3
	TGGT1_207440	ribosomal protein RPS4	R.TDQC*YPAGFMDVISIEK.T	2430.18	3.69	3.55	3.62	2.73467	2	4
	TGGT1_207440	ribosomal protein RPS4	R.TDQC*YPAGFMDVISIEK.T	2430.18	2.89	3.31	3.1	9.58016	3	2
	TGGT1_207440	ribosomal protein RPS4	R.TDQC*YPAGFMDVISIEK.T	2430.18	3.46	3.31	3.385	3.13341	3	4
	TGGT1_207440	ribosomal protein RPS4	R.TDQC*YPAGFMDVISIEK.T	2430.18	0	3.23	1.615	141.421	3	3
			R.TDQC*YPAGFMDVISIEK.T	2430.18	4.26	0	2.13	141.421	4	3
219	TGGT1_247510	fructose-bisphospatase II	FLEECHDDK		5.07	3.31	4.19	29.7019	23	245
	TGGT1_247510	fructose-bisphospatase II	K.FLEEC*HDDK.T	1647.77	0	3.47	1.735	141.421	2	2
	TGGT1_247510	fructose-bisphospatase II	K.FLEEC*HDDKTGPFSLR.Y	2407.18	6.69	2.87	4.78	56.5094	2	5
	TGGT1_247510	fructose-bisphospatase II	K.FLEEC*HDDKTGPFSLR.Y	2407.18	4.81	4.88	4.845	1.02162	3	4
	TGGT1_247510	fructose-bisphospatase II	K.FLEEC*HDDKTGPFSLR.Y	2407.18	5.34	3.15	4.245	36.4797	3	5
			K.FLEEC*HDDKTGPFSLR.Y	2407.18	4.44	0	2.22	141.421	2	4
220	TGGT1_237000	putative polyphosphoinositide binding protein	GFCYVFGR		0	3.31	1.655	141.421	2	4
			K.GFC*YVFGR.D	1460.74	0	3.31	1.655	141.421	2	4
221	TGGT1_276930	hypothetical protein	TAVEFNGECR		3.73	3.32	3.525	8.2245	2	2
			K.TAVEFNGEC*R.L	1637.8	3.73	3.32	3.525	8.2245	2	2
222	TGGT1_236540	RNA recognition motif-containing protein	GLPWSCSENEIVR		3.51	3.33	3.42	3.72161	2	3
			R.GLPWSC*SENEIVR.F	2003.01	3.51	3.33	3.42	3.72161	2	3
223	TGGT1_310860	U5 snRNP-specific protein	VFAGCLDNTIR		3.68	3.33	3.505	7.06098	2	3
			R.VFAGC*LDNTIR.V	1720.91	3.68	3.33	3.505	7.06098	2	3
224	TGGT1_232440	Brf1p family coiled coil protein	HDIGTLLYFEQCGVAAPVCEGDLEPCMK		0	3.33	1.665	141.421	3	4
			K.HDIGTLLYFEQCGVAAPVC*EGDLEPCMK.T	3666.73	0	3.33	1.665	141.421	3	4
225	TGGT1_225930	triose-phosphate isomerase TPI-I	CNGTVGSITDLCGEFGK		2.97	3.34	3.155	8.29254	23	3
	TGGT1_225930	triose-phosphate isomerase TPI-I	K.C*NGTVGSITDLCGEFGK.T	2271.09	3.95	3.34	3.645	11.8336	3	3
			K.C*NGTVGSITDLCGEFGK.T	2271.09	1.99	0	0.995	141.421	2	3
226	TGGT1_217820	PCI domain-containing protein	IENVEQAGQAAGTLCSVFR		3.56	3.34	3.45	4.50909	23	23
	TGGT1_217820	PCI domain-containing protein	R.IENVEQAGQAAGTLC*SVFR.A	2506.28	3.56	3.57	3.565	0.198347	2	3
	TGGT1_217820	PCI domain-containing protein	R.IENVEQAGQAAGTLC*SVFR.A	2506.28	3.38	3.1	3.24	6.1108	3	2
			R.IENVEQAGQAAGTLC*SVFR.A	2506.28	3.9	0	1.95	141.421	2	2
227	TGGT1_300140	putative elongation factor 1-gamma	QLVADFWCACDDIQGR		3.61	3.34	3.475	5.49407	3	35
	TGGT1_300140	putative elongation factor 1-gamma	K.DKQLVADFWC*ACDDIQGRPIADSK.V	3264.59	0	0	0	#DIV/0!	3	3
	TGGT1_300140	putative elongation factor 1-gamma	K.DKQLVADFWCAC*DDIQGRPIADSK.V	3264.59	0	3.34	1.67	141.421	3	3
	TGGT1_300140	putative elongation factor 1-gamma	K.DKQLVADFWCAC*DDIQGRPIADSK.V	3264.59	3.61	0	1.805	141.421	3	5
			K.QLVADFWCAC*DDIQGRPIADSK.V	3021.47	0	0	0	#DIV/0!	3	4
228	TGGT1_270930	hypothetical protein	GACPAALALR		0	3.34	1.67	141.421	2	5
			R.GAC*PAALALR.A	1454.82	0	3.34	1.67	141.421	2	5
229	TGGT1_226970	ribosomal protein RPS11	NVTCHLSPCFEQVK		3.48	3.35	3.415	2.69177	2	5
			K.NVTCHLSPC*FEQVK.E	2175.08	3.48	3.35	3.415	2.69177	2	5
230	TGGT1_245680	ribosomal protein RPL21	CNELFLR		3.98	3.35	3.665	12.1549	2	4
			R.C*NELFLR.R	1406.75	3.98	3.35	3.665	12.1549	2	4
231	TGGT1_217740	3-ketoacyl-(acyl-carrier-protein) reductase	PLSTTSCSAYK		5.44	3.35	4.395	33.6258	23	3
	TGGT1_217740	3-ketoacyl-(acyl-carrier-protein) reductase	R.GQASDARPLSTTSC*SAYK.L	2356.17	5.58	3.41	4.495	34.1362	2	3
			R.GQASDARPLSTTSC*SAYK.L	2356.17	5.3	3.29	4.295	33.0916	3	3
232	TGGT1_257170	hypothetical protein	FCAPLSTR		20	3.35	11.675	100.842	2	4
			R.FC*APLSTR.V	1406.75	20	3.35	11.675	100.842	2	4
233	TGGT1_262910	putative NADH-cytochrome b5 reductase 1	LECPSQSLGLPVGK		3.07	3.36	3.215	6.37826	23	34
	TGGT1_262910	putative NADH-cytochrome b5 reductase 1	R.LEC*PSQSLGLPVGK.H	1941.06	3.07	3.36	3.215	6.37826	2	3
	TGGT1_262910	putative NADH-cytochrome b5 reductase 1	R.LEC*PSQSLGLPVGK.H	1941.06	3.1	2.98	3.04	2.79121	2	4
			R.LEC*PSQSLGLPVGK.H	1941.06	3.05	3.37	3.21	7.04904	3	3
234	TGGT1_262620	RNA recognition motif-containing protein	ECGDVVR		0	3.36	1.68	141.421	2	3
			K.DLFREC*GDVVR.A	1821.94	0	3.36	1.68	141.421	2	3
235	TGGT1_209260	putative cytochrome c oxidase subunit	MWNCNEYVR		3.05	3.37	3.21	7.04904	2	3
			K.MWNC*NEYVR.W	1726.81	3.05	3.37	3.21	7.04904	2	3
236	TGGT1_269190	glyceraldehyde-3-phosphate dehydrogenase GAPDH2	GADYVCESTGVFCTTEAAAK		5.58	3.37	4.475	34.9208	3	23
	TGGT1_269190	glyceraldehyde-3-phosphate dehydrogenase GAPDH2	K.GADYVC*ESTGVFCTTEAAAK.H	2593.2	5.58	0	2.79	141.421	3	3
	TGGT1_269190	glyceraldehyde-3-phosphate dehydrogenase GAPDH2	K.GADYVCESTGVFC*TTEAAAK.H	2593.2	0	3.37	1.685	141.421	3	2
	TGGT1_269190	glyceraldehyde-3-phosphate dehydrogenase GAPDH2	K.GADYVCESTGVFC*TTEAAAK.H	2593.2	0	0	0	#DIV/0!	2	3
	TGGT1_269190	glyceraldehyde-3-phosphate dehydrogenase GAPDH2	K.GADYVCESTGVFC*TTEAAAK.H	2593.2	0	0	0	#DIV/0!	2	4
	TGGT1_269190	glyceraldehyde-3-phosphate dehydrogenase GAPDH2	K.GADYVCESTGVFC*TTEAAAK.H	2593.2	0	0	0	#DIV/0!	3	5
			R.DPEEIPWADKGADYVCESTGVFC*TTEAAAK.H	3774.75	0	0	0	#DIV/0!	3	3
237	TGGT1_226860	SAG-related sequence SRS67	CCNDFGAICTPGNVESEYQGMFPLAGK		3.5	3.38	3.44	2.46665	3	34
	TGGT1_226860	SAG-related sequence SRS67	K.C*CNDFGAICTPGNVESEYQGMFPLAGK.E	3479.57	0	3.38	1.69	141.421	3	3
	TGGT1_226860	SAG-related sequence SRS67	K.C*CNDFGAICTPGNVESEYQGMFPLAGK.E	3479.57	3.5	0	1.75	141.421	3	4
	TGGT1_226860	SAG-related sequence SRS67	K.CC*NDFGAICTPGNVESEYQGMFPLAGK.E	3479.57	0	3.38	1.69	141.421	3	3
			K.CC*NDFGAICTPGNVESEYQGMFPLAGK.E	3479.57	3.5	0	1.75	141.421	3	4
238	TGGT1_242330	ribosomal protein RPS5	TIAECLADEIMNCAK		3.52	3.38	3.45	2.86942	234	34
	TGGT1_242330	ribosomal protein RPS5	K.TIAEC*LADEIMNCAK.E	2195.06	3.54	3.09	3.315	9.59873	2	4
	TGGT1_242330	ribosomal protein RPS5	K.TIAEC*LADEIMNCAK.E	2195.06	0	3.15	1.575	141.421	2	3
	TGGT1_242330	ribosomal protein RPS5	K.TIAEC*LADEIMNCAK.E	2195.06	0	3.4	1.7	141.421	3	3
	TGGT1_242330	ribosomal protein RPS5	K.TIAEC*LADEIMNCAK.E	2195.06	3.52	0	1.76	141.421	3	4
	TGGT1_242330	ribosomal protein RPS5	K.TIAECLADEIMNC*AK.E	2195.06	3.26	3.35	3.305	1.92556	3	3
	TGGT1_242330	ribosomal protein RPS5	K.TIAECLADEIMNC*AK.E	2195.06	3.51	3.49	3.5	0.404061	3	4
	TGGT1_242330	ribosomal protein RPS5	K.TIAECLADEIMNC*AK.E	2195.06	0	3.38	1.69	141.421	2	3
	TGGT1_242330	ribosomal protein RPS5	K.TIAECLADEIMNC*AK.E	2195.06	3.54	0	1.77	141.421	2	4
	TGGT1_242330	ribosomal protein RPS5	K.TIAECLADEIMNC*AK.E	2195.06	0	3.57	1.785	141.421	4	3
			K.TIAECLADEIMNC*AK.E	2195.06	0	0	0	#DIV/0!	4	4
239	TGGT1_230160	hypothetical protein	CFILNITPGVSER		3.59	3.38	3.485	4.2609	2	45
	TGGT1_230160	hypothetical protein	R.C*FILNITPGVSER.Q	1962.06	3.59	3.02	3.305	12.1952	2	5
			R.C*FILNITPGVSER.Q	1962.06	0	3.74	1.87	141.421	2	4
240	TGGT1_310490	ribosomal protein RPL27A	NQYTCPTVNVDK		3.64	3.38	3.51	5.23783	23	35
	TGGT1_310490	ribosomal protein RPL27A	K.NQYTC*PTVNVDK.L	1894.94	3.34	3.44	3.39	2.08586	2	3
	TGGT1_310490	ribosomal protein RPL27A	K.NQYTC*PTVNVDK.L	1894.94	3.94	3.38	3.66	10.8191	3	3
			K.NQYTC*PTVNVDKLWSLVSPATLEK.A	3219.68	0	3	1.5	141.421	3	5
241	TGGT1_219800	putative vacuolar ATP synthase subunit b	VLAEEFLDINGCPINPQCR		3.69	3.38	3.535	6.20094	3	23
	TGGT1_219800	putative vacuolar ATP synthase subunit b	R.VLAEEFLDINGC*PINPQCR.V	2701.36	3.36	3.52	3.44	3.28887	3	3
	TGGT1_219800	putative vacuolar ATP synthase subunit b	R.VLAEEFLDINGC*PINPQCR.V	2701.36	0	2.2	1.1	141.421	3	2
	TGGT1_219800	putative vacuolar ATP synthase subunit b	R.VLAEEFLDINGC*PINPQCR.V	2701.36	0	0	0	#DIV/0!	2	3
	TGGT1_219800	putative vacuolar ATP synthase subunit b	R.VLAEEFLDINGCPINPQC*R.V	2701.36	4.02	3.38	3.7	12.231	3	3
	TGGT1_219800	putative vacuolar ATP synthase subunit b	R.VLAEEFLDINGCPINPQC*R.V	2701.36	0	0	0	#DIV/0!	2	2
	TGGT1_219800	putative vacuolar ATP synthase subunit b	R.VLAEEFLDINGCPINPQC*R.V	2701.36	0	0	0	#DIV/0!	2	3
			R.VLAEEFLDINGCPINPQC*R.V	2701.36	0	0	0	#DIV/0!	4	3
242	TGGT1_203630	ribosomal protein RPL44	CKSFELGAEK		4.19	3.38	3.785	15.1323	2	4
			R.C*KSFELGAEK.K	1623.84	4.19	3.38	3.785	15.1323	2	4
243	TGGT1_227960	PCI domain-containing protein	ELALCHK		5.12	3.39	4.255	28.7496	2	4
			R.ELALC*HK.Q	1325.73	5.12	3.39	4.255	28.7496	2	4
244	TGGT1_309820	ribosomal protein RPL11	LTLNICVGESGDR		0	3.39	1.695	141.421	2	45
	TGGT1_309820	ribosomal protein RPL11	K.LTLNIC*VGESGDR.L	1889.99	0	3.48	1.74	141.421	2	4
			K.LTLNIC*VGESGDR.L	1889.99	0	3.3	1.65	141.421	2	5
245	TGGT1_267330	fumarate hydratase	VFPGCQDTGTAIVLGK		3.53	3.4	3.465	2.65293	23	3
	TGGT1_267330	fumarate hydratase	R.VFPGC*QDTGTAIVLGK.K	2119.13	3.51	3.62	3.565	2.18182	2	3
			R.VFPGC*QDTGTAIVLGK.K	2119.13	3.55	3.18	3.365	7.77502	3	3
246	TGGT1_226550	TBC domain containing protein	FFPEVATTIEDLTCPEAYVSK		0	3.4	1.7	141.421	3	4
			K.FFPEVATTIEDLTC*PEAYVSK.W	2873.44	0	3.4	1.7	141.421	3	4
247	TGGT1_234190	putative serine hydroxymethyltransferase 2	IECLCQR		0	3.4	1.7	141.421	3	3
			R.YYGGNEVIDRIEC*LCQR.R	2601.27	0	3.4	1.7	141.421	3	3
248	TGGT1_228210	26S proteasome regulatory subunit	AMASNMNCNFMK		2.4	3.42	2.91	24.7852	2	34
	TGGT1_228210	26S proteasome regulatory subunit	R.AMASNMNC*NFMK.V	1873.85	2.57	4.74	3.655	41.9814	2	3
			R.AMASNMNC*NFMK.V	1873.85	2.23	2.11	2.17	3.91027	2	4
249	TGGT1_268730	glutaredoxin-related protein	APMCGFSAR		3.28	3.42	3.35	2.95507	2	45
	TGGT1_268730	glutaredoxin-related protein	K.APMC*GFSAR.A	1451.72	3.01	3.47	3.24	10.0392	2	4
			K.APMC*GFSAR.A	1451.72	3.55	3.38	3.465	3.46921	2	5
250	TGGT1_229000	kelch repeat-containing protein	LAPVCTTFSVLDVR		4.18	3.42	3.8	14.1421	23	45
	TGGT1_229000	kelch repeat-containing protein	R.LAPVC*TTFSVLDVR.R	2034.12	4.32	3.38	3.85	17.2644	2	5
	TGGT1_229000	kelch repeat-containing protein	R.LAPVC*TTFSVLDVR.R	2034.12	4.04	3.45	3.745	11.14	3	4
			R.LAPVC*TTFSVLDVR.R	2034.12	0	3.42	1.71	141.421	2	4
251	TGGT1_313380	hypothetical protein	AELNEFGVNTGGLCCGSSLTLEDFK		3.43	3.43	3.43	0	3	234
	TGGT1_313380	hypothetical protein	R.AELNEFGVNTGGLC*CGSSLTLEDFK.S	3174.52	3.53	3.1	3.315	9.17212	3	3
	TGGT1_313380	hypothetical protein	R.AELNEFGVNTGGLC*CGSSLTLEDFK.S	3174.52	3.34	3.43	3.385	1.88005	3	4
	TGGT1_313380	hypothetical protein	R.AELNEFGVNTGGLCC*GSSLTLEDFK.S	3174.52	3.53	3.07	3.3	9.85664	3	3
	TGGT1_313380	hypothetical protein	R.AELNEFGVNTGGLCC*GSSLTLEDFK.S	3174.52	3.34	3.43	3.385	1.88005	3	4
	TGGT1_313380	hypothetical protein	R.AELNEFGVNTGGLCC*GSSLTLEDFK.S	3174.52	0	4.07	2.035	141.421	3	2
			R.AELNEFGVNTGGLCC*GSSLTLEDFK.S	3174.52	0	0	0	#DIV/0!	2	4
252	TGGT1_235470	myosin A	YINPLCLDAPGIDDVAEFHEVCESFR		0	3.44	1.72	141.421	3	4
			K.YINPLCLDAPGIDDVAEFHEVC*ESFR.S	3523.68	0	3.44	1.72	141.421	3	4
253	TGGT1_319560	microneme protein MIC3	EFGISASSCK		3.14	3.45	3.295	6.6526	2	23
	TGGT1_319560	microneme protein MIC3	K.CEKEFGISASSC*K.C	1958.94	0	3.9	1.95	141.421	2	3
			K.EFGISASSC*K.C	1540.77	3.14	2.99	3.065	3.46056	2	2
254	TGGT1_254900	putative proteasome subunit beta type 2	LGCAAAANFTR		3.68	3.45	3.565	4.56198	23	4
	TGGT1_254900	putative proteasome subunit beta type 2	K.LGC*AAAANFTR.Q	1606.84	3.62	3.4	3.51	4.43201	2	4
			K.LGC*AAAANFTR.Q	1606.84	3.74	3.5	3.62	4.688	3	4
255	TGGT1_205470	putative translation elongation factor 2 family	AATSGQAFPQCVFDHWSTLNGDPLEK		0	3.45	1.725	141.421	34	4
	TGGT1_205470	putative translation elongation factor 2 family	R.AATSGQAFPQC*VFDHWSTLNGDPLEK.G	3332.61	0	3.37	1.685	141.421	3	4
			R.AATSGQAFPQC*VFDHWSTLNGDPLEK.G	3332.61	0	3.52	1.76	141.421	4	4
256	TGGT1_202830	putative Elicitor-responsive protein	SPCWNQAFK		3.38	3.46	3.42	1.65405	23	4
	TGGT1_202830	putative Elicitor-responsive protein	K.TNVDDHGNKSPC*WNQAFK.M	2574.23	3.38	3.58	3.48	4.06383	2	4
			K.TNVDDHGNKSPC*WNQAFK.M	2574.23	3.37	3.34	3.355	0.632286	3	4
257	TGGT1_411430	rhoptry protein ROP5	ELIGYCR		3.67	3.46	3.565	4.16529	2	3
			R.EKELIGYC*R.E	1622.86	3.67	3.46	3.565	4.16529	2	3
258	TGGT1_253430	putative asparagine synthetase	TVHTGPSIACSTAAALEWNEK		0	3.46	1.73	141.421	23	45
	TGGT1_253430	putative asparagine synthetase	R.TVHTGPSIAC*STAAALEWNEK.F	2699.36	0	4.65	2.325	141.421	2	4
	TGGT1_253430	putative asparagine synthetase	R.TVHTGPSIAC*STAAALEWNEK.F	2699.36	0	3.46	1.73	141.421	3	4
			R.TVHTGPSIAC*STAAALEWNEK.F	2699.36	0	3.23	1.615	141.421	3	5
259	TGGT1_251810	putative translation initiation factor eIF-5A	SVLVTVLQACGK		5.08	3.47	4.275	26.6302	23	45
	TGGT1_251810	putative translation initiation factor eIF-5A	K.SVLVTVLQAC*GK.E	1729.99	4.91	4.31	4.61	9.20313	2	4
	TGGT1_251810	putative translation initiation factor eIF-5A	K.SVLVTVLQAC*GK.E	1729.99	5.26	3.47	4.365	28.997	2	5
			K.SVLVTVLQAC*GK.E	1729.99	0	2.98	1.49	141.421	3	5
260	TGGT1_244560	putative heat shock protein 90	LVEAPCAVVASEWGYSAQMEK		3.84	3.48	3.66	6.95515	3	34
	TGGT1_244560	putative heat shock protein 90	R.LVEAPC*AVVASEWGYSAQMEK.I	2781.37	3.84	3.46	3.65	7.36166	3	4
	TGGT1_244560	putative heat shock protein 90	R.LVEAPC*AVVASEWGYSAQMEK.I	2781.37	0	3.49	1.745	141.421	3	3
	TGGT1_244560	putative heat shock protein 90	R.LVEAPC*AVVASEWGYSAQMEK.I	2781.37	0	0	0	#DIV/0!	2	3
			R.LVEAPC*AVVASEWGYSAQMEK.I	2781.37	0	0	0	#DIV/0!	2	4
261	TGGT1_202820	ubiquitin-conjugating enzyme subfamily protein	VCFEGPPDTLYEGGIFTAALK		0	3.48	1.74	141.421	3	4
	TGGT1_202820	ubiquitin-conjugating enzyme subfamily protein	R.VC*FEGPPDTLYEGGIFTAALK.F	2741.4	0	3.48	1.74	141.421	3	4
			R.VC*FEGPPDTLYEGGIFTAALK.F	2741.4	0	0	0	#DIV/0!	2	4
262	TGGT1_273460	eukaryotic translation initiation factor 3 subun	DCDVWK		3.1	3.49	3.295	8.3694	2	2
			K.EMDKDC*DVWK.A	1780.83	3.1	3.49	3.295	8.3694	2	2
263	TGGT1_280730	putative cytosolic fe-s cluster assembling facto	SCPFQTALIR		3.66	3.49	3.575	3.36247	2	4
			R.SC*PFQTALIR.S	1647.89	3.66	3.49	3.575	3.36247	2	4
264	TGGT1_274060	2-oxoglutarate/malate transse OMT	VQPFAVGGLSGCVATTCVQPIDMIK		4.63	3.49	4.06	19.8547	3	4
	TGGT1_274060	2-oxoglutarate/malate transse OMT	R.VQPFAVGGLSGC*VATTCVQPIDMIK.V	3104.61	0	3.49	1.745	141.421	3	4
			R.VQPFAVGGLSGCVATTC*VQPIDMIK.V	3104.61	4.63	3.49	4.06	19.8547	3	4
265	TGGT1_258180	hypothetical protein	QTENCR		0	3.49	1.745	141.421	2	4
			R.RQTENC*R.L	1418.72	0	3.49	1.745	141.421	2	4
266	TGGT1_267060	ribosomal protein RPL14	LCVVQYGPDAGK		3.23	3.5	3.365	5.67367	23	3
	TGGT1_267060	ribosomal protein RPL14	R.LC*VVQYGPDAGK.L	1761.92	3.31	3.13	3.22	3.95277	2	3
			R.LC*VVQYGPDAGK.L	1761.92	3.14	3.88	3.51	14.9077	3	3
267	TGGT1_261010	putative tat-binding family protein	VIMCTNR		4.08	3.5	3.79	10.8212	2	4
			K.VIMC*TNR.I	1348.71	4.08	3.5	3.79	10.8212	2	4
268	TGGT1_311470	rhoptry neck protein RON5	YATLQAPAAPAPSFYGITSSGCR		4.21	3.5	3.855	13.0232	23	5
	TGGT1_311470	rhoptry neck protein RON5	R.YATLQAPAAPAPSFYGITSSGC*R.N	2842.43	4.21	3.5	3.855	13.0232	3	5
			R.YATLQAPAAPAPSFYGITSSGC*R.N	2842.43	4.21	0	2.105	141.421	2	5
269	TGGT1_257060	translation initiation factor sui1 protein	NHAELLPFCCPANVSQGENGDTTAVDATDAALAEGIQQLCVGGEAK		0	3.5	1.75	141.421	4	4
	TGGT1_257060	translation initiation factor sui1 protein	K.NHAELLPFCCPANVSQGENGDTTAVDATDAALAEGIQQLC*VGGEAK.G	5257.49	0	3.5	1.75	141.421	4	4
			K.NHAELLPFCCPANVSQGENGDTTAVDATDAALAEGIQQLC*VGGEAK.G	5257.49	0	0	0	#DIV/0!	5	3
270	TGGT1_211030	hypothetical protein	VEDQDLLPFVGYCR		3.25	3.51	3.38	5.43928	23	23
	TGGT1_211030	hypothetical protein	K.VEDQDLLPFVGYC*R.I	2167.1	3.68	3.23	3.455	9.20978	3	3
	TGGT1_211030	hypothetical protein	K.VEDQDLLPFVGYC*R.I	2167.1	0	3.51	1.755	141.421	2	2
	TGGT1_211030	hypothetical protein	K.VEDQDLLPFVGYC*R.I	2167.1	2.83	0	1.415	141.421	2	3
			K.VEDQDLLPFVGYC*R.I	2167.1	0	3.77	1.885	141.421	3	2
271	TGGT1_289690	glyceraldehyde-3-phosphate dehydrogenase GAPDH1	SSDVIVSNASCTTNCLAPLAK		3.31	3.51	3.41	4.14725	23	23
	TGGT1_289690	glyceraldehyde-3-phosphate dehydrogenase GAPDH1	K.SSDVIVSNASC*TTNCLAPLAK.I	2664.34	3.16	3.39	3.275	4.96594	2	2
	TGGT1_289690	glyceraldehyde-3-phosphate dehydrogenase GAPDH1	K.SSDVIVSNASC*TTNCLAPLAK.I	2664.34	3.31	3.28	3.295	0.6438	3	2
	TGGT1_289690	glyceraldehyde-3-phosphate dehydrogenase GAPDH1	K.SSDVIVSNASC*TTNCLAPLAK.I	2664.34	4.1	3.63	3.865	8.59871	3	3
	TGGT1_289690	glyceraldehyde-3-phosphate dehydrogenase GAPDH1	K.SSDVIVSNASCTTNC*LAPLAK.I	2664.34	3.49	3.3	3.395	3.9573	2	2
	TGGT1_289690	glyceraldehyde-3-phosphate dehydrogenase GAPDH1	K.SSDVIVSNASCTTNC*LAPLAK.I	2664.34	3.31	3.92	3.615	11.9318	3	2
			K.SSDVIVSNASCTTNC*LAPLAK.I	2664.34	0	3.63	1.815	141.421	3	3
272	TGGT1_273460	eukaryotic translation initiation factor 3 subun	LQQENDETYCDLFTWACPK		3.47	3.51	3.49	0.810438	23	23
	TGGT1_273460	eukaryotic translation initiation factor 3 subun	K.LQQENDETYC*DLFTWACPK.F	2874.32	4.19	3.76	3.975	7.64921	2	3
	TGGT1_273460	eukaryotic translation initiation factor 3 subun	K.LQQENDETYC*DLFTWACPK.F	2874.32	3.47	3.51	3.49	0.810438	3	3
	TGGT1_273460	eukaryotic translation initiation factor 3 subun	K.LQQENDETYC*DLFTWACPK.F	2874.32	0	3.18	1.59	141.421	2	2
	TGGT1_273460	eukaryotic translation initiation factor 3 subun	K.LQQENDETYC*DLFTWACPK.F	2874.32	0	3.57	1.785	141.421	3	2
	TGGT1_273460	eukaryotic translation initiation factor 3 subun	K.LQQENDETYC*DLFTWACPK.F	2874.32	0	0	0	#DIV/0!	4	3
			K.LQQENDETYCDLFTWAC*PK.F	2874.32	3.47	3.51	3.49	0.810438	3	3
273	TGGT1_248340	GTP-binding nuclear protein ran/tc4	VCENIPIVLVGNK		3.51	3.51	3.51	0	23	345
	TGGT1_248340	GTP-binding nuclear protein ran/tc4	R.VC*ENIPIVLVGNK.V	1911.08	3.4	3.51	3.455	2.25128	2	3
	TGGT1_248340	GTP-binding nuclear protein ran/tc4	R.VC*ENIPIVLVGNK.V	1911.08	3.35	3.28	3.315	1.49314	2	4
	TGGT1_248340	GTP-binding nuclear protein ran/tc4	R.VC*ENIPIVLVGNK.V	1911.08	3.51	3.19	3.35	6.75445	3	4
	TGGT1_248340	GTP-binding nuclear protein ran/tc4	R.VC*ENIPIVLVGNKVDVK.D	2352.34	3.84	3.58	3.71	4.95547	2	4
			R.VC*ENIPIVLVGNKVDVK.D	2352.34	3.9	3.55	3.725	6.64396	3	5
274	TGGT1_264760	Oxysterol-binding protein	ALLNCTR		3.69	3.51	3.6	3.53553	2	4
			R.ALLNC*TR.H	1302.72	3.69	3.51	3.6	3.53553	2	4
275	TGGT1_222910	phosphoglycerate mutase	PSSPDETSQAAEEASSSTCEATQK		4.42	3.51	3.965	16.2287	34	3
	TGGT1_222910	phosphoglycerate mutase	K.VPSPTSKPSSPDETSQAAEEASSSTC*EATQK.A	3651.71	4.56	3.57	4.065	17.2211	3	3
			K.VPSPTSKPSSPDETSQAAEEASSSTC*EATQK.A	3651.71	4.28	3.45	3.865	15.185	4	3
276	TGGT1_254410	putative protein phosphatase 2C	LLFEECMR		4.46	3.51	3.985	16.857	2	3
			R.LLFEEC*MR.D	1552.79	4.46	3.51	3.985	16.857	2	3
277	TGGT1_206510	toxolysin TLN4	CGLPGLSPSASPSAEVR		2.5	3.52	3.01	23.9618	23	4
	TGGT1_206510	toxolysin TLN4	R.C*GLPGLSPSASPSAEVR.Q	2141.11	3.76	3.52	3.64	4.66224	2	4
			R.C*GLPGLSPSASPSAEVR.Q	2141.11	1.23	0	0.615	141.421	3	4
278	TGGT1_202530	aspartate-tRNA ligase	EAGCPNIPEDLSEFDLSTEQEK		3.45	3.52	3.485	1.4203	23	23
	TGGT1_202530	aspartate-tRNA ligase	R.EAGC*PNIPEDLSEFDLSTEQEK.M	2964.39	3.45	3.51	3.48	1.21915	2	2
	TGGT1_202530	aspartate-tRNA ligase	R.EAGC*PNIPEDLSEFDLSTEQEK.M	2964.39	3.72	3.53	3.625	3.70621	3	2
			R.EAGC*PNIPEDLSEFDLSTEQEK.M	2964.39	2.97	0	1.485	141.421	3	3
279	TGGT1_229650	josephin protein	LGGQICLCEGDTEGIPIK		0	3.53	1.765	141.421	3	3
			K.LGGQICLC*EGDTEGIPIKDR.E	2687.36	0	3.53	1.765	141.421	3	3
280	TGGT1_234450	ribosomal protein RPS15A	CGVISPR		3.81	3.54	3.675	5.19507	2	5
			K.C*GVISPR.F	1243.69	3.81	3.54	3.675	5.19507	2	5
281	TGGT1_221522	adaptor complexes medium subunit family protein	LVEHAGADHTYVESDCAR		4.04	3.54	3.79	9.32859	23	3
	TGGT1_221522	adaptor complexes medium subunit family protein	K.LVEHAGADHTYVESDC*AR.Y	2486.18	4.36	3.57	3.965	14.0886	2	3
			K.LVEHAGADHTYVESDC*AR.Y	2486.18	3.73	3.5	3.615	4.49888	3	3
282	TGGT1_256770	putative eukaryotic translation initiation facto	TCVFCLGCLQCIDPK		3.03	3.55	3.29	11.1762	23	4
	TGGT1_256770	putative eukaryotic translation initiation facto	K.TC*VFCLGCLQCIDPK.V	2327.11	0	3.55	1.775	141.421	2	4
	TGGT1_256770	putative eukaryotic translation initiation facto	K.TC*VFCLGCLQCIDPK.V	2327.11	0	4.69	2.345	141.421	3	4
	TGGT1_256770	putative eukaryotic translation initiation facto	K.TCVFC*LGCLQCIDPK.V	2327.11	3.19	3.08	3.135	2.48108	3	4
			K.TCVFCLGC*LQCIDPK.V	2327.11	2.87	3.55	3.21	14.9792	2	4
283	TGGT1_263040	ribosomal protein RPS16	VNGCPLEHLQPEALK		3.66	3.56	3.61	1.95874	23	4
	TGGT1_263040	ribosomal protein RPS16	R.VNGC*PLEHLQPEALK.V	2161.15	3.61	3.52	3.565	1.78512	2	4
			R.VNGC*PLEHLQPEALK.V	2161.15	3.7	3.6	3.65	1.93728	3	4
284	TGGT1_229360	transaldolase	NIGEIIALAGCDR		3.74	3.56	3.65	3.4871	2	4
	TGGT1_229360	transaldolase	R.NIGEIIALAGC*DR.V	1858	3.74	3.56	3.65	3.4871	2	4
			R.NIGEIIALAGC*DR.V	1858	0	0	0	#DIV/0!	2	3
285	TGGT1_312090	ribosomal protein RPL23	LPACSLGDLVLATVK		3.76	3.56	3.66	3.86397	23	45
	TGGT1_312090	ribosomal protein RPL23	R.LPAC*SLGDLVLATVK.K	2013.15	3.7	3.58	3.64	2.33112	2	4
	TGGT1_312090	ribosomal protein RPL23	R.LPAC*SLGDLVLATVK.K	2013.15	3.81	3.54	3.675	5.19507	2	5
	TGGT1_312090	ribosomal protein RPL23	R.LPAC*SLGDLVLATVK.K	2013.15	3.71	3.53	3.62	3.516	3	4
			R.LPAC*SLGDLVLATVK.K	2013.15	3.9	3.79	3.845	2.02293	3	5
286	TGGT1_260810	hypothetical protein	CETLNLFR		4.87	3.56	4.215	21.9765	2	3
			R.C*ETLNLFR.S	1507.8	4.87	3.56	4.215	21.9765	2	3
287	TGGT1_272010	Gar1 protein RNA binding region protein	FYIDCQQTLPLSR		3.83	3.57	3.7	4.96886	23	3
	TGGT1_272010	Gar1 protein RNA binding region protein	K.FYIDC*QQTLPLSR.F	2097.09	3.76	3.57	3.665	3.66577	3	3
	TGGT1_272010	Gar1 protein RNA binding region protein	K.FYIDC*QQTLPLSR.F	2097.09	3.9	0	1.95	141.421	2	3
			K.FYIDC*QQTLPLSR.F	2097.09	0	0	0	#DIV/0!	2	4
288	TGGT1_223940	GAP45 protein (GAP45)	SVVGYTVTPCDMAAIDETAK		4.01	3.57	3.79	8.20916	23	23
	TGGT1_223940	GAP45 protein (GAP45)	R.SVVGYTVTPC*DMAAIDETAK.Y	2584.27	3.92	3.57	3.745	6.60847	2	2
	TGGT1_223940	GAP45 protein (GAP45)	R.SVVGYTVTPC*DMAAIDETAK.Y	2584.27	4.01	3.38	3.695	12.0562	3	2
			R.SVVGYTVTPC*DMAAIDETAK.Y	2584.27	4.41	3.95	4.18	7.78156	3	3
289	TGGT1_309120	ribosomal protein RPL4	FCLYTASAFK		3.84	3.58	3.71	4.95547	2	45
	TGGT1_309120	ribosomal protein RPL4	R.FC*LYTASAFK.R	1662.86	3.84	3.64	3.74	3.78132	2	5
	TGGT1_309120	ribosomal protein RPL4	R.FC*LYTASAFK.R	1662.86	0	3.52	1.76	141.421	2	4
			R.FC*LYTASAFK.R	1662.86	0	0	0	#DIV/0!	3	4
290	TGGT1_310030	putative cyclase-associated protein	LCVNSLISGAEFVNCR		3.91	3.58	3.745	6.23085	23	45
	TGGT1_310030	putative cyclase-associated protein	R.LC*VNSLISGAEFVNCR.K	2295.17	3.81	3.57	3.69	4.59907	2	5
	TGGT1_310030	putative cyclase-associated protein	R.LC*VNSLISGAEFVNCR.K	2295.17	4.19	3.58	3.885	11.1026	3	4
			R.LCVNSLISGAEFVNC*R.K	2295.17	3.91	0	1.955	141.421	3	4
291	TGGT1_290660	RNA recognition motif-containing protein	NIYDGCNTLQIQPSR		4.34	3.58	3.96	13.5707	23	34
	TGGT1_290660	RNA recognition motif-containing protein	R.NIYDGC*NTLQIQPSR.L	2235.13	4.32	3.58	3.95	13.2471	3	4
			R.NIYDGC*NTLQIQPSR.L	2235.13	4.36	0	2.18	141.421	2	3
292	TGGT1_313270	hypothetical protein	QVNGVAGDQGASASACEPALGPEGDSR		0	3.58	1.79	141.421	3	2
			R.QVNGVAGDQGASASAC*EPALGPEGDSR.G	3056.45	0	3.58	1.79	141.421	3	2
293	TGGT1_240500	hypothetical protein	QVPCQTEEESGTSQPPSAEGAGSR		0	3.58	1.79	141.421	3	2
			K.QVPC*QTEEESGTSQPPSAEGAGSR.C	2945.37	0	3.58	1.79	141.421	3	2
294	TGGT1_262050	rhoptry kinase family protein ROP39	QSQILEDCNMEMVSLLDR		1.59	3.59	2.59	54.6028	3	3
	TGGT1_262050	rhoptry kinase family protein ROP39	R.QSQILEDC*NMEMVSLLDR.V	2637.28	1.59	3.59	2.59	54.6028	3	3
			R.QSQILEDC*NMEMVSLLDR.V	2637.28	0	0	0	#DIV/0!	2	2
295	TGGT1_202820	ubiquitin-conjugating enzyme subfamily protein	VCISILHPPGDDVFNEQEK		3.79	3.59	3.69	3.83256	234	45
	TGGT1_202820	ubiquitin-conjugating enzyme subfamily protein	R.VC*ISILHPPGDDVFNEQEK.A	2653.34	0	3.54	1.77	141.421	2	4
	TGGT1_202820	ubiquitin-conjugating enzyme subfamily protein	R.VC*ISILHPPGDDVFNEQEKAEER.W	3138.56	3.79	3.56	3.675	4.42543	3	5
	TGGT1_202820	ubiquitin-conjugating enzyme subfamily protein	R.VC*ISILHPPGDDVFNEQEKAEER.W	3138.56	0	4.12	2.06	141.421	3	4
			R.VC*ISILHPPGDDVFNEQEKAEER.W	3138.56	0	3.62	1.81	141.421	4	4
296	TGGT1_256970	putative vacuolar ATP synthase subunit A	EDFLQQNAFSDYDYMCPLYK		3.33	3.6	3.465	5.50992	3	234
	TGGT1_256970	putative vacuolar ATP synthase subunit A	R.EDFLQQNAFSDYDYMC*PLYK.T	3003.37	3.14	3.6	3.37	9.6519	3	3
	TGGT1_256970	putative vacuolar ATP synthase subunit A	R.EDFLQQNAFSDYDYMC*PLYK.T	3003.37	3.52	3.65	3.585	2.56413	3	4
	TGGT1_256970	putative vacuolar ATP synthase subunit A	R.EDFLQQNAFSDYDYMC*PLYK.T	3003.37	0	2.44	1.22	141.421	3	2
			R.IIREDFLQQNAFSDYDYMC*PLYK.T	3386.64	0	0	0	#DIV/0!	3	4
297	TGGT1_249180	bifunctional dihydrofolate reductase-thymidylate	STAAQAAAPAESVFVPFCPELGR		4	3.6	3.8	7.44323	234	34
	TGGT1_249180	bifunctional dihydrofolate reductase-thymidylate	K.STAAQAAAPAESVFVPFC*PELGR.E	2832.45	4	3.8	3.9	3.62619	2	3
	TGGT1_249180	bifunctional dihydrofolate reductase-thymidylate	K.STAAQAAAPAESVFVPFC*PELGR.E	2832.45	4.5	3.85	4.175	11.0088	2	4
	TGGT1_249180	bifunctional dihydrofolate reductase-thymidylate	K.STAAQAAAPAESVFVPFC*PELGR.E	2832.45	3.76	3.44	3.6	6.28539	3	4
	TGGT1_249180	bifunctional dihydrofolate reductase-thymidylate	K.STAAQAAAPAESVFVPFC*PELGR.E	2832.45	3.9	3.47	3.685	8.25118	4	3
	TGGT1_249180	bifunctional dihydrofolate reductase-thymidylate	K.STAAQAAAPAESVFVPFC*PELGR.E	2832.45	0	3.6	1.8	141.421	3	3
			K.STAAQAAAPAESVFVPFC*PELGREK.D	3089.58	4.65	0	2.325	141.421	3	4
298	TGGT1_315620	putative vacuolar ATP synthase subunit C	NALCDEACLLDIPHLK		3.44	3.61	3.525	3.41016	3	4
	TGGT1_315620	putative vacuolar ATP synthase subunit C	R.NALC*DEACLLDIPHLK.F	2338.2	3.44	3.61	3.525	3.41016	3	4
			R.NALC*DEACLLDIPHLK.F	2338.2	0	0	0	#DIV/0!	2	4
299	TGGT1_217570	ribosomal protein RPS27	LTEGCSFR		3.6	3.61	3.605	0.196146	2	34
	TGGT1_217570	ribosomal protein RPS27	K.CKLTEGC*SFR.K	1712.85	2.96	3.11	3.035	3.49476	2	4
			K.LTEGC*SFR.K	1424.72	4.24	4.11	4.175	2.20177	2	3
300	TGGT1_202390	S15 sporozoite-expressed protein	SGLCGGGNSK		6.44	3.61	5.025	39.8231	2	3
			K.SGLC*GGGNSK.L	1391.7	6.44	3.61	5.025	39.8231	2	3
301	TGGT1_313080	hypothetical protein	ACTEATQR		0	3.61	1.805	141.421	2	3
			R.AC*TEATQR.K	1391.7	0	3.61	1.805	141.421	2	3
302	TGGT1_308090	rhoptry protein ROP5	EEELIGYCR		3.98	3.62	3.8	6.69891	2	23
	TGGT1_308090	rhoptry protein ROP5	K.REEELIGYC*R.E	1779.91	4.19	0	2.095	141.421	2	3
			R.EEELIGYC*R.E	1623.81	3.77	3.62	3.695	2.87053	2	2
303	TGGT1_289300	methionyl-tRNA synthetase	SCGFPEMSQALLASAGACAVAQR		0	3.62	1.81	141.421	3	4
	TGGT1_289300	methionyl-tRNA synthetase	R.SC*GFPEMSQALLASAGACAVAQR.Q	2838.38	0	3.65	1.825	141.421	3	4
			R.SCGFPEMSQALLASAGAC*AVAQR.Q	2838.38	0	3.59	1.795	141.421	3	4
304	TGGT1_252290	putative importin alpha	EACWTISNITAGNR		6.33	3.63	4.98	38.3371	3	3
	TGGT1_252290	putative importin alpha	K.EAC*WTISNITAGNR.D	2049.03	6.33	3.63	4.98	38.3371	3	3
	TGGT1_252290	putative importin alpha	K.EAC*WTISNITAGNR.D	2049.03	0	0	0	#DIV/0!	2	3
	TGGT1_252290	putative importin alpha	K.EAC*WTISNITAGNR.D	2049.03	0	0	0	#DIV/0!	3	4
			R.KEAC*WTISNITAGNR.D	2177.12	0	0	0	#DIV/0!	3	4
305	TGGT1_313300	YL1 nuclear protein C-terminal domain-containing	YVCPISGLEAK		0	3.63	1.815	141.421	2	3
			K.YVC*PISGLEAK.Y	1691.91	0	3.63	1.815	141.421	2	3
306	TGGT1_306670	hypothetical protein	AIFGNWCTR		3.4	3.65	3.525	5.01494	2	4
			R.AIFGNWC*TR.G	1579.81	3.4	3.65	3.525	5.01494	2	4
307	TGGT1_202460	diacylglycerol kinase accessory domain (presumed	TVQVLAAPCDK		3.8	3.65	3.725	2.84741	2	3
			R.TVQVLAAPC*DK.H	1656.9	3.8	3.65	3.725	2.84741	2	3
308	TGGT1_248120	hypothetical protein	NVSYEDQVCK		0	3.65	1.825	141.421	2	2
			R.NVSYEDQVC*K.V	1696.82	0	3.65	1.825	141.421	2	2
309	TGGT1_256970	putative vacuolar ATP synthase subunit A	TICHFYDQCLR		0	3.65	1.825	141.421	2	5
	TGGT1_256970	putative vacuolar ATP synthase subunit A	R.TIC*HFYDQCLR.V	1968.95	0	3.65	1.825	141.421	2	5
			R.TICHFYDQC*LR.V	1968.95	0	0	0	#DIV/0!	2	4
310	TGGT1_227600	ribosomal protein RPL34	CVK		4.1	3.66	3.88	8.01874	2	3
			R.AFLVEEQKC*VK.Q	1806.99	4.1	3.66	3.88	8.01874	2	3
311	TGGT1_229930	p25-alpha family protein	GQAAGLGPSGATAQISLADICDR		3.81	3.67	3.74	2.64692	23	34
	TGGT1_229930	p25-alpha family protein	R.GQAAGLGPSGATAQISLADIC*DR.S	2685.37	4.01	4.14	4.075	2.2558	2	3
	TGGT1_229930	p25-alpha family protein	R.GQAAGLGPSGATAQISLADIC*DR.S	2685.37	3.61	3.51	3.56	1.98626	3	4
	TGGT1_229930	p25-alpha family protein	R.GQAAGLGPSGATAQISLADIC*DR.S	2685.37	0	3.67	1.835	141.421	3	3
			R.GQAAGLGPSGATAQISLADIC*DR.S	2685.37	0	0	0	#DIV/0!	2	4
312	TGGT1_202370	putative T-complex protein 1, epsilon subunit (T	SMHDALCVVR		5.23	3.68	4.455	24.6019	2	4
			R.SMHDALC*VVR.N	1642.84	5.23	3.68	4.455	24.6019	2	4
313	TGGT1_306630	tRNA methyltransferase complex GCD14 subunit pro	FVNFSPCVEQVQR		4.75	3.69	4.22	17.7614	2	4
			R.FVNFSPC*VEQVQR.V	2066.06	4.75	3.69	4.22	17.7614	2	4
314	TGGT1_202680	putative peptidase M16, alpha subunit	VISPQEFCTAIDAVTEADIK		5.92	3.69	4.805	32.8168	3	345
	TGGT1_202680	putative peptidase M16, alpha subunit	R.VISPQEFC*TAIDAVTEADIK.R	2663.37	8.9	0	4.45	141.421	3	3
	TGGT1_202680	putative peptidase M16, alpha subunit	R.VISPQEFC*TAIDAVTEADIK.R	2663.37	0	0	0	#DIV/0!	3	2
	TGGT1_202680	putative peptidase M16, alpha subunit	R.VISPQEFC*TAIDAVTEADIK.R	2663.37	0	0	0	#DIV/0!	3	4
	TGGT1_202680	putative peptidase M16, alpha subunit	R.VISPQEFC*TAIDAVTEADIKR.V	2819.47	5.27	3.03	4.15	38.1667	3	4
	TGGT1_202680	putative peptidase M16, alpha subunit	R.VISPQEFC*TAIDAVTEADIKR.V	2819.47	5.92	3.69	4.805	32.8168	3	5
			R.VISPQEFC*TAIDAVTEADIKR.V	2819.47	0	5.28	2.64	141.421	3	3
315	TGGT1_248810	nuclear factor NF7	VALESSQHCK		3.83	3.7	3.765	2.44154	2	4
			R.VALESSQHC*K.S	1613.83	3.83	3.7	3.765	2.44154	2	4
316	TGGT1_254440	ribosomal protein RPL12	MLDDGEIDCPEA		4.16	3.7	3.93	8.27657	2	2
			R.MLDDGEIDC*PEA.-	1819.81	4.16	3.7	3.93	8.27657	2	2
317	TGGT1_290670	eucyl aminopeptidase LAP	ECLASSILK		0	3.7	1.85	141.421	3	4
	TGGT1_290670	eucyl aminopeptidase LAP	K.YAGLWSNKEC*LASSILK.S	2396.28	0	3.7	1.85	141.421	3	4
	TGGT1_290670	eucyl aminopeptidase LAP	K.YAGLWSNKEC*LASSILK.S	2396.28	0	0	0	#DIV/0!	2	4
			K.YAGLWSNKEC*LASSILK.S	2396.28	0	0	0	#DIV/0!	4	4
318	TGGT1_214930	hypothetical protein	ALPQYLNCR		4.01	3.71	3.86	5.49565	2	4
			K.ALPQYLNC*R.G	1589.85	4.01	3.71	3.86	5.49565	2	4
319	TGGT1_233030	gliding-associated protein GAP70 (GAP70)	SVTGNTCQR		4.24	3.71	3.975	9.42809	2	3
			R.SVTGNTC*QR.R	1477.75	4.24	3.71	3.975	9.42809	2	3
320	TGGT1_300040	ubiquitin-conjugating enzyme subfamily protein	QCDFTK		4.96	3.71	4.335	20.3895	2	4
			R.KQC*DFTK.L	1381.72	4.96	3.71	4.335	20.3895	2	4
321	TGGT1_293400	hypothetical protein	SDPCAAALPLSR		5.26	3.71	4.485	24.4374	2	3
			R.SDPC*AAALPLSR.R	1712.9	5.26	3.71	4.485	24.4374	2	3
322	TGGT1_228150	hypothetical protein	GAGHTCQEAAR		0	3.71	1.855	141.421	2	4
			R.GAGHTC*QEAAR.V	1612.79	0	3.71	1.855	141.421	2	4
323	TGGT1_211690	AAA family protein	GNSACEAEIAAMQDMYLK		0	3.71	1.855	141.421	3	3
			R.GNSAC*EAEIAAMQDMYLK.V	2458.15	0	3.71	1.855	141.421	3	3
324	TGGT1_263040	ribosomal protein RPS16	NAVAVALCTQGK		3.84	3.72	3.78	2.24478	23	345
	TGGT1_263040	ribosomal protein RPS16	K.KNAVAVALC*TQGK.G	1816.02	0	4.34	2.17	141.421	2	5
	TGGT1_263040	ribosomal protein RPS16	K.NAVAVALC*TQGK.G	1686.92	3.87	3.72	3.795	2.79489	2	3
	TGGT1_263040	ribosomal protein RPS16	K.NAVAVALC*TQGK.G	1686.92	3.81	3.58	3.695	4.40148	2	4
	TGGT1_263040	ribosomal protein RPS16	K.NAVAVALC*TQGK.G	1686.92	3.76	3.53	3.645	4.46185	2	5
			K.NAVAVALC*TQGK.G	1686.92	3.9	3.81	3.855	1.65083	3	3
325	TGGT1_205510	putative nucleolar protein 5	AAEEVASPALSEPTVAISCR		3.89	3.72	3.805	3.15922	23	24
	TGGT1_205510	putative nucleolar protein 5	K.AAEEVASPALSEPTVAISC*R.R	2514.3	3.91	4.36	4.135	7.69524	2	2
	TGGT1_205510	putative nucleolar protein 5	K.AAEEVASPALSEPTVAISC*R.R	2514.3	3.87	3.64	3.755	4.33115	3	2
			K.AAEEVASPALSEPTVAISC*RR.Y	2670.4	0	3.72	1.86	141.421	3	4
326	TGGT1_313270	hypothetical protein	NQAPCAETTGR		3.94	3.72	3.83	4.06171	3	5
	TGGT1_313270	hypothetical protein	K.NQAPC*AETTGRPGASGR.R	2186.08	3.79	3.72	3.755	1.31818	3	5
			R.GRDEEKNQAPC*AETTGRPGASGR.R	2900.41	4.09	0	2.045	141.421	3	5
327	TGGT1_273905	hypothetical protein	ALTALACQMR		4.01	3.72	3.865	5.30559	2	4
			K.ALTALAC*QMR.H	1589.85	4.01	3.72	3.865	5.30559	2	4
328	TGGT1_205470	putative translation elongation factor 2 family	YVEHVQDVPCGNTCCLVGVDQYLLK		4.05	3.72	3.885	6.00631	34	34
	TGGT1_205470	putative translation elongation factor 2 family	K.YVEHVQDVPC*GNTCCLVGVDQYLLK.S	3423.67	3.61	3.74	3.675	2.50133	3	3
	TGGT1_205470	putative translation elongation factor 2 family	K.YVEHVQDVPC*GNTCCLVGVDQYLLK.S	3423.67	4.2	0	2.1	141.421	3	4
	TGGT1_205470	putative translation elongation factor 2 family	K.YVEHVQDVPC*GNTCCLVGVDQYLLK.S	3423.67	3.92	0	1.96	141.421	4	4
	TGGT1_205470	putative translation elongation factor 2 family	K.YVEHVQDVPCGNTC*CLVGVDQYLLK.S	3423.67	0	3.72	1.86	141.421	3	3
	TGGT1_205470	putative translation elongation factor 2 family	K.YVEHVQDVPCGNTC*CLVGVDQYLLK.S	3423.67	0	0	0	#DIV/0!	4	3
	TGGT1_205470	putative translation elongation factor 2 family	K.YVEHVQDVPCGNTCC*LVGVDQYLLK.S	3423.67	0	3.72	1.86	141.421	3	3
			K.YVEHVQDVPCGNTCC*LVGVDQYLLK.S	3423.67	4.19	0	2.095	141.421	3	4
329	TGGT1_231910	ATP synthase F1 gamma subunit	GLCGGVNSFVAK		2.98	3.73	3.355	15.8072	2	4
			K.GLC*GGVNSFVAK.Q	1663.89	2.98	3.73	3.355	15.8072	2	4
330	TGGT1_311500	ThiF family protein	FPVCTLR		4.85	3.73	4.29	18.4606	2	5
	TGGT1_311500	ThiF family protein	R.DQQRFPVC*TLR.Q	1876	4.89	3.93	4.41	15.3928	2	5
			R.FPVC*TLR.Q	1347.75	4.81	3.53	4.17	21.705	2	5
331	TGGT1_309120	ribosomal protein RPL4	AGQAAFGNMCR		3.99	3.74	3.865	4.57378	23	4
	TGGT1_309120	ribosomal protein RPL4	R.AGQAAFGNMC*R.G	1637.79	4.03	3.7	3.865	6.03739	2	4
			R.AGQAAFGNMC*R.G	1637.79	3.94	3.77	3.855	3.11824	3	4
332	TGGT1_245620	ribosomal-ubiquitin protein RPS27A	CGLTYILNAEE		5.09	3.75	4.42	21.4372	2	23
	TGGT1_245620	ribosomal-ubiquitin protein RPS27A	R.C*GLTYILNAEE.-	1737.88	5.38	3.68	4.53	26.536	2	2
			R.C*GLTYILNAEE.-	1737.88	4.8	3.83	4.315	15.8956	2	3
333	TGGT1_228470	ribosomal protein RPL15	CTQSTR		4.16	3.76	3.96	7.14249	2	4
			R.C*TQSTRPDK.A	1547.79	4.16	3.76	3.96	7.14249	2	4
334	TGGT1_260440	nuclear factor NF3	ANASTFDVSNGVCSLK		4.84	3.76	4.3	17.7599	2	2
			K.ANASTFDVSNGVC*SLK.-	2126.07	4.84	3.76	4.3	17.7599	2	2
335	TGGT1_218570	Nin one binding (NOB1) Zn-ribbon family protein	AETSPSSAPTLCHFAR		5.48	3.76	4.62	26.3252	2	5
			K.AETSPSSAPTLC*HFAR.T	2188.09	5.48	3.76	4.62	26.3252	2	5
336	TGGT1_222380	importin-beta N-terminal domain-containing prote	INAANQLSELCTSK		5.98	3.77	4.875	32.0555	2	3
	TGGT1_222380	importin-beta N-terminal domain-containing prote	K.INAANQLSELC*TSK.A	2005.05	5.98	3.77	4.875	32.0555	2	3
			K.INAANQLSELC*TSK.A	2005.05	0	0	0	#DIV/0!	3	3
337	TGGT1_268950	hypothetical protein	MCMAEFLQK		2.49	3.78	3.135	29.0963	2	4
			R.MC*MAEFLQK.T	1612.79	2.49	3.78	3.135	29.0963	2	4
338	TGGT1_239100	ribosomal protein RPS7	CLFDIETSSQSDLK		3.3	3.78	3.54	9.58789	23	24
	TGGT1_239100	ribosomal protein RPS7	K.C*LFDIETSSQSDLK.G	2099.04	0	2.85	1.425	141.421	2	2
	TGGT1_239100	ribosomal protein RPS7	K.C*LFDIETSSQSDLK.G	2099.04	3.3	0	1.65	141.421	2	4
	TGGT1_239100	ribosomal protein RPS7	K.C*LFDIETSSQSDLK.G	2099.04	0	3.81	1.905	141.421	3	2
	TGGT1_239100	ribosomal protein RPS7	K.C*LFDIETSSQSDLK.G	2099.04	2.87	0	1.435	141.421	3	4
	TGGT1_239100	ribosomal protein RPS7	K.C*LFDIETSSQSDLKGDVR.H	2526.26	3.33	3.75	3.54	8.3894	3	4
			K.C*LFDIETSSQSDLKGDVR.H	2526.26	0	4.66	2.33	141.421	2	4
339	TGGT1_266760	isocitrate dehydrogenase	SSGGFVWACK		4	3.78	3.89	3.99906	2	45
	TGGT1_266760	isocitrate dehydrogenase	K.SSGGFVWAC*K.N	1553.78	4.24	4.07	4.155	2.8931	2	4
			K.SSGGFVWAC*K.N	1553.78	3.77	3.49	3.63	5.45427	2	5
340	TGGT1_232710	ribosomal protein RPS3A	NCLTDFHGMDMTR		4.13	3.78	3.955	6.25758	23	4
	TGGT1_232710	ribosomal protein RPS3A	R.NC*LTDFHGMDMTR.D	2053.94	4.22	3.84	4.03	6.66751	2	4
			R.NC*LTDFHGMDMTR.D	2053.94	4.04	3.72	3.88	5.83181	3	4
341	TGGT1_201380	putative chorismate synthase	HDPCVLPR		4.39	3.78	4.085	10.559	2	5
			R.HDPC*VLPR.A	1448.77	4.39	3.78	4.085	10.559	2	5
342	TGGT1_228210	26S proteasome regulatory subunit	DHEPCIIFMDEIDAIGGR		0	3.78	1.89	141.421	34	4
	TGGT1_228210	26S proteasome regulatory subunit	R.DHEPC*IIFMDEIDAIGGR.R	2544.23	0	3.47	1.735	141.421	3	4
			R.DHEPC*IIFMDEIDAIGGR.R	2544.23	0	4.08	2.04	141.421	4	4
343	TGGT1_310070	putative methyltransferase	GTMDCVLCGDNSFDNVQK		0	3.78	1.89	141.421	3	4
			K.QLDDGDFDLVFDKGTMDC*VLCGDNSFDNVQK.M	4024.82	0	3.78	1.89	141.421	3	4
344	TGGT1_227030	hypothetical protein	HDSHPIVEDAEGAYLTFDPSCR		0	3.78	1.89	141.421	34	3
	TGGT1_227030	hypothetical protein	R.HDSHPIVEDAEGAYLTFDPSC*R.G	2972.4	0	3.68	1.84	141.421	3	3
	TGGT1_227030	hypothetical protein	R.HDSHPIVEDAEGAYLTFDPSC*R.G	2972.4	0	3.88	1.94	141.421	4	3
			R.HDSHPIVEDAEGAYLTFDPSC*R.G	2972.4	0	0	0	#DIV/0!	2	3
345	TGGT1_216670	FUSE-binding protein 2 / KH-type splicing regula	ACLDESLR		3.73	3.79	3.76	1.12836	23	2
	TGGT1_216670	FUSE-binding protein 2 / KH-type splicing regula	R.AC*LDESLR.Y	1418.73	4.04	3.87	3.955	3.0394	2	2
			R.AC*LDESLR.Y	1418.73	3.42	3.71	3.565	5.75206	3	2
346	TGGT1_306060	rhoptry neck protein RON8	QECALLGNVLK		3.84	3.79	3.815	0.926745	2	3
			K.QEC*ALLGNVLK.D	1699.94	3.84	3.79	3.815	0.926745	2	3
347	TGGT1_273905	hypothetical protein	LGALQPCLR		4.2	3.79	3.995	7.25692	2	5
			K.LGALQPC*LR.L	1482.85	4.2	3.79	3.995	7.25692	2	5
348	TGGT1_216880	guanine nucleotide-binding protein	SGAPWCTSLNWSHDGR		3	3.8	3.4	16.6378	23	5
	TGGT1_216880	guanine nucleotide-binding protein	R.SGAPWC*TSLNWSHDGR.T	2287.08	2.92	4.55	3.735	30.859	2	5
	TGGT1_216880	guanine nucleotide-binding protein	R.SGAPWC*TSLNWSHDGR.T	2287.08	3.08	3.04	3.06	0.924323	3	5
			R.SGAPWC*TSLNWSHDGR.T	2287.08	0	0	0	#DIV/0!	2	4
349	TGGT1_209140	anti-silencing protein, ASF1 family protein	VVYVGSAECEK		4.04	3.8	3.92	4.32923	2	3
			R.VVYVGSAEC*EKK.A	1824.96	4.04	3.8	3.92	4.32923	2	3
350	TGGT1_311430	fibrillarin	ANCVDSTAK		4.5	3.8	4.15	11.9271	234	2345
	TGGT1_311430	fibrillarin	K.ANC*VDSTAKPEAVFAAEVDK.L	2578.29	4.44	3.68	4.06	13.2365	3	2
	TGGT1_311430	fibrillarin	K.ANC*VDSTAKPEAVFAAEVDK.L	2578.29	5.07	3.89	4.48	18.6247	4	2
	TGGT1_311430	fibrillarin	K.ANC*VDSTAKPEAVFAAEVDK.L	2578.29	0	3.17	1.585	141.421	2	2
	TGGT1_311430	fibrillarin	K.ANC*VDSTAKPEAVFAAEVDK.L	2578.29	3.2	0	1.6	141.421	2	3
	TGGT1_311430	fibrillarin	K.ANC*VDSTAKPEAVFAAEVDK.L	2578.29	0	20	10	141.421	3	3
	TGGT1_311430	fibrillarin	K.ANC*VDSTAKPEAVFAAEVDKLR.K	2847.48	4.11	3.8	3.955	5.54243	3	4
	TGGT1_311430	fibrillarin	K.ANC*VDSTAKPEAVFAAEVDKLR.K	2847.48	4.55	0	2.275	141.421	4	4
			K.ANC*VDSTAKPEAVFAAEVDKLR.K	2847.48	4.94	0	2.47	141.421	4	5
351	TGGT1_231440	smAD domain-containing protein	SSSSCGADSGVGGGAR		4.79	3.8	4.295	16.2989	2	2
			R.SSSSC*GADSGVGGGAR.G	1866.86	4.79	3.8	4.295	16.2989	2	2
352	TGGT1_248630	actin-related protein ARP1	ESACYIAFNPQK		11.41	3.8	7.605	70.7572	23	34
	TGGT1_248630	actin-related protein ARP1	K.ESAC*YIAFNPQKEDAQGFDK.A	2774.32	11.41	0	5.705	141.421	2	3
			R.TIKESAC*YIAFNPQKEDAQGFDK.A	3116.55	0	3.8	1.9	141.421	3	4
353	TGGT1_221620	putative beta-tubulin	EIVHIQAGQCGNQIGAK		4.17	3.81	3.99	6.37991	23	45
	TGGT1_221620	putative beta-tubulin	R.EIVHIQAGQC*GNQIGAK.F	2279.2	4.22	4.13	4.175	1.5243	2	4
	TGGT1_221620	putative beta-tubulin	R.EIVHIQAGQC*GNQIGAK.F	2279.2	4.26	3.55	3.905	12.8565	2	5
	TGGT1_221620	putative beta-tubulin	R.EIVHIQAGQC*GNQIGAK.F	2279.2	4.11	4.02	4.065	1.56555	3	4
			R.EIVHIQAGQC*GNQIGAK.F	2279.2	3.67	3.6	3.635	1.36169	3	5
354	TGGT1_243960	nuclear transport factor 2 (ntf2) domain-contain	VGSDACASPTVK		5.13	3.81	4.47	20.881	34	23
	TGGT1_243960	nuclear transport factor 2 (ntf2) domain-contain	R.VGSDAC*ASPTVKPAAAEAPELEEK.K	2883.45	4.79	5.54	5.165	10.2678	3	2
	TGGT1_243960	nuclear transport factor 2 (ntf2) domain-contain	R.VGSDAC*ASPTVKPAAAEAPELEEK.K	2883.45	6.1	3.81	4.955	32.6796	3	3
	TGGT1_243960	nuclear transport factor 2 (ntf2) domain-contain	R.VGSDAC*ASPTVKPAAAEAPELEEK.K	2883.45	0	0	0	#DIV/0!	2	2
	TGGT1_243960	nuclear transport factor 2 (ntf2) domain-contain	R.VGSDAC*ASPTVKPAAAEAPELEEKK.E	3011.55	5.13	4.32	4.725	12.1218	3	3
	TGGT1_243960	nuclear transport factor 2 (ntf2) domain-contain	R.VGSDAC*ASPTVKPAAAEAPELEEKKETVEEPQR.N	3981.01	3.88	3.74	3.81	2.59829	3	3
			R.VGSDAC*ASPTVKPAAAEAPELEEKKETVEEPQR.N	3981.01	5.41	3.78	4.595	25.0834	4	3
355	TGGT1_218780	putative phosphoserine aminotransferase	GCGMSVLEMSHR		6.59	3.81	5.2	37.803	2	5
			R.GC*GMSVLEMSHR.G	1818.87	6.59	3.81	5.2	37.803	2	5
356	TGGT1_244110	nucleosome assembly protein (nap) protein	DSANPSAQAGTPAVPAFWMNCLK		7.19	3.81	5.5	43.4549	23	4
	TGGT1_244110	nucleosome assembly protein (nap) protein	K.DSANPSAQAGTPAVPAFWMNC*LK.Q	2889.41	3.91	3.81	3.86	1.83188	3	4
			K.DSANPSAQAGTPAVPAFWMNC*LK.Q	2889.41	10.47	0	5.235	141.421	2	4
357	TGGT1_288630	putative nucleosome assembly protein (NAP)	GSGCCCSSEEAAALLQPHMK		3.7	3.83	3.765	2.44154	3	45
	TGGT1_288630	putative nucleosome assembly protein (NAP)	K.GSGC*CCSSEEAAALLQPHMK.D	2649.2	4	3.77	3.885	4.18622	3	4
	TGGT1_288630	putative nucleosome assembly protein (NAP)	K.GSGCCC*SSEEAAALLQPHMK.D	2649.2	0	0	0	#DIV/0!	3	3
	TGGT1_288630	putative nucleosome assembly protein (NAP)	R.RLEEDPDVKGSGCC*CSSEEAAALLQPHMK.D	3731.74	0	0	0	#DIV/0!	3	4
			R.RLEEDPDVKGSGCCC*SSEEAAALLQPHMK.D	3731.74	3.41	3.88	3.645	9.1177	3	5
358	TGGT1_232710	ribosomal protein RPS3A	STCYAQTSQIR		4.05	3.83	3.94	3.94831	23	35
	TGGT1_232710	ribosomal protein RPS3A	K.STC*YAQTSQIR.A	1769.89	4.05	3.82	3.935	4.13303	2	3
	TGGT1_232710	ribosomal protein RPS3A	K.STC*YAQTSQIR.A	1769.89	4.16	3.83	3.995	5.84093	3	3
			K.STC*YAQTSQIR.A	1769.89	3.94	0	1.97	141.421	2	5
359	TGGT1_249990	hypothetical protein	NFHTEASSVMQQIDTCSAK		4.29	3.83	4.06	8.01155	234	34
	TGGT1_249990	hypothetical protein	K.NFHTEASSVMQQIDTC*SAK.V	2610.24	4.29	3.83	4.06	8.01155	3	3
	TGGT1_249990	hypothetical protein	K.NFHTEASSVMQQIDTC*SAK.V	2610.24	3.63	4.24	3.935	10.9615	3	4
	TGGT1_249990	hypothetical protein	K.NFHTEASSVMQQIDTC*SAK.V	2610.24	11.9	0	5.95	141.421	2	4
			K.NFHTEASSVMQQIDTC*SAK.V	2610.24	0	3.58	1.79	141.421	4	3
360	TGGT1_218820	alba 2	PACDEVIITGLGMATK		11.84	3.83	7.835	72.29	234	234
	TGGT1_218820	alba 2	R.DDKPAC*DEVIITGLGMATK.T	2490.27	3.68	5.76	4.72	31.1606	3	3
	TGGT1_218820	alba 2	R.DDKPAC*DEVIITGLGMATK.T	2490.27	20	0	10	141.421	2	4
	TGGT1_218820	alba 2	R.DDKPAC*DEVIITGLGMATK.T	2490.27	0	3.77	1.885	141.421	3	2
			R.DDKPAC*DEVIITGLGMATK.T	2490.27	0	3.83	1.915	141.421	4	2
361	TGGT1_313070	hypothetical protein	DCAGSGVCAPK		5.15	3.84	4.495	20.6076	2	2
			R.DC*AGSGVCAPK.K	1576.75	5.15	3.84	4.495	20.6076	2	2
362	TGGT1_233720	DNA-directed RNA polymerase II RPBABC8	TEECSSER		4.03	3.85	3.94	3.23044	2	2
			R.TEEC*SSER.R	1452.67	4.03	3.85	3.94	3.23044	2	2
363	TGGT1_245650	hypothetical protein	AGATASCALESDNALQTENLNGLPK		6.22	3.85	5.035	33.2839	3	2
	TGGT1_245650	hypothetical protein	K.AGATASC*ALESDNALQTENLNGLPK.F	3001.5	6.22	3.85	5.035	33.2839	3	2
			K.AGATASC*ALESDNALQTENLNGLPK.F	3001.5	0	0	0	#DIV/0!	2	2
364	TGGT1_262620	RNA recognition motif-containing protein	GCGIVEYTNVEDAQK		4.04	3.86	3.95	3.22226	23	23
	TGGT1_262620	RNA recognition motif-containing protein	K.GC*GIVEYTNVEDAQK.A	2139.05	4.04	3.89	3.965	2.67506	2	2
	TGGT1_262620	RNA recognition motif-containing protein	K.GC*GIVEYTNVEDAQK.A	2139.05	4.05	3.91	3.98	2.48731	3	2
	TGGT1_262620	RNA recognition motif-containing protein	K.GC*GIVEYTNVEDAQK.A	2139.05	0	0	0	#DIV/0!	3	3
	TGGT1_262620	RNA recognition motif-containing protein	R.SKGC*GIVEYTNVEDAQK.A	2354.18	3.96	3.28	3.62	13.2827	2	3
			R.SKGC*GIVEYTNVEDAQK.A	2354.18	4.35	3.82	4.085	9.17421	3	3
365	TGGT1_239530	alanine-glyoxylate aminotransferase	VDLAYSCSQK		4.23	3.86	4.045	6.46797	2	2
			K.VDLAYSC*SQK.G	1625.82	4.23	3.86	4.045	6.46797	2	2
366	TGGT1_313380	hypothetical protein	ILDCHADDQAVWMAK		5.48	3.86	4.67	24.5292	2	3
	TGGT1_313380	hypothetical protein	K.ILDC*HADDQAVWMAK.L	2229.09	5.48	3.86	4.67	24.5292	2	3
			R.KILDC*HADDQAVWMAK.L	2357.19	0	0	0	#DIV/0!	2	4
367	TGGT1_319560	microneme protein MIC3	CDNGYSGSASATSHHGK		3.95	3.87	3.91	1.44677	3	4
	TGGT1_319560	microneme protein MIC3	K.C*DNGYSGSASATSHHGK.G	2191.99	0	0	0	#DIV/0!	2	5
			K.C*DNGYSGSASATSHHGKGESGSEGSLSEK.M	3339.49	3.95	3.87	3.91	1.44677	3	4
368	TGGT1_249780	hypothetical protein	ILASVPLCR		4.22	3.87	4.045	6.11835	2	4
			R.ILASVPLC*R.D	1483.87	4.22	3.87	4.045	6.11835	2	4
369	TGGT1_236650	DEAD (Asp-Glu-Ala-Asp) box polypeptide 17	GAEICVACPGR		4.48	3.87	4.175	10.3314	2	3
	TGGT1_236650	DEAD (Asp-Glu-Ala-Asp) box polypeptide 17	R.GAEIC*VACPGR.L	1644.82	4.48	3.87	4.175	10.3314	2	3
			R.GAEICVAC*PGR.L	1644.82	4.48	3.87	4.175	10.3314	2	3
370	TGGT1_261570	ribosomal protein RPL7A	NCPVLAIDNVR		3.68	3.88	3.78	3.74131	23	3
	TGGT1_261570	ribosomal protein RPL7A	K.NC*PVLAIDNVR.K	1725.93	3.57	4.13	3.85	10.2852	2	3
			K.NC*PVLAIDNVR.K	1725.93	3.79	3.62	3.705	3.24448	3	3
371	TGGT1_202370	putative T-complex protein 1, epsilon subunit (T	TENYPYFGLDCMLK		3.9	3.88	3.89	0.363551	23	34
	TGGT1_202370	putative T-complex protein 1, epsilon subunit (T	R.TENYPYFGLDC*MLK.G	2207.06	3.84	3.88	3.86	0.732753	2	3
	TGGT1_202370	putative T-complex protein 1, epsilon subunit (T	R.TENYPYFGLDC*MLK.G	2207.06	3.9	3.37	3.635	10.3099	2	4
			R.TENYPYFGLDC*MLK.G	2207.06	4.26	4.58	4.42	5.11933	3	4
372	TGGT1_310030	putative cyclase-associated protein	VSELYSC		4	3.88	3.94	2.15362	23	2
	TGGT1_310030	putative cyclase-associated protein	R.VSELYSC*.-	1312.65	4.31	4.3	4.305	0.164252	2	2
			R.VSELYSC*.-	1312.65	3.7	3.47	3.585	4.53653	3	2
373	TGGT1_319530	splicing factor SF2	CAR		3.36	3.89	3.625	10.3384	2	3
			R.C*ARDEEEAR.H	1590.76	3.36	3.89	3.625	10.3384	2	3
374	TGGT1_231410	hypothetical protein	CLDYLSTFR		3.51	3.89	3.7	7.26218	2	3
	TGGT1_231410	hypothetical protein	K.C*LDYLSTFR.T	1629.83	3.51	3.89	3.7	7.26218	2	3
			K.C*LDYLSTFR.T	1629.83	0	0	0	#DIV/0!	2	4
375	TGGT1_220400	actin depolymerizing factor ADF	GALPANDCR		3.64	3.89	3.765	4.69526	2	3
			R.GALPANDC*R.F	1428.73	3.64	3.89	3.765	4.69526	2	3
376	TGGT1_257680	myosin light chain MLC1	VGEYDGACESPSCR		3.86	3.89	3.875	0.547438	2	2
			K.VGEYDGACESPSC*R.E	2042.9	3.86	3.89	3.875	0.547438	2	2
377	TGGT1_316400B	alpha tubulin TUBA1	YMACCLMYR		3.92	3.89	3.905	0.543232	23	45
	TGGT1_316400B	alpha tubulin TUBA1	K.YMAC*CLMYR.G	1722.79	3.37	3.32	3.345	1.05696	2	4
	TGGT1_316400B	alpha tubulin TUBA1	K.YMAC*CLMYR.G	1722.79	3.98	3.95	3.965	0.535011	3	4
	TGGT1_316400B	alpha tubulin TUBA1	K.YMACC*LMYR.G	1722.79	3.37	3.32	3.345	1.05696	2	4
	TGGT1_316400B	alpha tubulin TUBA1	K.YMACC*LMYR.G	1722.79	3.92	3.89	3.905	0.543232	2	5
			K.YMACC*LMYR.G	1722.79	3.98	3.95	3.965	0.535011	3	4
378	TGGT1_280440	putative ubiquitin conjugating enzyme E2	TGAVCLNILR		3.94	3.89	3.915	0.903074	2	4
			R.TGAVC*LNILR.D	1571.9	3.94	3.89	3.915	0.903074	2	4
379	TGGT1_234450	ribosomal protein RPS15A	IEQFCSNLLPSR		4.37	3.89	4.13	8.21819	234	345
	TGGT1_234450	ribosomal protein RPS15A	K.IEQFC*SNLLPSR.Q	1920.01	4.34	3.9	4.12	7.55163	2	3
	TGGT1_234450	ribosomal protein RPS15A	K.IEQFC*SNLLPSR.Q	1920.01	4.4	4.25	4.325	2.45239	3	3
	TGGT1_234450	ribosomal protein RPS15A	R.FDIQVDKIEQFC*SNLLPSR.Q	2765.44	0	3.46	1.73	141.421	2	5
	TGGT1_234450	ribosomal protein RPS15A	R.FDIQVDKIEQFC*SNLLPSR.Q	2765.44	0	3.89	1.945	141.421	3	4
	TGGT1_234450	ribosomal protein RPS15A	R.FDIQVDKIEQFC*SNLLPSR.Q	2765.44	0	3.85	1.925	141.421	4	4
			R.FDIQVDKIEQFC*SNLLPSR.Q	2765.44	0	0	0	#DIV/0!	4	3
380	TGGT1_273370	putative coatomer gamma 2-subunit protein	SDDVSVCEAVLQGFE		6.39	3.89	5.14	34.3924	2	2
			R.SDDVSVC*EAVLQGFE.-	2111.01	6.39	3.89	5.14	34.3924	2	2
381	TGGT1_251690	putative seryl-tRNA synthetase, cytoplasmic	DDLFLIATSEQPLCSLHMNETLEEK		0	3.89	1.945	141.421	34	45
	TGGT1_251690	putative seryl-tRNA synthetase, cytoplasmic	K.DADRDDLFLIATSEQPLC*SLHMNETLEEK.E	3847.87	0	3.89	1.945	141.421	3	4
	TGGT1_251690	putative seryl-tRNA synthetase, cytoplasmic	K.DADRDDLFLIATSEQPLC*SLHMNETLEEK.E	3847.87	0	4.29	2.145	141.421	3	5
			K.DADRDDLFLIATSEQPLC*SLHMNETLEEK.E	3847.87	0	3.45	1.725	141.421	4	4
382	TGGT1_265250	RNA recognition motif-containing protein	GGPNATCGAYVTFHSPEDAQR		0	3.89	1.945	141.421	3	4
			K.GGPNATC*GAYVTFHSPEDAQR.A	2691.27	0	3.89	1.945	141.421	3	4
383	TGGT1_319560	microneme protein MIC3	CEK		2.51	3.9	3.205	30.667	23	34
	TGGT1_319560	microneme protein MIC3	K.AEESCVEGVEVTLAEKC*EK.E	2623.27	2.51	4.66	3.585	42.4067	3	3
	TGGT1_319560	microneme protein MIC3	K.AEESCVEGVEVTLAEKC*EK.E	2623.27	0	3.2	1.6	141.421	2	4
			K.C*EKEFGISASSCK.C	1958.94	0	3.9	1.95	141.421	2	3
384	TGGT1_249900	putative adenine nucleotide transor	YTGIVDCFR		4.12	3.9	4.01	3.87939	2	3
			R.YTGIVDC*FR.R	1585.81	4.12	3.9	4.01	3.87939	2	3
385	TGGT1_223050	ribosomal protein RPS20	SPCGEGTNTWDR		4.13	3.9	4.015	4.05067	23	345
	TGGT1_223050	ribosomal protein RPS20	K.SPC*GEGTNTWDR.F	1834.84	3.83	3.72	3.775	2.06044	2	3
	TGGT1_223050	ribosomal protein RPS20	K.SPC*GEGTNTWDRFELR.I	2381.14	3.99	3.9	3.945	1.61317	2	4
	TGGT1_223050	ribosomal protein RPS20	R.KSPC*GEGTNTWDR.F	1963.94	4.27	4.04	4.155	3.91419	2	4
	TGGT1_223050	ribosomal protein RPS20	R.KSPC*GEGTNTWDR.F	1963.94	4.82	0	2.41	141.421	2	5
			R.KSPC*GEGTNTWDRFELR.I	2509.24	0	3.89	1.945	141.421	3	5
386	TGGT1_245680	ribosomal protein RPL21	GDYVDIVCDPSVQK		4.32	3.9	4.11	7.22591	234	23
	TGGT1_245680	ribosomal protein RPL21	K.GDYVDIVC*DPSVQK.G	2051.02	4.37	3.99	4.18	6.42824	2	2
	TGGT1_245680	ribosomal protein RPL21	K.GDYVDIVC*DPSVQK.G	2051.02	4.38	3.8	4.09	10.0274	3	2
	TGGT1_245680	ribosomal protein RPL21	K.KGDYVDIVC*DPSVQK.G	2179.12	4.16	3.49	3.825	12.3859	2	2
	TGGT1_245680	ribosomal protein RPL21	K.KGDYVDIVC*DPSVQK.G	2179.12	2.99	4.2	3.595	23.7997	4	2
	TGGT1_245680	ribosomal protein RPL21	K.KGDYVDIVC*DPSVQK.G	2179.12	4.61	0	2.305	141.421	2	3
			K.KGDYVDIVC*DPSVQK.G	2179.12	4.27	0	2.135	141.421	3	3
387	TGGT1_227030	hypothetical protein	VDVVGVIPVDCSEFDCK		4.52	3.9	4.21	10.4134	23	2
	TGGT1_227030	hypothetical protein	K.VDVVGVIPVDC*SEFDCK.T	2394.18	4.52	3.9	4.21	10.4134	3	2
	TGGT1_227030	hypothetical protein	K.VDVVGVIPVDCSEFDC*K.T	2394.18	3.89	4.67	4.28	12.8865	2	2
	TGGT1_227030	hypothetical protein	K.VDVVGVIPVDCSEFDC*K.T	2394.18	4.52	3.9	4.21	10.4134	3	2
			K.VDVVGVIPVDCSEFDC*K.T	2394.18	0	0	0	#DIV/0!	2	3
388	TGGT1_224205	putative ER lumen protein retaining receptor	CLTSGVPVQFMLSENV		4.34	3.91	4.125	7.37105	23	4
	TGGT1_224205	putative ER lumen protein retaining receptor	R.C*LTSGVPVQFMLSENV.-	2237.14	4.42	3.91	4.165	8.65845	2	4
			R.C*LTSGVPVQFMLSENV.-	2237.14	4.26	0	2.13	141.421	3	4
389	TGGT1_271810	putative lanp	LEGEEACEGAEGELEGK		3.15	3.92	3.535	15.4023	4	23
	TGGT1_271810	putative lanp	K.DLEDDDEEDEDDFNPDGEEEEDEDFDEEEEEDRLEGEEAC*EGAEGELEGK.K	6283.42	3.15	3.03	3.09	2.74605	4	3
	TGGT1_271810	putative lanp	K.DLEDDDEEDEDDFNPDGEEEEDEDFDEEEEEDRLEGEEAC*EGAEGELEGK.K	6283.42	0	4.81	2.405	141.421	4	2
			K.DLEDDDEEDEDDFNPDGEEEEDEDFDEEEEEDRLEGEEAC*EGAEGELEGKK.R	6411.51	0	0	0	#DIV/0!	4	3
390	TGGT1_221620	putative beta-tubulin	EAEGCDCLQGFQITHSLGGGTGSGMGTLLISK		3.52	3.92	3.72	7.6033	34	345
	TGGT1_221620	putative beta-tubulin	K.EAEGC*DCLQGFQITHSLGGGTGSGMGTLLISK.V	3738.81	3.52	4.01	3.765	9.20272	3	5
	TGGT1_221620	putative beta-tubulin	K.EAEGC*DCLQGFQITHSLGGGTGSGMGTLLISK.V	3738.81	0	3.89	1.945	141.421	4	3
	TGGT1_221620	putative beta-tubulin	K.EAEGCDC*LQGFQITHSLGGGTGSGMGTLLISK.V	3738.81	0	3.94	1.97	141.421	3	3
	TGGT1_266960	beta-tubulin	K.EAEGCDC*LQGFQITHSLGGGTGSGMGTLLISK.V	3738.81	0	3.68	1.84	141.421	4	4
	TGGT1_266960	beta-tubulin	K.EAEGC*DCLQGFQITHSLGGGTGSGMGTLLISK.V	3738.81	3.52	4.01	3.765	9.20272	3	5
	TGGT1_266960	beta-tubulin	K.EAEGC*DCLQGFQITHSLGGGTGSGMGTLLISK.V	3738.81	0	3.89	1.945	141.421	4	3
	TGGT1_266960	beta-tubulin	K.EAEGCDC*LQGFQITHSLGGGTGSGMGTLLISK.V	3738.81	0	3.94	1.97	141.421	3	3
			K.EAEGCDC*LQGFQITHSLGGGTGSGMGTLLISK.V	3738.81	0	3.68	1.84	141.421	4	4
391	TGGT1_311680	FUN14 family protein	NLSSYTLACK		4.13	3.92	4.025	3.68925	2	3
			K.NLSSYTLAC*K.N	1611.84	4.13	3.92	4.025	3.68925	2	3
392	TGGT1_219080	putative edge expressed protein	ETLQAVELCR		4.34	3.92	4.13	7.19092	2	2
			R.ETLQAVELC*R.L	1673.89	4.34	3.92	4.13	7.19092	2	2
393	TGGT1_290200	NAD/NADP octopine/nopaline dehydrogenase, alpha-	GYAGCR		4.35	3.92	4.135	7.35323	2	5
			R.GYAGC*RTPATK.V	1636.85	4.35	3.92	4.135	7.35323	2	5
394	TGGT1_265520	hypothetical protein	SATSPEEDAHSEELELFECAVAEEGSPAPLPEDFVPR		0	3.92	1.96	141.421	4	4
	TGGT1_265520	hypothetical protein	R.SATSPEEDAHSEELELFEC*AVAEEGSPAPLPEDFVPR.G	4499.1	0	3.92	1.96	141.421	4	4
	TGGT1_265520	hypothetical protein	R.SATSPEEDAHSEELELFEC*AVAEEGSPAPLPEDFVPR.G	4499.1	0	0	0	#DIV/0!	3	3
			R.SATSPEEDAHSEELELFEC*AVAEEGSPAPLPEDFVPR.G	4499.1	0	0	0	#DIV/0!	3	4
395	TGGT1_247220	nudix -type motif 9 isoform a family protein	CCASPEGPGSDAR		3.47	3.93	3.7	8.79106	23	3
	TGGT1_247220	nudix -type motif 9 isoform a family protein	R.C*CASPEGPGSDAR.C	1818.81	3.52	3.75	3.635	4.47413	2	3
			R.C*CASPEGPGSDAR.C	1818.81	3.42	4.11	3.765	12.9589	3	3
396	TGGT1_209600	hypothetical protein	EAADTNPPATLCAVVDLPQNR		4.27	3.93	4.1	5.86381	3	23
	TGGT1_209600	hypothetical protein	R.ALDQLVDEGKEAADTNPPATLC*AVVDLPQNR.S	3777.93	4.27	4.9	4.585	9.71597	3	3
	TGGT1_209600	hypothetical protein	R.ALDQLVDEGKEAADTNPPATLC*AVVDLPQNR.S	3777.93	0	2.95	1.475	141.421	3	2
			R.ALDQLVDEGKEAADTNPPATLC*AVVDLPQNR.S	3777.93	0	0	0	#DIV/0!	4	3
397	TGGT1_238180	putative 26s proteasome regulatory complex subun	DFMSLLCPIAR		4.58	3.93	4.255	10.8019	2	45
	TGGT1_238180	putative 26s proteasome regulatory complex subun	R.DFMSLLC*PIAR.R	1778.94	4.5	4.12	4.31	6.23435	2	4
	TGGT1_238180	putative 26s proteasome regulatory complex subun	R.DFMSLLC*PIAR.R	1778.94	4.65	3.74	4.195	15.3389	2	5
			R.DFMSLLC*PIAR.R	1778.94	0	0	0	#DIV/0!	3	4
398	TGGT1_238940	putative GDP mannose 4,6-dehydratase	CSTFNTER		4.7	3.93	4.315	12.6181	2	35
	TGGT1_238940	putative GDP mannose 4,6-dehydratase	R.C*STFNTER.I	1469.71	5.53	3.94	4.735	23.7445	2	3
			R.RC*STFNTER.I	1625.81	3.86	3.92	3.89	1.09065	2	5
399	TGGT1_257040	TB2/DP1, HVA22 family protein	GNAPSSMGAEECPSIQVAGFDLQR		5.08	3.93	4.505	18.0505	23	23
	TGGT1_257040	TB2/DP1, HVA22 family protein	R.GNAPSSMGAEEC*PSIQVAGFDLQR.M	2977.43	4.16	3.76	3.96	7.14249	2	2
	TGGT1_257040	TB2/DP1, HVA22 family protein	R.GNAPSSMGAEEC*PSIQVAGFDLQR.M	2977.43	5.58	3.93	4.755	24.5368	3	2
	TGGT1_257040	TB2/DP1, HVA22 family protein	R.GNAPSSMGAEEC*PSIQVAGFDLQR.M	2977.43	5.08	3.95	4.515	17.6972	3	3
	TGGT1_257040	TB2/DP1, HVA22 family protein	R.GNAPSSMGAEEC*PSIQVAGFDLQR.M	2977.43	0	0	0	#DIV/0!	2	3
			R.GNAPSSMGAEEC*PSIQVAGFDLQR.M	2977.43	0	0	0	#DIV/0!	4	2
400	TGGT1_266260	hypothetical protein	DQHTDCYR		0	3.93	1.965	141.421	2	3
			R.DQHTDC*YR.R	1549.71	0	3.93	1.965	141.421	2	3
401	TGGT1_223920	rhoptry neck protein RON3	SIPFISPECQDLFR		0	3.93	1.965	141.421	2	4
			R.SIPFISPEC*QDLFR.E	2165.12	0	3.93	1.965	141.421	2	4
402	TGGT1_305510	hypothetical protein	LCATPQSR		4.07	3.94	4.005	2.29523	2	5
			R.LC*ATPQSRPDTNAQSQR.V	2386.2	4.07	3.94	4.005	2.29523	2	5
403	TGGT1_226970	ribosomal protein RPS11	EGDIVTAGQCR		4.32	3.94	4.13	6.50607	2	23
	TGGT1_226970	ribosomal protein RPS11	K.EGDIVTAGQC*R.P	1660.84	0	3.84	1.92	141.421	2	2
			K.EGDIVTAGQC*RPLSK.T	2087.1	4.32	4.04	4.18	4.7366	2	3
404	TGGT1_259000	hypothetical protein	SCWTFPLDAGVSSAR		0	3.94	1.97	141.421	2	4
	TGGT1_259000	hypothetical protein	R.SC*WTFPLDAGVSSAR.S	2110.05	0	3.94	1.97	141.421	2	4
			R.SC*WTFPLDAGVSSAR.S	2110.05	0	0	0	#DIV/0!	3	4
405	TGGT1_216580	hypothetical protein	ASSPCGASAAASGGGSAGALVAR		3.2	3.95	3.575	14.8344	23	4
	TGGT1_216580	hypothetical protein	R.ASSPC*GASAAASGGGSAGALVAR.S	2389.2	4.69	4.71	4.7	0.300897	2	4
			R.ASSPC*GASAAASGGGSAGALVAR.S	2389.2	1.7	3.18	2.44	42.8901	3	4
406	TGGT1_311470	rhoptry neck protein RON5	AGSHVVLSACK		3.75	3.95	3.85	3.67328	2	5
			R.AGSHVVLSAC*K.R	1583.86	3.75	3.95	3.85	3.67328	2	5
407	TGGT1_232230	ribosomal protein RPL30	LIIISNNCPALR		3.89	3.95	3.92	1.08231	23	5
	TGGT1_232230	ribosomal protein RPL30	K.LIIISNNC*PALR.K	1840.06	4.11	4.29	4.2	3.03046	2	5
			K.LIIISNNC*PALR.K	1840.06	3.66	3.6	3.63	1.16877	3	5
408	TGGT1_219790B	pre-mRNA processing factor PRP3	IWAAQPPSVEPWDACILK		4.77	3.95	4.36	13.2988	3	4
			K.IWAAQPPSVEPWDAC*ILK.V	2537.33	4.77	3.95	4.36	13.2988	3	4
409	Reverse_TGGT1_231800	putative helicase	AALHASPSTSLSSSPSASSLCR		0	3.95	1.975	141.421	3	5
			R.AALHASPSTSLSSSPSASSLC*R.A	2630.33	0	3.95	1.975	141.421	3	5
410	TGGT1_282180	hypothetical protein	IFGDCASTIK		3.18	3.96	3.57	15.4494	2	3
			K.IFGDC*ASTIK.N	1566.82	3.18	3.96	3.57	15.4494	2	3
411	TGGT1_205700	cyclophilin precursor	IIPQFMCQGGDFTR		3.95	3.96	3.955	0.178788	23	4
	TGGT1_205700	cyclophilin precursor	R.IIPQFMC*QGGDFTR.M	2126.06	4	3.89	3.945	1.97165	2	4
			R.IIPQFMC*QGGDFTR.M	2126.06	3.89	4.03	3.96	2.49987	3	4
412	TGGT1_232300	ribosomal protein RPS3	ACYGVLR		4.16	3.96	4.06	3.48328	3	4
			R.AC*YGVLR.H	1293.7	4.16	3.96	4.06	3.48328	3	4
413	TGGT1_272290	pyruvate dehydrogenase complex subunit PD-HE1Bet	IVACSTPYNAR		4.24	3.96	4.1	4.82902	23	4
	TGGT1_272290	pyruvate dehydrogenase complex subunit PD-HE1Bet	K.IVAC*STPYNAR.G	1706.89	3.43	3.96	3.695	10.1425	2	4
			K.IVAC*STPYNAR.G	1706.89	5.05	0	2.525	141.421	3	4
414	TGGT1_279380	hypothetical protein	SMSCVDTSNEK		4.93	3.96	4.445	15.4307	23	2
	TGGT1_279380	hypothetical protein	K.SMSC*VDTSNEK.V	1712.79	4.93	4.77	4.85	2.33272	2	2
	TGGT1_279380	hypothetical protein	K.SMSC*VDTSNEKVNGEASGR.G	2484.16	4.47	3.14	3.805	24.7162	3	2
			K.SMSC*VDTSNEKVNGEASGR.G	2484.16	7.31	0	3.655	141.421	2	2
415	TGGT1_245720	SWI2/SNF2-containing protein	FPNNDICDESDGGPLATPK		0	3.96	1.98	141.421	3	2
			R.FPNNDIC*DESDGGPLATPK.K	2503.19	0	3.96	1.98	141.421	3	2
416	TGGT1_305870	DAD family protein	SGSAGSLTCIVR		1.49	3.97	2.73	64.2353	2	5
			K.KSGSAGSLTC*IVR.D	1790.98	1.49	3.97	2.73	64.2353	2	5
417	TGGT1_258410	photosensitized INA-labeled protein PHIL1	VDPCECGYPEETYTPYEVAR		3.87	3.98	3.925	1.9817	23	23
	TGGT1_258410	photosensitized INA-labeled protein PHIL1	R.VDPC*ECGYPEETYTPYEVAR.Y	2891.3	3.87	4.18	4.025	5.44604	2	2
	TGGT1_258410	photosensitized INA-labeled protein PHIL1	R.VDPC*ECGYPEETYTPYEVAR.Y	2891.3	7.61	0	3.805	141.421	3	3
			R.VDPCEC*GYPEETYTPYEVAR.Y	2891.3	3.61	3.79	3.7	3.43998	3	2
418	TGGT1_236040	fructose-1,6-bisphosphate aldolase	YAAICQANR		4.04	3.98	4.01	1.05802	2	4
	TGGT1_236050	putative fructose-bisphosphate aldolase	R.YAAIC*QANR.L	1521.79	4.04	3.98	4.01	1.05802	2	4
			R.YAAIC*QANR.L	1521.79	4.04	3.98	4.01	1.05802	2	4
419	TGGT1_249900	putative adenine nucleotide transor	EFTGLVDCLGK		4.47	3.98	4.225	8.20077	2	23
	TGGT1_249900	putative adenine nucleotide transor	R.EFTGLVDC*LGK.I	1693.89	4.18	3.98	4.08	3.46621	2	2
			R.EFTGLVDC*LGK.I	1693.89	4.77	0	2.385	141.421	2	3
420	TGGT1_251500	putative eukaryotic initiation factor-3, subunit	ENYPTPVNGQLLGIDCR		3.86	3.99	3.925	2.34201	23	23
	TGGT1_251500	putative eukaryotic initiation factor-3, subunit	K.ENYPTPVNGQLLGIDC*R.D	2402.22	3.92	3.99	3.955	1.25152	2	2
	TGGT1_251500	putative eukaryotic initiation factor-3, subunit	K.ENYPTPVNGQLLGIDC*R.D	2402.22	3.79	3.96	3.875	3.10215	3	2
			K.ENYPTPVNGQLLGIDC*R.D	2402.22	0	4.33	2.165	141.421	3	3
421	TGGT1_254440	ribosomal protein RPL12	EILGTCNSVGCTVDGK		3.9	3.99	3.945	1.61317	2	2
			K.EILGTCNSVGC*TVDGK.S	2166.06	3.9	3.99	3.945	1.61317	2	2
422	TGGT1_222270	hypothetical protein	LLQFACAGQLR		6.48	3.99	5.235	33.6332	2	5
			R.LLQFAC*AGQLR.G	1731.96	6.48	3.99	5.235	33.6332	2	5
423	TGGT1_251780	heat shock protein	GDVVGIDLGTTNSCVAVMEGSQPK		4.17	4	4.085	2.94267	3	34
	TGGT1_251780	heat shock protein	K.ARGDVVGIDLGTTNSC*VAVMEGSQPK.V	3117.58	0	4.13	2.065	141.421	3	3
	TGGT1_251780	heat shock protein	K.ARGDVVGIDLGTTNSC*VAVMEGSQPK.V	3117.58	4.17	0	2.085	141.421	3	4
	TGGT1_251780	heat shock protein	K.ARGDVVGIDLGTTNSC*VAVMEGSQPK.V	3117.58	0	0	0	#DIV/0!	4	3
	TGGT1_251780	heat shock protein	R.GDVVGIDLGTTNSC*VAVMEGSQPK.V	2890.44	0	3.87	1.935	141.421	3	3
			R.GDVVGIDLGTTNSC*VAVMEGSQPK.V	2890.44	0	0	0	#DIV/0!	3	4
424	TGGT1_217740	3-ketoacyl-(acyl-carrier-protein) reductase	AIADALAEGGVSHLICVAR		7.93	4	5.965	46.5873	3	45
	TGGT1_217740	3-ketoacyl-(acyl-carrier-protein) reductase	K.AIADALAEGGVSHLIC*VAR.Q	2379.29	7.93	3.93	5.93	47.6969	3	5
	TGGT1_217740	3-ketoacyl-(acyl-carrier-protein) reductase	K.AIADALAEGGVSHLIC*VAR.Q	2379.29	0	4.07	2.035	141.421	3	4
			K.AIADALAEGGVSHLIC*VAR.Q	2379.29	0	0	0	#DIV/0!	2	4
425	TGGT1_275480	Myb family DNA-binding domain-containing protein	TAHQCLEHYEK		0	4	2	141.421	2	4
			R.TAHQC*LEHYEK.L	1871.92	0	4	2	141.421	2	4
426	TGGT1_214290	DJ-1 family protein	LISAVENETYDCIAIPGGMPGAER		3.08	4.01	3.545	18.5503	3	3
			K.LISAVENETYDC*IAIPGGMPGAER.C	3019.5	3.08	4.01	3.545	18.5503	3	3
427	TGGT1_314042	putative cytochrome c1 heme lyase	SSCPYGMGEGGEGTQGSNVEVPAGLSDVR		3.7	4.01	3.855	5.6862	3	2
			K.SSC*PYGMGEGGEGTQGSNVEVPAGLSDVR.E	3353.55	3.7	4.01	3.855	5.6862	3	2
428	TGGT1_250330	hypothetical protein	DLVPACNR		4.14	4.01	4.075	2.2558	2	5
			K.VKDLVPAC*NR.M	1626.9	4.14	4.01	4.075	2.2558	2	5
429	TGGT1_305520	ribosomal protein RPS2	EYQIIDHFFQPGNCAAPLK		5.93	4.01	4.97	27.3168	234	45
	TGGT1_305520	ribosomal protein RPS2	K.EYQIIDHFFQPGNC*AAPLK.D	2704.37	0	3.69	1.845	141.421	3	4
	TGGT1_305520	ribosomal protein RPS2	K.EYQIIDHFFQPGNC*AAPLKDDVMK.I	3293.63	5.93	3.63	4.78	34.024	3	5
	TGGT1_305520	ribosomal protein RPS2	K.EYQIIDHFFQPGNC*AAPLKDDVMK.I	3293.63	0	6.17	3.085	141.421	2	5
	TGGT1_305520	ribosomal protein RPS2	K.EYQIIDHFFQPGNC*AAPLKDDVMK.I	3293.63	0	4.01	2.005	141.421	3	4
			K.EYQIIDHFFQPGNC*AAPLKDDVMK.I	3293.63	0	4.05	2.025	141.421	4	4
430	TGGT1_228270	hypothetical protein	CTDTSAVFSR		0	4.01	2.005	141.421	2	3
	TGGT1_228270	hypothetical protein	R.C*TDTSAVFSR.L	1598.79	0	4.01	2.005	141.421	2	3
			R.C*TDTSAVFSR.L	1598.79	0	0	0	#DIV/0!	2	2
431	TGGT1_258780	OTU family cysteine protease	ACQSLLEQR		3.6	4.03	3.815	7.97001	2	3
			K.AC*QSLLEQR.L	1559.82	3.6	4.03	3.815	7.97001	2	3
432	TGGT1_235020	putative COPI protein	DPGSACSGYGVER		4.39	4.03	4.21	6.04652	2	2
			R.DPGSAC*SGYGVER.I	1809.85	4.39	4.03	4.21	6.04652	2	2
433	TGGT1_318230	phosphoglycerate kinase PGKI	VTFVEDCVGPK		4.16	4.04	4.1	2.06958	2	4
			K.KVTFVEDC*VGPK.A	1834.98	4.16	4.04	4.1	2.06958	2	4
434	TGGT1_239760	ribosomal protein RPL22	FTVDCQK		4.31	4.04	4.175	4.57291	234	24
	TGGT1_239760	ribosomal protein RPL22	K.FTVDC*QKPVDDNIIEAK.G	2448.26	5.05	4.04	4.545	15.7135	2	2
	TGGT1_239760	ribosomal protein RPL22	K.FTVDC*QKPVDDNIIEAK.G	2448.26	4.26	3.96	4.11	5.16136	3	2
	TGGT1_239760	ribosomal protein RPL22	K.FTVDC*QKPVDDNIIEAK.G	2448.26	4.31	4.58	4.445	4.29514	4	2
	TGGT1_239760	ribosomal protein RPL22	K.VKFTVDC*QKPVDDNIIEAK.G	2675.42	13.43	0	6.715	141.421	2	4
			K.VKFTVDC*QKPVDDNIIEAK.G	2675.42	3.72	0	1.86	141.421	3	4
435	TGGT1_265330	putative cell-cycle-associated protein kinase GS	CVDTGEVVAIK		4.52	4.04	4.28	7.93017	2	3
			R.C*VDTGEVVAIKK.V	1773.98	4.52	4.04	4.28	7.93017	2	3
436	TGGT1_203630	ribosomal protein RPL44	LECTK		0	4.04	2.02	141.421	2	5
			K.IVLKLEC*TK.C	1558.93	0	4.04	2.02	141.421	2	5
437	TGGT1_295630	hypothetical protein	PASGSNGPLCASSEETASAGDGDSQQPGK		3.12	4.05	3.585	18.3434	3	4
			K.KPASGSNGPLC*ASSEETASAGDGDSQQPGK.A	3346.56	3.12	4.05	3.585	18.3434	3	4
438	TGGT1_297060	phosphoglycerate mutase PGMII	AVVTCWTVLK		4.14	4.05	4.095	1.55408	23	4
	TGGT1_297060	phosphoglycerate mutase PGMII	R.AVVTC*WTVLK.G	1631.92	3.96	3.67	3.815	5.37512	2	4
			R.AVVTC*WTVLK.G	1631.92	4.33	4.44	4.385	1.77381	3	4
439	TGGT1_262050	rhoptry kinase family protein ROP39	MGGASDCQVTNEMQAAEVVQK		4.31	4.05	4.18	4.39827	23	2
	TGGT1_262050	rhoptry kinase family protein ROP39	R.MGGASDC*QVTNEMQAAEVVQK.C	2709.28	4.45	4.07	4.26	6.30753	2	2
			R.MGGASDC*QVTNEMQAAEVVQK.C	2709.28	4.17	4.04	4.105	2.23932	3	2
440	TGGT1_294350	DEAD/DEAH box helicase domain-containing protein	YVILDEIHCISEEEGGSQWER		0	4.05	2.025	141.421	3	4
	TGGT1_294350	DEAD/DEAH box helicase domain-containing protein	R.YVILDEIHC*ISEEEGGSQWER.L	3005.44	0	4.05	2.025	141.421	3	4
			R.YVILDEIHC*ISEEEGGSQWER.L	3005.44	0	0	0	#DIV/0!	3	5
441	TGGT1_288830	NADH dehydrogenase (NDH2-II)	LLNQPNVYALGDCAAIAPPR		5.88	4.06	4.97	25.8941	3	5
	TGGT1_288830	NADH dehydrogenase (NDH2-II)	R.LLNQPNVYALGDC*AAIAPPR.L	2609.4	5.88	4.06	4.97	25.8941	3	5
			R.LLNQPNVYALGDC*AAIAPPR.L	2609.4	0	0	0	#DIV/0!	3	4
442	TGGT1_213900	regulator of chromosome condensation RCC1	LALSGPAETGGEGHACPLAQGVAPEAPSVYTPASGDSSR		4.03	4.07	4.05	0.698377	34	45
	TGGT1_213900	regulator of chromosome condensation RCC1	R.LALSGPAETGGEGHAC*PLAQGVAPEAPSVYTPASGDSSR.G	4222.07	4.03	4.95	4.49	14.4886	3	4
	TGGT1_213900	regulator of chromosome condensation RCC1	R.LALSGPAETGGEGHAC*PLAQGVAPEAPSVYTPASGDSSR.G	4222.07	4.74	3.21	3.975	27.2169	3	5
			R.LALSGPAETGGEGHAC*PLAQGVAPEAPSVYTPASGDSSR.G	4222.07	3.93	4.07	4	2.47487	4	5
443	TGGT1_260500	putative COPI associated protein	LCADVTGGR		7.82	4.07	5.945	44.603	2	3
			R.LC*ADVTGGR.L	1403.73	7.82	4.07	5.945	44.603	2	3
444	TGGT1_240600	putative chaperonin cpn60	AEMTCDGDDPVGAAAEVVDEMEGEIELQK		4.22	4.08	4.15	2.38542	234	345
	TGGT1_240600	putative chaperonin cpn60	K.AEMTC*DGDDPVGAAAEVVDEMEGEIELQK.A	3565.62	4.06	3.99	4.025	1.22975	3	3
	TGGT1_240600	putative chaperonin cpn60	K.AEMTC*DGDDPVGAAAEVVDEMEGEIELQK.A	3565.62	4.22	3.81	4.015	7.22077	3	4
	TGGT1_240600	putative chaperonin cpn60	K.AEMTC*DGDDPVGAAAEVVDEMEGEIELQK.A	3565.62	5.44	4.56	5	12.4451	3	5
	TGGT1_240600	putative chaperonin cpn60	K.AEMTC*DGDDPVGAAAEVVDEMEGEIELQK.A	3565.62	4.73	4.17	4.45	8.89842	4	3
	TGGT1_240600	putative chaperonin cpn60	K.AEMTC*DGDDPVGAAAEVVDEMEGEIELQK.A	3565.62	3.62	3.84	3.73	4.1706	4	4
			K.AEMTC*DGDDPVGAAAEVVDEMEGEIELQK.A	3565.62	0	13.38	6.69	141.421	2	4
445	TGGT1_236550	hypothetical protein	VNGNTQLCEDSW		4.14	4.09	4.115	0.859182	2	2
			K.VNGNTQLC*EDSW.-	1878.88	4.14	4.09	4.115	0.859182	2	2
446	TGGT1_237220	putative DNA replication licensing factor Mcm7	LAQALACLR		4.63	4.09	4.36	8.75774	2	4
			R.LAQALAC*LR.F	1470.85	4.63	4.09	4.36	8.75774	2	4
447	TGGT1_274060	2-oxoglutarate/malate transse OMT	IQLAGEAGGSTNPFTVCR		4.89	4.09	4.49	12.5988	23	34
	TGGT1_274060	2-oxoglutarate/malate transse OMT	R.IQLAGEAGGSTNPFTVC*R.N	2334.2	4.91	5.54	5.225	8.52588	2	3
	TGGT1_274060	2-oxoglutarate/malate transse OMT	R.IQLAGEAGGSTNPFTVC*R.N	2334.2	4.04	4.39	4.215	5.87159	3	3
	TGGT1_274060	2-oxoglutarate/malate transse OMT	R.IQLAGEAGGSTNPFTVC*R.N	2334.2	4.89	3.8	4.345	17.7387	3	4
			R.IQLAGEAGGSTNPFTVC*R.N	2334.2	0	3.75	1.875	141.421	2	4
448	TGGT1_230520	putative cyclophilin 1	IIPSFMCQGGDFTR		2.95	4.1	3.525	23.0687	2	4
			R.IIPSFMC*QGGDFTR.F	2085.04	2.95	4.1	3.525	23.0687	2	4
449	TGGT1_212960B	hypothetical protein	ACHDVASNR		3.73	4.1	3.915	6.68275	2	4
			R.AC*HDVASNR.L	1484.73	3.73	4.1	3.915	6.68275	2	4
450	TGGT1_218810	histidyl-tRNA synthetase	DAVAQEAHNSSPPSSACLTAHATTGEGK		4.73	4.1	4.415	10.0901	34	4
	TGGT1_218810	histidyl-tRNA synthetase	R.DAVAQEAHNSSPPSSAC*LTAHATTGEGK.N	3250.55	0	0	0	#DIV/0!	3	3
	TGGT1_218810	histidyl-tRNA synthetase	R.DAVAQEAHNSSPPSSAC*LTAHATTGEGKNEEK.Q	3751.78	0	0	0	#DIV/0!	3	3
	TGGT1_218810	histidyl-tRNA synthetase	R.DAVAQEAHNSSPPSSAC*LTAHATTGEGKNEEK.Q	3751.78	0	0	0	#DIV/0!	3	4
	TGGT1_218810	histidyl-tRNA synthetase	R.DAVAQEAHNSSPPSSAC*LTAHATTGEGKNEEKQEIK.T	4250.06	4.73	3.6	4.165	19.1844	4	4
			R.DAVAQEAHNSSPPSSAC*LTAHATTGEGKNEEKQEIK.T	4250.06	0	4.6	2.3	141.421	3	4
451	TGGT1_295350	putative nucleoside diphosphate kinase	GDFCIDVGR		3.59	4.11	3.85	9.55053	23	2
	TGGT1_295350	putative nucleoside diphosphate kinase	R.GDFC*IDVGR.N	1493.74	4.29	4.95	4.62	10.1015	2	2
			R.GDFC*IDVGR.N	1493.74	2.89	3.27	3.08	8.72404	3	2
452	TGGT1_201780	microneme protein MIC2	SMCGCSGTSDDDSPCPLYLR		3.64	4.11	3.875	8.57652	23	23
	TGGT1_201780	microneme protein MIC2	R.SMC*GCSGTSDDDSPCPLYLR.A	2734.17	3.02	3.64	3.33	13.1654	2	2
	TGGT1_201780	microneme protein MIC2	R.SMC*GCSGTSDDDSPCPLYLR.A	2734.17	3.79	3.74	3.765	0.939053	3	2
	TGGT1_201780	microneme protein MIC2	R.SMC*GCSGTSDDDSPCPLYLR.A	2734.17	0	4.64	2.32	141.421	3	3
	TGGT1_201780	microneme protein MIC2	R.SMCGC*SGTSDDDSPCPLYLR.A	2734.17	4.02	3.64	3.83	7.01568	2	2
	TGGT1_201780	microneme protein MIC2	R.SMCGC*SGTSDDDSPCPLYLR.A	2734.17	2.81	3.74	3.275	20.0797	3	2
	TGGT1_201780	microneme protein MIC2	R.SMCGC*SGTSDDDSPCPLYLR.A	2734.17	0	4.64	2.32	141.421	3	3
	TGGT1_201780	microneme protein MIC2	R.SMCGCSGTSDDDSPC*PLYLR.A	2734.17	3.5	4.48	3.99	17.3675	2	2
			R.SMCGCSGTSDDDSPC*PLYLR.A	2734.17	3.87	4.77	4.32	14.7314	3	2
453	TGGT1_201780	microneme protein MIC2	TEVSAPQPGTPTCPDCPAPMGR		4.01	4.11	4.06	1.74164	23	3
	TGGT1_201780	microneme protein MIC2	R.TEVSAPQPGTPTC*PDCPAPMGR.T	2782.31	3.85	4.02	3.935	3.05485	2	3
	TGGT1_201780	microneme protein MIC2	R.TEVSAPQPGTPTC*PDCPAPMGR.T	2782.31	4.18	4.2	4.19	0.337521	3	3
	TGGT1_201780	microneme protein MIC2	R.TEVSAPQPGTPTCPDC*PAPMGR.T	2782.31	3.85	4.02	3.935	3.05485	2	3
			R.TEVSAPQPGTPTCPDC*PAPMGR.T	2782.31	4.18	4.2	4.19	0.337521	3	3
454	TGGT1_321520	hypothetical protein	ECEGEK		4.5	4.11	4.305	6.40585	3	2
			K.EC*EGEKAEEHKVNGVEGTTPAEAAQA.-	3197.51	4.5	4.11	4.305	6.40585	3	2
455	TGGT1_216860	DEAD (Asp-Glu-Ala-Asp) box polypeptide DDX39	VAHFVLDECDK		4.95	4.11	4.53	13.1119	2	34
	TGGT1_216860	DEAD (Asp-Glu-Ala-Asp) box polypeptide DDX39	K.VAHFVLDEC*DK.C	1788.91	3.89	3.86	3.875	0.547438	2	4
	TGGT1_216860	DEAD (Asp-Glu-Ala-Asp) box polypeptide DDX39	K.VAHFVLDEC*DK.C	1788.91	4.95	0	2.475	141.421	2	3
			K.VAHFVLDEC*DKCLEK.L	2319.16	5.57	4.36	4.965	17.2326	2	4
456	TGGT1_267800	dynamin-related protein DRPA	NASDLQEEFGEFLHCPSR		0	4.11	2.055	141.421	3	4
	TGGT1_267800	dynamin-related protein DRPA	R.NASDLQEEFGEFLHC*PSR.K	2592.23	0	4.11	2.055	141.421	3	4
			R.NASDLQEEFGEFLHC*PSR.K	2592.23	0	0	0	#DIV/0!	2	4
457	TGGT1_249850	GAP40 protein	TFCAYDVIMNAADVEAAR		3.92	4.12	4.02	3.51794	23	345
	TGGT1_249850	GAP40 protein	R.TFC*AYDVIMNAADVEAAR.E	2473.2	4.25	4.94	4.595	10.6181	2	4
	TGGT1_249850	GAP40 protein	R.TFC*AYDVIMNAADVEAAR.E	2473.2	3.67	3.29	3.48	7.72128	3	3
	TGGT1_249850	GAP40 protein	R.TFC*AYDVIMNAADVEAAR.E	2473.2	3.89	0	1.945	141.421	3	4
			R.TFC*AYDVIMNAADVEAAR.E	2473.2	3.95	0	1.975	141.421	3	5
458	TGGT1_277500	putative 26S proteasome regulatory subunit 7	LCPNSTGADIR		3.93	4.12	4.025	3.3379	23	3
	TGGT1_277500	putative 26S proteasome regulatory subunit 7	R.LC*PNSTGADIR.S	1658.86	3.92	4.02	3.97	1.78113	2	3
			R.LC*PNSTGADIR.S	1658.86	3.94	4.23	4.085	5.01985	3	3
459	TGGT1_206590	calcium-dependent protein kinase CDPK2A	IIDFGLSCR		3.97	4.12	4.045	2.62215	23	4
	TGGT1_206590	calcium-dependent protein kinase CDPK2A	K.IIDFGLSC*R.F	1535.83	4.05	4.07	4.06	0.348328	2	4
			K.IIDFGLSC*R.F	1535.83	3.89	4.17	4.03	4.9129	3	4
460	TGGT1_309752	putative succinate-Coenzyme A ligase, beta subun	LEAACQCIR		5.23	4.12	4.675	16.7891	23	34
	TGGT1_309752	putative succinate-Coenzyme A ligase, beta subun	R.EFAELLGFSGDRLEAACQC*IR.G	2898.43	0	4.12	2.06	141.421	3	4
			R.LEAAC*QCIR.G	1575.8	5.23	0	2.615	141.421	2	3
461	TGGT1_214210	rRNA pseudouridine synthase	LCGSEETENGEATEAAVK		4.66	4.13	4.395	8.52711	23	2
	TGGT1_214210	rRNA pseudouridine synthase	K.LC*GSEETENGEATEAAVK.E	2351.11	0	3.88	1.94	141.421	2	2
	TGGT1_214210	rRNA pseudouridine synthase	K.LC*GSEETENGEATEAAVK.E	2351.11	5.11	0	2.555	141.421	3	2
			K.LC*GSEETENGEATEAAVKEEEQPR.V	3119.45	4.21	4.39	4.3	2.95998	3	2
462	TGGT1_270830	small nuclear ribonucleoprotein	DNSQVLINCR		4.5	4.14	4.32	5.89256	2	2
			K.DNSQVLINC*R.N	1673.87	4.5	4.14	4.32	5.89256	2	2
463	TGGT1_212210	hypothetical protein	SLTQESSAVATEACAETQEK		5.05	4.14	4.595	14.0036	23	2
	TGGT1_212210	hypothetical protein	R.SLTQESSAVATEAC*AETQEK.G	2596.25	4.29	3.88	4.085	7.09703	2	2
			R.SLTQESSAVATEAC*AETQEK.G	2596.25	5.81	4.4	5.105	19.5303	3	2
464	TGGT1_308890	transcription elongation factor SPT6	LLQMWNLCADR		0	4.14	2.07	141.421	2	4
			R.LLQMWNLC*ADR.A	1875.97	0	4.14	2.07	141.421	2	4
465	TGGT1_286790	nuclear factor NF2	AMCTELDTSEPR		2.73	4.15	3.44	29.1887	23	2
	TGGT1_286790	nuclear factor NF2	R.AMC*TELDTSEPR.A	1864.88	2.73	4.17	3.45	29.514	2	2
			R.AMC*TELDTSEPR.A	1864.88	0	4.13	2.065	141.421	3	2
466	TGGT1_310330	hypothetical protein	TDTTCDSR		4.09	4.15	4.12	1.02977	2	2
			R.DKTDTTC*DSR.F	1653.78	4.09	4.15	4.12	1.02977	2	2
467	TGGT1_246100	putative phosducin	EVGCFSSSHPESR		4.25	4.15	4.2	1.68359	2	34
	TGGT1_246100	putative phosducin	K.EVGC*FSSSHPESR.R	1934.91	4.25	5.06	4.655	12.3041	2	3
			R.SKEVGC*FSSSHPESR.R	2150.04	0	3.24	1.62	141.421	2	4
468	TGGT1_319920	2-oxo acid dehydrogenases acyltransferase (catal	HCDGATVAR		4.35	4.15	4.25	3.32756	2	4
			R.HC*DGATVAR.F	1441.72	4.35	4.15	4.25	3.32756	2	4
469	TGGT1_214180	ENTH domain-containing protein	CSFNCTDYLQIMK		4.37	4.15	4.26	3.65173	2	34
	TGGT1_214180	ENTH domain-containing protein	R.C*SFNCTDYLQIMK.F	2136	4.37	4.15	4.26	3.65173	2	3
	TGGT1_214180	ENTH domain-containing protein	R.C*SFNCTDYLQIMK.F	2136	5.81	0	2.905	141.421	2	4
	TGGT1_214180	ENTH domain-containing protein	R.CSFNC*TDYLQIMK.F	2136	4.37	4.15	4.26	3.65173	2	3
			R.CSFNC*TDYLQIMK.F	2136	0	0	0	#DIV/0!	3	4
470	TGGT1_269840	proteasome regulatory subunit	VVIDCFR		4.22	4.16	4.19	1.01256	2	3
			K.VVIDC*FR.L	1363.74	4.22	4.16	4.19	1.01256	2	3
471	TGGT1_261950	ATP synthase beta subunit ATP-B	IMNVIGEPVDECGPVPAK		4.26	4.17	4.215	1.50984	23	34
	TGGT1_261950	ATP synthase beta subunit ATP-B	R.IMNVIGEPVDEC*GPVPAK.K	2381.23	3.83	4.17	4	6.01041	3	3
	TGGT1_261950	ATP synthase beta subunit ATP-B	R.IMNVIGEPVDEC*GPVPAK.K	2381.23	0	0	0	#DIV/0!	2	3
	TGGT1_261950	ATP synthase beta subunit ATP-B	R.IMNVIGEPVDEC*GPVPAKK.T	2509.33	4.26	5.46	4.86	17.4594	2	4
			R.IMNVIGEPVDEC*GPVPAKK.T	2509.33	4.46	4.15	4.305	5.09183	3	4
472	TGGT1_279390	putative proliferation-associated protein 2G4	TGDTYIVEACSK		4.61	4.17	4.39	7.08718	23	2
	TGGT1_279390	putative proliferation-associated protein 2G4	K.TGDTYIVEAC*SK.V	1798.89	4.61	5.28	4.945	9.58062	2	2
	TGGT1_279390	putative proliferation-associated protein 2G4	K.TGDTYIVEAC*SK.V	1798.89	0	3.07	1.535	141.421	3	2
			K.TGDTYIVEAC*SK.V	1798.89	0	0	0	#DIV/0!	2	3
473	TGGT1_273850	hypothetical protein	QTYICDFIDGLER		0	4.17	2.085	141.421	3	3
			R.QTYIC*DFIDGLER.Q	2086.04	0	4.17	2.085	141.421	3	3
474	TGGT1_213410	putative small nuclear ribonucleoprotein f (snrn	CNNVLYLR		2.7	4.18	3.44	30.422	2	4
			R.C*NNVLYLR.Q	1506.81	2.7	4.18	3.44	30.422	2	4
475	TGGT1_230420	sarco/endoplasmic reticulum Ca2+-ATPase	CGDK		3.73	4.18	3.955	8.04546	2	34
	TGGT1_230420	sarco/endoplasmic reticulum Ca2+-ATPase	R.C*GDKVPADCR.V	1632.79	3.73	0	1.865	141.421	2	3
			R.C*GDKVPADCR.V	1632.79	0	4.18	2.09	141.421	2	4
476	TGGT1_273370	putative coatomer gamma 2-subunit protein	NPLAECLLIR		4.28	4.18	4.23	1.67165	23	4
	TGGT1_273370	putative coatomer gamma 2-subunit protein	R.NPLAEC*LLIR.Y	1653.94	4.1	3.7	3.9	7.25238	2	4
			R.NPLAEC*LLIR.Y	1653.94	4.45	4.65	4.55	3.10816	3	4
477	TGGT1_237470	glycine cleavage T-protein (aminomethyl transfer	TPQPATPAVCAGDER		3.44	4.19	3.815	13.9012	23	35
	TGGT1_237470	glycine cleavage T-protein (aminomethyl transfer	R.TPQPATPAVC*AGDER.G	2026.01	3.67	0	1.835	141.421	2	3
			R.TPQPATPAVC*AGDERGPGTSEPLSR.F	3007.5	3.2	4.19	3.695	18.9455	3	5
478	TGGT1_210980	putative alternative splicing type 3 and	VCAVCGALQSAGDALCR		4.18	4.19	4.185	0.168962	23	3
	TGGT1_210980	putative alternative splicing type 3 and	R.VCAVCGALQSAGDALC*R.Y	2264.11	4.52	4.39	4.455	2.06339	2	3
			R.VCAVCGALQSAGDALC*R.Y	2264.11	3.84	3.99	3.915	2.70922	3	3
479	TGGT1_309120	ribosomal protein RPL4	ILETLGCTAELER		4.47	4.19	4.33	4.57251	23	23
	TGGT1_309120	ribosomal protein RPL4	K.ILETLGC*TAELER.V	1961.05	4.4	4.15	4.275	4.13513	2	2
	TGGT1_309120	ribosomal protein RPL4	K.ILETLGC*TAELER.V	1961.05	4.45	4.48	4.465	0.4751	2	3
	TGGT1_309120	ribosomal protein RPL4	K.ILETLGC*TAELER.V	1961.05	4.5	4.23	4.365	4.37386	3	2
			K.ILETLGC*TAELER.V	1961.05	4.84	4.14	4.49	11.0239	3	3
480	TGGT1_318430	malate dehydrogenase MDH	VLPCAAYLNGEYGVK		4.26	4.2	4.23	1.00299	23	4
	TGGT1_318430	malate dehydrogenase MDH	R.VLPC*AAYLNGEYGVK.D	2110.11	4.23	4.28	4.255	0.830913	2	4
			R.VLPC*AAYLNGEYGVK.D	2110.11	4.28	4.12	4.2	2.69374	3	4
481	TGGT1_209030	actin ACT1	CDVDIR		4.29	4.2	4.245	1.49917	2	35
	TGGT1_209030	actin ACT1	K.C*DVDIRK.D	1360.73	4.48	4.2	4.34	4.56198	2	3
	TGGT1_209030	actin ACT1	R.TTFDSIMKC*DVDIR.K	2157.08	0	0	0	#DIV/0!	2	4
	TGGT1_209030	actin ACT1	R.TTFDSIMKC*DVDIRK.D	2285.17	4.11	0	2.055	141.421	2	5
			R.TTFDSIMKC*DVDIRK.D	2285.17	0	0	0	#DIV/0!	2	4
482	TGGT1_220400	actin depolymerizing factor ADF	FGVYDCGNK		4.45	4.2	4.325	4.08732	2	23
	TGGT1_220400	actin depolymerizing factor ADF	R.FGVYDC*GNK.I	1514.73	4.25	4.2	4.225	0.836813	2	3
			R.FGVYDC*GNK.I	1514.73	4.65	0	2.325	141.421	2	2
483	TGGT1_218940	hypothetical protein	AGAGAFHTSGSTGGCPIPTDF		4.52	4.2	4.36	5.18977	23	4
	TGGT1_218940	hypothetical protein	R.AGAGAFHTSGSTGGC*PIPTDF.-	2464.17	4.52	4.34	4.43	2.87312	2	4
			R.AGAGAFHTSGSTGGC*PIPTDF.-	2464.17	0	4.05	2.025	141.421	3	4
484	TGGT1_290720	putative vacuolar proton transng ATPase su	SLASEDSALPSPPLAFSVSQGPCDGR		5.13	4.2	4.665	14.0967	3	3
			R.SLASEDSALPSPPLAFSVSQGPC*DGR.G	3101.53	5.13	4.2	4.665	14.0967	3	3
485	TGGT1_315270	hypothetical protein	PAAGGASVTGAAPGACTPSSSSPGER		3.49	4.21	3.85	13.2238	23	4
	TGGT1_315270	hypothetical protein	R.PAAGGASVTGAAPGAC*TPSSSSPGER.E	2756.34	3.55	5.07	4.31	24.9374	2	4
			R.PAAGGASVTGAAPGAC*TPSSSSPGER.E	2756.34	3.43	3.36	3.395	1.45795	3	4
486	TGGT1_227360	ribosomal protein RPL3	AICHTQPSK		4.09	4.21	4.15	2.04465	2	5
			R.AIC*HTQPSK.T	1496.79	4.09	4.21	4.15	2.04465	2	5
487	TGGT1_256840	hypothetical protein	IVFDSPVCNAR		4.61	4.21	4.41	6.41367	23	3
	TGGT1_256840	hypothetical protein	R.IVFDSPVC*NAR.D	1732.91	4.81	4.48	4.645	5.02358	2	3
			R.IVFDSPVC*NAR.D	1732.91	4.41	3.95	4.18	7.78156	3	3
488	TGGT1_286800	hypothetical protein	HAQADACEVAR		5.65	4.21	4.93	20.6538	2	3
			R.HAQADAC*EVAR.L	1682.83	5.65	4.21	4.93	20.6538	2	3
489	TGGT1_239820	D-3-phosphoglycerate dehydrogenase	LSEEELCR		20	4.21	12.105	92.2364	2	3
			K.LKLSEEELC*R.V	1731.93	20	4.21	12.105	92.2364	2	3
490	TGGT1_240980	hypothetical protein	EQSEEPIEFPACLAISALAIK		0	4.21	2.105	141.421	3	3
			R.EQSEEPIEFPAC*LAISALAIK.A	2772.46	0	4.21	2.105	141.421	3	3
491	TGGT1_292130	ribosomal protein RPL13A	CEDINISGSLHR		2.3	4.22	3.26	41.6456	2	3
			R.C*EDINISGSLHR.N	1856.94	2.3	4.22	3.26	41.6456	2	3
492	TGGT1_202680	putative peptidase M16, alpha subunit	EHLVYSAECLR		2.78	4.22	3.5	29.0924	2	3
			R.EHLVYSAEC*LR.S	1832.94	2.78	4.22	3.5	29.0924	2	3
493	TGGT1_216860	DEAD (Asp-Glu-Ala-Asp) box polypeptide DDX39	CLEK		5.11	4.22	4.665	13.4904	23	4
	TGGT1_216860	DEAD (Asp-Glu-Ala-Asp) box polypeptide DDX39	K.VAHFVLDECDKC*LEK.L	2319.16	5.57	4.36	4.965	17.2326	2	4
			K.VAHFVLDECDKC*LEK.L	2319.16	4.64	4.08	4.36	9.08211	3	4
494	TGGT1_292080	eucyl-tRNA synthetase	YFCSFPYPYMNGK		7.21	4.22	5.715	36.9947	2	4
			K.YFC*SFPYPYMNGK.L	2129.99	7.21	4.22	5.715	36.9947	2	4
495	TGGT1_244560	putative heat shock protein 90	LGCYEDDTNR		4.86	4.23	4.545	9.80148	2	2
			K.LGC*YEDDTNR.N	1697.78	4.86	4.23	4.545	9.80148	2	2
496	TGGT1_232410	PDI family protein	EAQFLPICSGLEEGDR		4.25	4.24	4.245	0.166574	23	24
	TGGT1_232410	PDI family protein	R.EAQFLPIC*SGLEEGDR.A	2277.13	4.23	4.04	4.135	3.2491	2	2
	TGGT1_232410	PDI family protein	R.EAQFLPIC*SGLEEGDR.A	2277.13	4.27	4.24	4.255	0.498548	3	2
			R.TGVPSVIVIGSDGREAQFLPIC*SGLEEGDR.A	3615.86	0	12.77	6.385	141.421	3	4
497	TGGT1_205340	ribosomal protein RPS12	AQVCFLSESCSEPAYK		4.81	4.24	4.525	8.9072	23	2345
	TGGT1_205340	ribosomal protein RPS12	K.AQVC*FLSESCSEPAYK.K	2332.11	5.54	0	2.77	141.421	2	3
	TGGT1_205340	ribosomal protein RPS12	K.AQVCFLSESC*SEPAYK.K	2332.11	3.91	2.58	3.245	28.9816	3	3
	TGGT1_205340	ribosomal protein RPS12	K.AQVCFLSESC*SEPAYK.K	2332.11	4.68	0	2.34	141.421	2	2
	TGGT1_205340	ribosomal protein RPS12	K.AQVCFLSESC*SEPAYK.K	2332.11	5.54	0	2.77	141.421	2	3
	TGGT1_205340	ribosomal protein RPS12	K.AQVCFLSESC*SEPAYKK.L	2460.2	4.81	4.63	4.72	2.69659	2	3
	TGGT1_205340	ribosomal protein RPS12	K.KAQVC*FLSESCSEPAYK.K	2460.2	3.78	3.92	3.85	2.5713	3	4
	TGGT1_205340	ribosomal protein RPS12	K.KAQVC*FLSESCSEPAYK.K	2460.2	0	0	0	#DIV/0!	2	4
	TGGT1_205340	ribosomal protein RPS12	K.KAQVCFLSESC*SEPAYK.K	2460.2	0	4.98	2.49	141.421	2	4
	TGGT1_205340	ribosomal protein RPS12	K.KAQVCFLSESC*SEPAYKK.L	2588.3	6.03	3.62	4.825	35.3187	2	5
			K.KAQVCFLSESC*SEPAYKK.L	2588.3	0	4.56	2.28	141.421	3	4
498	TGGT1_220270	alveolin domain containing intermediate filament	VPVNSGGFFGQCCGPAQVGSDSSPETYDR		4.9	4.24	4.57	10.212	34	3
	TGGT1_220270	alveolin domain containing intermediate filament	R.VPVNSGGFFGQC*CGPAQVGSDSSPETYDR.S	3532.61	4.9	4.24	4.57	10.212	3	3
	TGGT1_220270	alveolin domain containing intermediate filament	R.VPVNSGGFFGQC*CGPAQVGSDSSPETYDR.S	3532.61	5.97	5.04	5.505	11.9457	4	3
	TGGT1_220270	alveolin domain containing intermediate filament	R.VPVNSGGFFGQC*CGPAQVGSDSSPETYDR.S	3532.61	0	0	0	#DIV/0!	3	4
	TGGT1_220270	alveolin domain containing intermediate filament	R.VPVNSGGFFGQCC*GPAQVGSDSSPETYDR.S	3532.61	4.9	4.24	4.57	10.212	3	3
			R.VPVNSGGFFGQCC*GPAQVGSDSSPETYDR.S	3532.61	0	0	0	#DIV/0!	2	3
499	TGGT1_211390	hypothetical protein	HEGGPAAAACEQSPTLLK		5.78	4.24	5.01	21.7354	23	4
	TGGT1_211390	hypothetical protein	R.HEGGPAAAAC*EQSPTLLK.T	2293.17	4.69	4.24	4.465	7.1265	3	4
			R.HEGGPAAAAC*EQSPTLLK.T	2293.17	6.87	0	3.435	141.421	2	4
500	TGGT1_216900	cytokine induced apoptosis inhibitor 1 family pr	SALQAFAQAVCR		7.6	4.24	5.92	40.1331	2	4
	TGGT1_216900	cytokine induced apoptosis inhibitor 1 family pr	R.SALQAFAQAVC*R.L	1776.95	7.6	4.24	5.92	40.1331	2	4
			R.SALQAFAQAVC*R.L	1776.95	0	0	0	#DIV/0!	3	4
501	TGGT1_221670	transcriptional elongation factor FACT140	CFSGPEGFPR		0	4.24	2.12	141.421	2	4
			K.C*FSGPEGFPR.D	1608.79	0	4.24	2.12	141.421	2	4
502	TGGT1_312050	putative small GTPase Rab2	CGPVNAYGSR		4.26	4.25	4.255	0.166183	2	4
			K.C*GPVNAYGSR.Q	1535.77	4.26	4.25	4.255	0.166183	2	4
503	TGGT1_258500	hypothetical protein	SEQEHCYR		4.85	4.25	4.55	9.32449	2	3
			K.SEQEHC*YR.R	1563.73	4.85	4.25	4.55	9.32449	2	3
504	TGGT1_277500	putative 26S proteasome regulatory subunit 7	ACILFIDEVDAIGGSR		0	4.26	2.13	141.421	3	4
	TGGT1_277500	putative 26S proteasome regulatory subunit 7	R.AC*ILFIDEVDAIGGSR.G	2192.15	0	4.26	2.13	141.421	3	4
			R.AC*ILFIDEVDAIGGSR.G	2192.15	0	0	0	#DIV/0!	3	3
505	TGGT1_216040	putative 30S ribosomal protein S15	GNYVIQNPTAAGLGYCPAPLFF		0	4.26	2.13	141.421	3	4
			K.GNYVIQNPTAAGLGYC*PAPLFF.-	2826.44	0	4.26	2.13	141.421	3	4
506	TGGT1_282055	protein phosphatase PP2C-hn	TVCASATSR		3.86	4.27	4.065	7.13195	2	3
			R.TVC*ASATSR.N	1407.73	3.86	4.27	4.065	7.13195	2	3
507	TGGT1_262620	RNA recognition motif-containing protein	EGTASTEPTCR		4.26	4.27	4.265	0.165793	2	2
			R.EGTASTEPTC*R.V	1663.8	4.26	4.27	4.265	0.165793	2	2
508	TGGT1_313270	hypothetical protein	GPETGPQGDSQAPVACGDSGPQGAETTFVK		5.9	4.27	5.085	22.6664	3	2
			R.GPETGPQGDSQAPVAC*GDSGPQGAETTFVK.D	3401.6	5.9	4.27	5.085	22.6664	3	2
509	TGGT1_289150	hypothetical protein	DHVYGTCPGGR		0	4.27	2.135	141.421	2	4
			R.DHVYGTC*PGGR.S	1673.81	0	4.27	2.135	141.421	2	4
510	TGGT1_203490	GNL3L/Grn1 GTPase	TVSPAEVYASVLASQCR		0	4.28	2.14	141.421	23	4
	TGGT1_203490	GNL3L/Grn1 GTPase	R.TVSPAEVYASVLASQC*R.A	2294.19	0	3.74	1.87	141.421	2	4
			R.TVSPAEVYASVLASQC*R.A	2294.19	0	4.82	2.41	141.421	3	4
511	TGGT1_314970	root hair defective 3 gtp-binding protein (rhd3)	YQSEVCQR		2.25	4.29	3.27	44.1131	2	3
			R.YQSEVC*QR.V	1524.75	2.25	4.29	3.27	44.1131	2	3
512	TGGT1_217900	hypothetical protein	YCDSVANTTCAR		3.05	4.29	3.67	23.8913	2	2
			R.YCDSVANTTC*AR.E	1872.86	3.05	4.29	3.67	23.8913	2	2
513	TGGT1_215040	HEAT repeat-containing protein	ALLQASSPLCLEEVVPR		3.76	4.29	4.025	9.31097	3	34
	TGGT1_215040	HEAT repeat-containing protein	R.ALLQASSPLC*LEEVVPR.E	2338.29	3.76	5.95	4.855	31.8963	3	4
	TGGT1_215040	HEAT repeat-containing protein	R.ALLQASSPLC*LEEVVPR.E	2338.29	0	2.63	1.315	141.421	3	3
			R.ALLQASSPLC*LEEVVPR.E	2338.29	0	0	0	#DIV/0!	2	4
514	TGGT1_288650	dense granule protein GRA12	LDHGACFVGK		4.14	4.29	4.215	2.51639	2	4
			R.LDHGAC*FVGK.A	1558.81	4.14	4.29	4.215	2.51639	2	4
515	TGGT1_313270	hypothetical protein	SDEGAATCSTGGGAAGPEGPHVGLAPEPVVHGAAGDK		4.71	4.29	4.5	6.59966	34	4
	TGGT1_313270	hypothetical protein	K.SDEGAATC*STGGGAAGPEGPHVGLAPEPVVHGAAGDK.T	3840.84	4.58	4.52	4.55	0.932449	3	4
			K.SDEGAATC*STGGGAAGPEGPHVGLAPEPVVHGAAGDK.T	3840.84	4.84	4.05	4.445	12.5673	4	4
516	TGGT1_259550	dihydropteroate synthase	CLGPILGTSCLYETVPAFDVCPK		0	4.29	2.145	141.421	3	4
			R.CLGPILGTSCLYETVPAFDVC*PK.G	3053.53	0	4.29	2.145	141.421	3	4
517	TGGT1_203450	DUF3228 domain-containing protein	DAGIEFFQGYAPFCR		3.75	4.3	4.025	9.66233	23	4
	TGGT1_203450	DUF3228 domain-containing protein	R.DAGIEFFQGYAPFC*R.H	2234.08	3.75	0	1.875	141.421	2	4
			R.DAGIEFFQGYAPFC*R.H	2234.08	0	4.3	2.15	141.421	3	4
518	TGGT1_288860	RuvB family 2 protein	AAGLVCK		4.15	4.3	4.225	2.51044	2	5
			R.KAAGLVC*K.L	1301.76	4.15	4.3	4.225	2.51044	2	5
519	TGGT1_320570	putative elongation factor Tu	ALSCPAAQAPAASLGTAPK		4.32	4.3	4.31	0.328124	23	45
	TGGT1_320570	putative elongation factor Tu	R.ALSC*PAAQAPAASLGTAPK.A	2238.2	4.32	4.09	4.205	3.86765	2	5
	TGGT1_320570	putative elongation factor Tu	R.ALSC*PAAQAPAASLGTAPK.A	2238.2	4.44	4.55	4.495	1.73041	3	4
			R.ALSC*PAAQAPAASLGTAPK.A	2238.2	4.13	4.3	4.215	2.85191	3	5
520	TGGT1_223960	ubiquitin interaction motif family protein	CGGDSDFVR		4.39	4.3	4.345	1.46466	2	2
			R.C*GGDSDFVR.G	1467.69	4.39	4.3	4.345	1.46466	2	2
521	TGGT1_211060	hypothetical protein	AYCAPVPSAFASQQPNGLGGEAGVR		3.48	4.31	3.895	15.068	23	4
	TGGT1_211060	hypothetical protein	R.AYC*APVPSAFASQQPNGLGGEAGVR.K	2960.48	3.48	3.24	3.36	5.05076	3	4
			R.AYC*APVPSAFASQQPNGLGGEAGVR.K	2960.48	0	5.39	2.695	141.421	2	4
522	TGGT1_233460	SAG-related sequence SRS29B (SAG1)	SVIIGCTGGSPEK		6.89	4.31	5.6	32.5774	2	3
			K.SVIIGC*TGGSPEK.H	1759.93	6.89	4.31	5.6	32.5774	2	3
523	TGGT1_233460	SAG-related sequence SRS29B (SAG1)	VPQDNNQYCSGTTLTGCNEK		12.04	4.31	8.175	66.8616	23	2
	TGGT1_233460	SAG-related sequence SRS29B (SAG1)	K.VPQDNNQYC*SGTTLTGCNEK.S	2742.26	20	0	10	141.421	2	2
			K.VPQDNNQYCSGTTLTGC*NEK.S	2742.26	4.08	4.31	4.195	3.87687	3	2
524	Reverse_TGGT1_365100	hypothetical protein	CNPHR		0	4.31	2.155	141.421	3	5
			R.C*NPHRAFLSSR.S	1800.94	0	4.31	2.155	141.421	3	5
525	TGGT1_222220	alveolin domain containing intermediate filament	MVNYIFECPAR		4.35	4.32	4.335	0.489347	23	34
	TGGT1_222220	alveolin domain containing intermediate filament	R.MVNYIFEC*PAR.G	1855.93	4.35	4.23	4.29	1.97792	2	3
	TGGT1_222220	alveolin domain containing intermediate filament	R.MVNYIFEC*PAR.G	1855.93	4.46	4.32	4.39	2.25501	2	4
			R.MVNYIFEC*PAR.G	1855.93	3.86	5.03	4.445	18.6123	3	4
526	TGGT1_318440	helicase associated domain (ha2) protein	CSASAAGTR		4.74	4.32	4.53	6.55596	2	3
			R.C*SASAAGTR.K	1335.67	4.74	4.32	4.53	6.55596	2	3
527	TGGT1_277720	GDA1/CD39 (nucleoside phosphatase) family protei	IECMATR		4.8	4.32	4.56	7.44323	2	3
			R.IEC*MATR.I	1335.68	4.8	4.32	4.56	7.44323	2	3
528	TGGT1_210840	arginyl-tRNA synthetase family protein	LICDVSR		6.59	4.32	5.455	29.425	2	3
			R.LIC*DVSR.K	1317.72	6.59	4.32	5.455	29.425	2	3
529	TGGT1_267390	DNA-directed RNA polymerase I RPAC1	LVCAAEGPR		8.4	4.32	6.36	45.3616	2	4
			R.LVC*AAEGPR.H	1427.77	8.4	4.32	6.36	45.3616	2	4
530	TGGT1_202830	putative Elicitor-responsive protein	MDPYCIVTMGNHTFK		0	4.32	2.16	141.421	3	4
	TGGT1_202830	putative Elicitor-responsive protein	K.MDPYC*IVTMGNHTFK.T	2270.09	0	4.32	2.16	141.421	3	4
			K.MDPYC*IVTMGNHTFK.T	2270.09	0	0	0	#DIV/0!	2	4
531	TGGT1_251760	putative subunit of proteaseome activator comple	NNYSMLYDLLCK		0	4.32	2.16	141.421	2	5
			R.NNYSMLYDLLC*K.N	1989.99	0	4.32	2.16	141.421	2	5
532	TGGT1_209108	hypothetical protein	VTCPTTGQQR		4.18	4.33	4.255	2.49274	2	4
			R.VTC*PTTGQQR.I	1602.83	4.18	4.33	4.255	2.49274	2	4
533	TGGT1_247930	SNARE domain-containing protein	CDQLLQQNAQR		4.53	4.34	4.435	3.02932	23	3
	TGGT1_247930	SNARE domain-containing protein	R.C*DQLLQQNAQR.S	1828.94	4.81	0	2.405	141.421	2	3
			R.VQQICVTQTPDSDTRC*DQLLQQNAQR.S	3559.75	4.25	4.34	4.295	1.48171	3	3
534	TGGT1_210730	putative ATP-dependent hsl protease ATP-binding	EIAPNNLLLIGPSGCGK		4.63	4.34	4.485	4.57215	23	4
	TGGT1_210730	putative ATP-dependent hsl protease ATP-binding	R.EIAPNNLLLIGPSGC*GK.T	2209.21	4.78	4.21	4.495	8.96665	2	4
			R.EIAPNNLLLIGPSGC*GK.T	2209.21	4.48	4.47	4.475	0.158013	3	4
535	TGGT1_219540	cytosolic tRNA-Ala synthetase	DGSLTPLPAPCVDTGMGLER		5.29	4.34	4.815	13.9512	3	23
	TGGT1_219540	cytosolic tRNA-Ala synthetase	K.DGSLTPLPAPC*VDTGMGLER.V	2542.28	5.01	4.18	4.595	12.7725	3	2
			R.EKDGSLTPLPAPC*VDTGMGLER.V	2799.41	5.57	4.5	5.035	15.0269	3	3
536	TGGT1_268950	hypothetical protein	LCDIPESVQQWQQVK		9.44	4.34	6.89	52.3403	3	3
	TGGT1_268950	hypothetical protein	K.LC*DIPESVQQWQQVK.D	2314.2	9.44	4.34	6.89	52.3403	3	3
			K.LC*DIPESVQQWQQVK.D	2314.2	0	0	0	#DIV/0!	2	3
537	TGGT1_266990	beta-COP	AVHSCCTR		4.8	4.35	4.575	6.95515	2	5
			K.AVHSCC*TR.F	1445.7	4.8	4.35	4.575	6.95515	2	5
538	TGGT1_203380	DnaJ domain-containing protein	TAGSGGGGACFASSTR		8.95	4.35	6.65	48.9126	2	34
	TGGT1_203380	DnaJ domain-containing protein	K.TAGSGGGGAC*FASSTR.L	1899.91	8.95	0	4.475	141.421	2	3
			K.TAGSGGGGAC*FASSTR.L	1899.91	0	4.35	2.175	141.421	2	4
539	TGGT1_225540	hypothetical protein	GSVDCAHLDK		4.14	4.36	4.25	3.66032	2	3
			R.GSVDC*AHLDK.M	1556.78	4.14	4.36	4.25	3.66032	2	3
540	TGGT1_310430A	Hsp90 domain-containing protein	STCGQTFTLEK		5.04	4.36	4.7	10.2305	2	3
			K.STC*GQTFTLEK.V	1726.87	5.04	4.36	4.7	10.2305	2	3
541	TGGT1_207770	PCI domain-containing protein	TYQSYHLSQCR		4.24	4.37	4.305	2.13528	2	4
			K.TYQSYHLSQC*R.D	1898.93	4.24	4.37	4.305	2.13528	2	4
542	TGGT1_233460	SAG-related sequence SRS29B (SAG1)	QICPAGTTSSCTSK		4.11	4.38	4.245	4.4975	2	3
	TGGT1_233460	SAG-related sequence SRS29B (SAG1)	R.QIC*PAGTTSSCTSK.A	1953.95	4.11	0	2.055	141.421	2	3
			R.QICPAGTTSSC*TSK.A	1953.95	4.11	4.38	4.245	4.4975	2	3
543	TGGT1_290040	putative macrophage migration inhibitory factor	VASIGGITSSTNCK		4.4	4.38	4.39	0.322144	2	3
			R.VASIGGITSSTNC*K.I	1849.97	4.4	4.38	4.39	0.322144	2	3
544	TGGT1_268890	citrate synthase I	SVCGGLSNAEAR		5.07	4.38	4.725	10.326	2	3
			R.SVC*GGLSNAEAR.A	1675.85	5.07	4.38	4.725	10.326	2	3
545	TGGT1_236650	DEAD (Asp-Glu-Ala-Asp) box polypeptide 17	GCAYTFFTPDK		4.43	4.4	4.415	0.48048	2	5
			K.GC*AYTFFTPDKPR.L	2016.01	4.43	4.4	4.415	0.48048	2	5
546	TGGT1_232030	hypothetical protein	SAPAVGDSSYCSQPSLLCR		4.43	4.4	4.415	0.48048	23	3
	TGGT1_232030	hypothetical protein	R.SAPAVGDSSYC*SQPSLLCR.W	2511.21	4.43	4.4	4.415	0.48048	2	3
	TGGT1_232030	hypothetical protein	R.SAPAVGDSSYC*SQPSLLCR.W	2511.21	4.31	3.97	4.14	5.80716	3	3
			R.SAPAVGDSSYCSQPSLLC*R.W	2511.21	4.43	4.4	4.415	0.48048	2	3
547	TGGT1_305520	ribosomal protein RPS2	AFVAVGDSNGHCGLGVK		4.77	4.4	4.585	5.70621	23	45
	TGGT1_305520	ribosomal protein RPS2	K.AFVAVGDSNGHC*GLGVK.C	2144.1	4.82	4.43	4.625	5.96263	2	4
	TGGT1_305520	ribosomal protein RPS2	K.AFVAVGDSNGHC*GLGVK.C	2144.1	4.71	4.06	4.385	10.4816	2	5
	TGGT1_305520	ribosomal protein RPS2	K.AFVAVGDSNGHC*GLGVK.C	2144.1	0	4.4	2.2	141.421	3	4
			K.AFVAVGDSNGHC*GLGVK.C	2144.1	0	0	0	#DIV/0!	3	3
548	TGGT1_263090	14-3-3 protein	NLVENCLDEQQPK		4.79	4.4	4.595	6.00156	23	23
	TGGT1_263090	14-3-3 protein	K.NLVENC*LDEQQPK.D	2043.03	5.06	4.4	4.73	9.86661	2	2
	TGGT1_263090	14-3-3 protein	K.NLVENC*LDEQQPKDELSVEER.N	3000.47	4.68	4.92	4.8	3.53553	2	2
	TGGT1_263090	14-3-3 protein	K.NLVENC*LDEQQPKDELSVEER.N	3000.47	4.21	3.67	3.94	9.69131	3	2
			K.NLVENC*LDEQQPKDELSVEER.N	3000.47	4.9	0	2.45	141.421	3	3
549	TGGT1_313140	isocitrate dehydrogenase	AESLVCDGPGDFTISFTPAGGSR		20	4.4	12.2	90.4169	23	3
	TGGT1_313140	isocitrate dehydrogenase	K.AESLVC*DGPGDFTISFTPAGGSR.V	2797.36	20	0	10	141.421	2	3
	TGGT1_313140	isocitrate dehydrogenase	K.AESLVC*DGPGDFTISFTPAGGSR.V	2797.36	0	4.4	2.2	141.421	3	3
			K.AESLVC*DGPGDFTISFTPAGGSR.V	2797.36	0	0	0	#DIV/0!	3	2
550	TGGT1_260630	DnaJ family Sec63 protein	CLVQGLDGR		0	4.4	2.2	141.421	2	3
			R.C*LVQGLDGR.S	1472.79	0	4.4	2.2	141.421	2	3
551	TGGT1_228190	putative eukaryotic initiation factor-3, subunit	DACFQFQELPLELFASSSDR		3.92	4.41	4.165	8.3189	23	345
	TGGT1_228190	putative eukaryotic initiation factor-3, subunit	K.DAC*FQFQELPLELFASSSDR.A	2816.37	3.92	3.95	3.935	0.53909	3	5
	TGGT1_228190	putative eukaryotic initiation factor-3, subunit	K.DAC*FQFQELPLELFASSSDR.A	2816.37	0	20	10	141.421	2	4
			K.DAC*FQFQELPLELFASSSDR.A	2816.37	0	4.41	2.205	141.421	3	3
552	TGGT1_218520	microneme protein MIC6	QESGCEENGCGPPDAVQSCR		4.19	4.41	4.3	3.61776	23	2
	TGGT1_218520	microneme protein MIC6	R.QESGC*EENGCGPPDAVQSCR.R	2693.15	0	3.8	1.9	141.421	2	2
			R.QESGCEENGCGPPDAVQSC*R.R	2693.15	4.19	5.02	4.605	12.7448	3	2
553	TGGT1_218590	protein phosphatase 2C domain-containing protein	AMSGQSSSFSGGLPEQGSDPCQLAAPNR		4.33	4.41	4.37	1.29447	3	3
			R.AMSGQSSSFSGGLPEQGSDPC*QLAAPNR.A	3292.54	4.33	4.41	4.37	1.29447	3	3
554	TGGT1_243410	tetratricopeptide repeat-containing protein	QFEGGNADNPFASLFECR		5.43	4.41	4.92	14.6595	3	34
	TGGT1_243410	tetratricopeptide repeat-containing protein	R.QFEGGNADNPFASLFEC*R.S	2515.18	5.71	4.41	5.06	18.1668	3	3
			R.QFEGGNADNPFASLFEC*R.S	2515.18	5.15	0	2.575	141.421	3	4
555	TGGT1_269980	putative preprotein transse Sec61	PVMCILPEVQAPDR		3.37	4.42	3.895	19.0619	23	4
	TGGT1_269980	putative preprotein transse Sec61	K.PVMC*ILPEVQAPDR.K	2081.1	3.1	4.42	3.76	24.824	2	4
			K.PVMC*ILPEVQAPDR.K	2081.1	3.63	0	1.815	141.421	3	4
556	TGGT1_247470	putative nucleolar protein	GWDQIAQDTDAVQEACLDFAR		4.02	4.42	4.22	6.70243	23	2345
	TGGT1_247470	putative nucleolar protein	K.GWDQIAQDTDAVQEAC*LDFAR.F	2865.36	0	4.41	2.205	141.421	2	3
	TGGT1_247470	putative nucleolar protein	K.GWDQIAQDTDAVQEAC*LDFAR.F	2865.36	0	4.42	2.21	141.421	3	2
	TGGT1_247470	putative nucleolar protein	K.GWDQIAQDTDAVQEAC*LDFAR.F	2865.36	3.3	0	1.65	141.421	3	4
	TGGT1_247470	putative nucleolar protein	R.VKGWDQIAQDTDAVQEAC*LDFAR.F	3092.52	0	5.03	2.515	141.421	3	3
			R.VKGWDQIAQDTDAVQEAC*LDFAR.F	3092.52	4.74	0	2.37	141.421	3	5
557	TGGT1_291140	CCR4-Not complex component, Not1 protein	APMTGSPTAGGVSCSAASAGEADGVSLR		4.54	4.42	4.48	1.89404	3	3
	TGGT1_291140	CCR4-Not complex component, Not1 protein	K.APMTGSPTAGGVSC*SAASAGEADGVSLR.G	3020.45	4.54	4.42	4.48	1.89404	3	3
			K.APMTGSPTAGGVSC*SAASAGEADGVSLR.G	3020.45	0	0	0	#DIV/0!	2	3
558	TGGT1_206320	hypothetical protein	EIEVSPPQHMYCANTMTPEQFADR		4.68	4.42	4.55	4.04061	3	345
	TGGT1_206320	hypothetical protein	R.EIEVSPPQHMYC*ANTMTPEQFADR.R	3308.53	5.15	4.42	4.785	10.7876	3	3
	TGGT1_206320	hypothetical protein	R.EIEVSPPQHMYC*ANTMTPEQFADRR.F	3464.63	4.2	5.91	5.055	23.9199	3	4
			R.EIEVSPPQHMYC*ANTMTPEQFADRR.F	3464.63	0	3.4	1.7	141.421	3	5
559	TGGT1_232710	ribosomal protein RPS3A	MFCIAFTK		4.74	4.42	4.58	4.94048	2	5
			R.MFC*IAFTK.R	1472.77	4.74	4.42	4.58	4.94048	2	5
560	TGGT1_308810B	rhoptry neck protein RON9	LLEVCER		9.47	4.42	6.945	51.4167	2	3
			K.LLEVC*ER.N	1373.75	9.47	4.42	6.945	51.4167	2	3
561	TGGT1_310640	phosphorylase family protein	NYCHFDGEAALGNK		9.77	4.42	7.095	53.3195	2	45
	TGGT1_310640	phosphorylase family protein	R.NYC*HFDGEAALGNK.R	2051.97	18.09	0	9.045	141.421	2	4
	TGGT1_310640	phosphorylase family protein	R.NYC*HFDGEAALGNK.R	2051.97	0	0	0	#DIV/0!	2	3
			R.NYC*HFDGEAALGNKR.E	2208.07	1.44	4.42	2.93	71.9173	2	5
562	TGGT1_232300	ribosomal protein RPS3	GCEVVVSGK		5.45	4.43	4.94	14.6002	23	24
	TGGT1_232300	ribosomal protein RPS3	K.GC*EVVVSGK.L	1389.74	5.08	4.65	4.865	6.24986	2	2
	TGGT1_232300	ribosomal protein RPS3	K.GC*EVVVSGK.L	1389.74	5.81	4.43	5.12	19.0587	3	2
	TGGT1_232300	ribosomal protein RPS3	R.HIMESGAKGC*EVVVSGK.L	2244.16	0	3.71	1.855	141.421	2	4
			R.HIMESGAKGC*EVVVSGK.L	2244.16	0	0	0	#DIV/0!	3	4
563	TGGT1_235960	hypothetical protein	AADAEGCDGSAR		0	4.43	2.215	141.421	2	2
			K.AADAEGC*DGSAR.D	1634.75	0	4.43	2.215	141.421	2	2
564	TGGT1_233100	SPFH domain / Band 7 family protein	DLQMVNITCR		4.12	4.44	4.28	5.28678	2	3
			R.DLQMVNITC*R.V	1704.88	4.12	4.44	4.28	5.28678	2	3
565	TGGT1_223668	YAR-type C2HC zinc finger protein	SSPGSQADQCER		4.22	4.44	4.33	3.59269	2	2
			R.SSPGSQADQC*ER.S	1776.82	4.22	4.44	4.33	3.59269	2	2
566	TGGT1_251690	putative seryl-tRNA synthetase, cytoplasmic	DCWGIFR		4.6	4.44	4.52	2.50303	23	34
	TGGT1_251690	putative seryl-tRNA synthetase, cytoplasmic	K.DC*WGIFR.I	1408.71	4.6	4.46	4.53	2.18532	2	4
	TGGT1_251690	putative seryl-tRNA synthetase, cytoplasmic	K.DC*WGIFR.I	1408.71	4.46	4.42	4.44	0.637033	3	3
			K.DC*WGIFR.I	1408.71	4.99	0	2.495	141.421	3	4
567	TGGT1_298610	GYF domain-containing protein	CGALVNSTGAGTGPAADESSK		4.61	4.44	4.525	2.65653	23	3
	TGGT1_298610	GYF domain-containing protein	R.AGGRC*GALVNSTGAGTGPAADESSK.L	2747.35	0	0	0	#DIV/0!	3	5
	TGGT1_298610	GYF domain-containing protein	R.C*GALVNSTGAGTGPAADESSK.L	2406.17	4.79	4.29	4.54	7.78752	2	3
			R.C*GALVNSTGAGTGPAADESSK.L	2406.17	4.43	4.59	4.51	2.50858	3	3
568	TGGT1_242330	ribosomal protein RPS5	VNQAIYLICTGAR		4.61	4.44	4.525	2.65653	23	45
	TGGT1_242330	ribosomal protein RPS5	R.VNQAIYLIC*TGAR.L	1935.06	4.67	4.46	4.565	3.25285	2	4
	TGGT1_242330	ribosomal protein RPS5	R.VNQAIYLIC*TGAR.L	1935.06	5.1	4.45	4.775	9.62554	2	5
	TGGT1_242330	ribosomal protein RPS5	R.VNQAIYLIC*TGAR.L	1935.06	4.54	4.42	4.48	1.89404	3	4
			R.VNQAIYLIC*TGAR.L	1935.06	4.45	3.89	4.17	9.49592	3	5
569	TGGT1_267330	fumarate hydratase	HGASCPVGIGVSCSADR		4.96	4.44	4.7	7.82331	23	5
	TGGT1_267330	fumarate hydratase	R.HGASCPVGIGVSC*SADR.Q	2186.06	5.28	4.62	4.95	9.42809	2	5
			R.HGASCPVGIGVSC*SADR.Q	2186.06	4.63	4.26	4.445	5.88593	3	5
570	TGGT1_237150	putative minor histocompatibility antigen h13	EAYEASCMHR		4.76	4.45	4.605	4.76011	23	34
	TGGT1_237150	putative minor histocompatibility antigen h13	R.EAYEASC*MHR.F	1708.78	4.76	4.3	4.53	7.18033	2	3
	TGGT1_237150	putative minor histocompatibility antigen h13	R.PSLETESEREAYEASC*MHR.F	2738.26	0	4.6	2.3	141.421	3	4
			R.PSLETESEREAYEASC*MHR.F	2738.26	0	0	0	#DIV/0!	3	3
571	TGGT1_233460	SAG-related sequence SRS29B (SAG1)	CSYGADSTLGPVK		5.01	4.45	4.73	8.37167	2	3
			R.C*SYGADSTLGPVK.L	1809.91	5.01	4.45	4.73	8.37167	2	3
572	TGGT1_202120	hypothetical protein	CSGESYADDLSFLDSAQVSGGPAR		0	4.45	2.225	141.421	3	4
			R.C*SGESYADDLSFLDSAQVSGGPARPPR.L	3295.58	0	4.45	2.225	141.421	3	4
573	TGGT1_216880	guanine nucleotide-binding protein	YTIVDDQHNDWVSCVR		4.46	4.46	4.46	0	23	23
	TGGT1_216880	guanine nucleotide-binding protein	K.YTIVDDQHNDWVSC*VR.F	2463.18	4.55	4.35	4.45	3.17801	3	3
	TGGT1_216880	guanine nucleotide-binding protein	K.YTIVDDQHNDWVSC*VR.F	2463.18	4.38	0	2.19	141.421	2	3
	TGGT1_216880	guanine nucleotide-binding protein	K.YTIVDDQHNDWVSC*VR.F	2463.18	0	4.58	2.29	141.421	3	2
			K.YTIVDDQHNDWVSC*VR.F	2463.18	0	0	0	#DIV/0!	2	2
574	TGGT1_217510	hypothetical protein	MGEICPGTVSSYVDVPNFGR		5.29	4.46	4.875	12.0389	23	34
	TGGT1_217510	hypothetical protein	K.MGEIC*PGTVSSYVDVPNFGR.M	2641.29	5.89	5.14	5.515	9.61614	2	4
			K.MGEIC*PGTVSSYVDVPNFGR.M	2641.29	4.69	3.77	4.23	15.3792	3	3
575	TGGT1_223940	GAP45 protein (GAP45)	CGCDLGDQHDENECPICR		6.48	4.46	5.47	26.1125	23	23
	TGGT1_223940	GAP45 protein (GAP45)	K.RCGC*DLGDQHDENECPICR.H	2847.21	0	4.82	2.41	141.421	3	3
	TGGT1_223940	GAP45 protein (GAP45)	R.C*GCDLGDQHDENECPICR.H	2691.11	6.48	4.09	5.285	31.977	3	2
	TGGT1_223940	GAP45 protein (GAP45)	R.C*GCDLGDQHDENECPICR.H	2691.11	0	5.06	2.53	141.421	2	2
			R.CGC*DLGDQHDENECPICR.H	2691.11	0	3.25	1.625	141.421	2	2
576	TGGT1_202760	hypothetical protein	VTTCGASAGNAK		4.46	4.47	4.465	0.158367	2	3
			R.VTTC*GASAGNAK.Q	1591.81	4.46	4.47	4.465	0.158367	2	3
577	TGGT1_201400	Sin3-associated polypeptide SAP18	AVESCEGIQTDSK		4.74	4.47	4.605	4.1459	2	2
			R.AVESC*EGIQTDSK.E	1878.91	4.74	4.47	4.605	4.1459	2	2
578	TGGT1_223000	dynein light chain DLC	NADMPEDLQQDAIDCANQALEK		5.24	4.47	4.855	11.2147	3	2
			K.NADMPEDLQQDAIDC*ANQALEK.Y	2945.37	5.24	4.47	4.855	11.2147	3	2
579	TGGT1_288630	putative nucleosome assembly protein (NAP)	NNAEAAACQK		5.26	4.47	4.865	11.4823	23	23
	TGGT1_288630	putative nucleosome assembly protein (NAP)	R.NNAEAAAC*QK.Q	1531.76	4.62	4.33	4.475	4.58237	2	2
	TGGT1_288630	putative nucleosome assembly protein (NAP)	R.NNAEAAAC*QK.Q	1531.76	9.85	3.88	6.865	61.492	2	3
	TGGT1_288630	putative nucleosome assembly protein (NAP)	R.QQPDRNNAEAAAC*QK.Q	2157.06	5.58	6.12	5.85	6.52714	2	3
			R.QQPDRNNAEAAAC*QK.Q	2157.06	4.94	4.62	4.78	4.73377	3	3
580	TGGT1_244150	glycerate kinase	AAEEACASVEK		5.67	4.47	5.07	16.7363	2	2
			K.AAEEAC*ASVEK.F	1619.8	5.67	4.47	5.07	16.7363	2	2
581	TGGT1_211290	rhoptry protein ROP15	SSGTEIPSTLACPSSSPLK		4.7	4.48	4.59	3.38918	23	3
	TGGT1_211290	rhoptry protein ROP15	K.SSGTEIPSTLAC*PSSSPLK.T	2375.22	4.7	4.38	4.54	4.98401	3	3
			K.SSGTEIPSTLAC*PSSSPLK.T	2375.22	0	4.58	2.29	141.421	2	3
582	TGGT1_271820	ipoyltransferase and lipoate-protein ligase sub	IEGTESCMR		5.05	4.48	4.765	8.45857	2	2
			R.IEGTESC*MR.D	1537.74	5.05	4.48	4.765	8.45857	2	2
583	TGGT1_316540	IMC sub-compartment protein ISP3	NPCVVGFR		5.35	4.48	4.915	12.5164	2	4
			R.NPC*VVGFR.L	1403.75	5.35	4.48	4.915	12.5164	2	4
584	TGGT1_312150	hypothetical protein	AIGCPLDLANK		0	4.48	2.24	141.421	2	4
			K.AIGC*PLDLANK.H	1626.89	0	4.48	2.24	141.421	2	4
585	TGGT1_226980	hypothetical protein	LMDDLFSGCER		4.41	4.49	4.45	1.2712	3	45
	TGGT1_226980	hypothetical protein	R.LMDDLFSGC*ERPADYVPPTAASAVAAAAR.A	3479.72	4.61	4.49	4.55	1.8649	3	4
	TGGT1_226980	hypothetical protein	R.LMDDLFSGC*ERPADYVPPTAASAVAAAAR.A	3479.72	4.2	0	2.1	141.421	3	5
			R.LMDDLFSGC*ERPADYVPPTAASAVAAAAR.A	3479.72	0	0	0	#DIV/0!	3	3
586	TGGT1_244650	putative eukaryotic initiation factor-5	FFGCELGAMAK		4.6	4.49	4.545	1.71137	2	4
			K.FFGC*ELGAMAK.F	1685.84	4.6	4.49	4.545	1.71137	2	4
587	TGGT1_273520	PCI domain-containing protein	CINVDMIAK		5.2	4.49	4.845	10.3621	23	3
	TGGT1_273520	PCI domain-containing protein	K.C*INVDMIAK.K	1518.81	5.3	4.55	4.925	10.7681	2	3
			K.C*INVDMIAK.K	1518.81	5.1	4.43	4.765	9.94253	3	3
588	TGGT1_251620	putative flap structure-specific endonuclease 1	VPDGFCFQEAR		5.81	4.49	5.15	18.1239	34	34
	TGGT1_251620	putative flap structure-specific endonuclease 1	K.ILEVVDPEKVPDGFC*FQEAR.E	2804.44	5.81	4.57	5.19	16.8943	3	3
	TGGT1_251620	putative flap structure-specific endonuclease 1	K.ILEVVDPEKVPDGFC*FQEAR.E	2804.44	4.27	4.4	4.335	2.1205	4	3
			K.ILEVVDPEKVPDGFC*FQEAR.E	2804.44	6.63	0	3.315	141.421	3	4
589	TGGT1_277500	putative 26S proteasome regulatory subunit 7	SVCTEAGILAIR		4.48	4.5	4.49	0.31497	23	34
	TGGT1_277500	putative 26S proteasome regulatory subunit 7	R.SVC*TEAGILAIR.A	1744.97	4.36	4.5	4.43	2.23465	2	3
	TGGT1_277500	putative 26S proteasome regulatory subunit 7	R.SVC*TEAGILAIR.A	1744.97	5.15	5.77	5.46	8.02942	2	4
			R.SVC*TEAGILAIR.A	1744.97	4.48	4.23	4.355	4.05917	3	3
590	TGGT1_292920	putative heat shock protein 75	GVIDCDDIPLNVSR		5.38	4.5	4.94	12.5962	23	2
	TGGT1_292920	putative heat shock protein 75	K.GVIDC*DDIPLNVSR.E	2029.05	3.49	3.96	3.725	8.92188	2	2
			K.GVIDC*DDIPLNVSR.E	2029.05	7.27	5.05	6.16	25.4834	3	2
591	TGGT1_249530	putative exportin 1	ASQSICENNMR		3.82	4.51	4.165	11.7144	2	3
			K.ASQSIC*ENNMR.L	1764.84	3.82	4.51	4.165	11.7144	2	3
592	TGGT1_263300	eukaryotic porin protein	SCADLLTK		3.83	4.51	4.17	11.5308	2	3
			K.SC*ADLLTK.G	1362.73	3.83	4.51	4.17	11.5308	2	3
593	TGGT1_257310	hypothetical protein	CGFLPSANFASPSGEEPQR		4.47	4.51	4.49	0.629939	3	4
	TGGT1_257310	hypothetical protein	R.C*GFLPSANFASPSGEEPQR.K	2507.21	4.47	4.51	4.49	0.629939	3	4
			R.C*GFLPSANFASPSGEEPQR.K	2507.21	0	0	0	#DIV/0!	2	4
594	TGGT1_205130	hypothetical protein	SGCAANSSPSSSSSNLR		4.68	4.51	4.595	2.61606	2	3
			R.SGC*AANSSPSSSSSNLR.L	2125.01	4.68	4.51	4.595	2.61606	2	3
595	TGGT1_222952	phosphohistidine phosphatase	LQQASVSCASHPSGDSSGK		4.97	4.51	4.74	6.86222	345	45
	TGGT1_222952	phosphohistidine phosphatase	K.LQQASVSC*ASHPSGDSSGKPAADADEDVVSFLTALPK.V	4200.07	0	4.84	2.42	141.421	3	4
	TGGT1_222952	phosphohistidine phosphatase	K.LQQASVSC*ASHPSGDSSGKPAADADEDVVSFLTALPK.V	4200.07	4.5	0	2.25	141.421	3	5
	TGGT1_222952	phosphohistidine phosphatase	K.LQQASVSC*ASHPSGDSSGKPAADADEDVVSFLTALPK.V	4200.07	0	4.51	2.255	141.421	4	4
	TGGT1_222952	phosphohistidine phosphatase	K.LQQASVSC*ASHPSGDSSGKPAADADEDVVSFLTALPK.V	4200.07	5.44	0	2.72	141.421	4	5
			K.LQQASVSC*ASHPSGDSSGKPAADADEDVVSFLTALPK.V	4200.07	0	4.48	2.24	141.421	5	4
596	TGGT1_290200	NAD/NADP octopine/nopaline dehydrogenase, alpha-	LFNEDIPFGLCVLK		5.29	4.51	4.9	11.256	23	45
	TGGT1_290200	NAD/NADP octopine/nopaline dehydrogenase, alpha-	R.LFNEDIPFGLC*VLK.D	2121.15	4.89	4.58	4.735	4.62942	3	4
	TGGT1_290200	NAD/NADP octopine/nopaline dehydrogenase, alpha-	R.LFNEDIPFGLC*VLK.D	2121.15	5.69	4.51	5.1	16.3605	3	5
			R.LFNEDIPFGLC*VLK.D	2121.15	0	4.43	2.215	141.421	2	4
597	TGGT1_311260	putative myosin light chain MLC1	TFCNATQHK		0	4.51	2.255	141.421	3	4
			K.TFC*NATQHKDDDPNDLKELFK.A	2992.46	0	4.51	2.255	141.421	3	4
598	TGGT1_219710	hypothetical protein	AFNPFDAFLVQAASASSAGSGSCEAK		0	4.52	2.26	141.421	3	4
			K.AFNPFDAFLVQAASASSAGSGSC*EAK.K	3046.47	0	4.52	2.26	141.421	3	4
599	TGGT1_312400	putative exosomal 3-5 exoribonuclease complex	ASPELGAELTCIDPNCK		3.33	4.53	3.93	21.591	3	3
			R.ASPELGAELTCIDPNC*KK.S	2459.24	3.33	4.53	3.93	21.591	3	3
600	TGGT1_251810	putative translation initiation factor eIF-5A	YEDVCPTSHNMEVPNVK		4.03	4.53	4.28	8.26059	23	4
	TGGT1_251810	putative translation initiation factor eIF-5A	K.KYEDVC*PTSHNMEVPNVK.R	2603.27	4.16	5.28	4.72	16.7788	2	4
	TGGT1_251810	putative translation initiation factor eIF-5A	K.KYEDVC*PTSHNMEVPNVK.R	2603.27	3.89	3.77	3.83	2.21548	3	4
			K.YEDVC*PTSHNMEVPNVK.R	2475.18	0	0	0	#DIV/0!	2	3
601	TGGT1_310070	putative methyltransferase	ILVLGCGTSR		4.93	4.53	4.73	5.97976	2	4
			R.ILVLGC*GTSR.V	1530.87	4.93	4.53	4.73	5.97976	2	4
602	TGGT1_281450	putative cell-cycle-associated protein kinase	DALLHPYFTDQPAMSCVR		0	4.53	2.265	141.421	3	4
			R.DALLHPYFTDQPAMSC*VR.L	2577.27	0	4.53	2.265	141.421	3	4
603	TGGT1_300260	threonyl-tRNA synthetase family protein	VLYEQPSAESEAITAADDEEEEEAECPCGEHAEESPAEK		3.69	4.54	4.115	14.6061	4	2
	TGGT1_300260	threonyl-tRNA synthetase family protein	K.VLYEQPSAESEAITAADDEEEEEAEC*PCGEHAEESPAEK.W	4793.07	3.69	4.54	4.115	14.6061	4	2
			K.VLYEQPSAESEAITAADDEEEEEAEC*PCGEHAEESPAEK.W	4793.07	0	0	0	#DIV/0!	4	3
604	TGGT1_305030	kinase, pfkB family protein	CGDSDK		4.81	4.54	4.675	4.08383	2	5
			K.C*GDSDKPFPSPAALR.S	2074.05	4.81	4.54	4.675	4.08383	2	5
605	TGGT1_222952	phosphohistidine phosphatase	VCVEEGVQK		4.84	4.54	4.69	4.52307	2	2
			K.VC*VEEGVQK.Y	1502.79	4.84	4.54	4.69	4.52307	2	2
606	TGGT1_202500	GAPM1a	NAMAYYGPAVVNADGEVDIAAAAEQAQACLSCR		0	4.54	2.27	141.421	3	4
	TGGT1_202500	GAPM1a	R.NAMAYYGPAVVNADGEVDIAAAAEQAQAC*LSCR.S	3913.85	0	4.54	2.27	141.421	3	4
			R.NAMAYYGPAVVNADGEVDIAAAAEQAQACLSC*R.S	3913.85	0	0	0	#DIV/0!	3	4
607	TGGT1_254690	phospholipase/carboxylesterase	VVDATCER		4.52	4.55	4.535	0.467766	2	2
			R.VVDATC*ER.R	1404.72	4.52	4.55	4.535	0.467766	2	2
608	TGGT1_222860	putative eukaryotic translation initiation facto	DCSVLVYNGHR		5.39	4.55	4.97	11.9511	2	4
			R.DC*SVLVYNGHR.E	1774.89	5.39	4.55	4.97	11.9511	2	4
609	TGGT1_235930	domain K- type RNA binding proteins family prote	LSHVCGADLNILER		6.36	4.55	5.455	23.4622	23	4
	TGGT1_235930	domain K- type RNA binding proteins family prote	K.LSHVC*GADLNILER.D	2053.1	6.36	5.2	5.78	14.1911	2	4
			K.LSHVC*GADLNILER.D	2053.1	0	3.9	1.95	141.421	3	4
610	TGGT1_229950	putative 26S proteasome regulatory subunit 6b	EAVELPLTCPELYQQIGIDPPTGVLLYGPPGTGK		0	4.55	2.275	141.421	34	4
	TGGT1_229950	putative 26S proteasome regulatory subunit 6b	R.EAVELPLTC*PELYQQIGIDPPTGVLLYGPPGTGK.T	4080.16	0	4.84	2.42	141.421	3	4
			R.EAVELPLTC*PELYQQIGIDPPTGVLLYGPPGTGK.T	4080.16	0	4.27	2.135	141.421	4	4
611	TGGT1_234450	ribosomal protein RPS15A	MNVLADCLK		4.77	4.56	4.665	3.18312	2	3
			R.MNVLADC*LK.T	1518.81	4.77	4.56	4.665	3.18312	2	3
612	TGGT1_313100	signal recognition particle SRP54 protein	VALVCADTFR		4.94	4.56	4.75	5.65685	2	3
			R.VALVC*ADTFR.A	1606.87	4.94	4.56	4.75	5.65685	2	3
613	TGGT1_268835	hypothetical protein	ALWVSCSNPPVWK		8.16	4.56	6.36	40.0249	3	4
			R.ALWVSC*SNPPVWK.V	2000.05	8.16	4.56	6.36	40.0249	3	4
614	TGGT1_299210	CTP synthase	ENLCLCHVSYVPCIGGEQK		0	4.56	2.28	141.421	3	5
	TGGT1_299210	CTP synthase	R.ENLCLCHVSYVPC*IGGEQK.T	2719.31	0	4.56	2.28	141.421	3	5
			R.ENLCLCHVSYVPC*IGGEQK.T	2719.31	0	0	0	#DIV/0!	2	4
615	TGGT1_218220	putative cell-cycle-associated protein kinase CD	LLDVCDGGLEPSTTK		4.72	4.57	4.645	2.28344	23	2
	TGGT1_218220	putative cell-cycle-associated protein kinase CD	K.LLDVC*DGGLEPSTTK.S	2061.06	0	4.57	2.285	141.421	2	2
			K.LLDVC*DGGLEPSTTK.S	2061.06	4.72	0	2.36	141.421	3	2
616	TGGT1_251850	serine/threonine protein phosphatase	DCSATQLQAAWR		0	4.57	2.285	141.421	3	4
			R.ARPYDEKDC*SATQLQAAWR.S	2722.35	0	4.57	2.285	141.421	3	4
617	TGGT1_269180	MIF4G domain-containing protein	FYEEFCER		0	4.57	2.285	141.421	2	2
			K.FYEEFC*ER.I	1634.76	0	4.57	2.285	141.421	2	2
[truncated: 4,861 more rows]

## Sheet: Table S2
Supplementary Table 2: Electrophile-sensitive cysteines in T. gondii. Displayed are mean isoTOP-ABPP R values ±RSD for 1018 IA-alkyne labelled peptides (comprising 1097 modified cysteines) quantified across 2/2 MS runs with RSD < 50%. Probe-modified residues are indicated by asterisks (*) within the grouped peptide sequence. ToxoDB (www.toxodb.org) IDs and annotation of the associated genes are l…
Peptide #	Gene ID	Annotation	Grouped peptide sequence	Mean ratio (R)	RSD
1	TGGT1_268835	hypothetical protein	TPAPC*EGAEK	0.605	1.16877
2	TGGT1_258970	hypothetical protein	SPAAGC*HER	0.675	28.2843
3	TGGT1_249630	glutathione S-transferase, N-terminal domain-conta	ATTVPTLFQYTVC*PYC*TATR	0.77	0
4	TGGT1_311030	hypothetical protein	GVGSSSTASC*SSAR	0.825	23.1417
5	TGGT1_222160	aldehyde dehydrogenase	AAMTAFYGLFPNSGQC*C*VASSR	0.855	14.0594
6	TGGT1_215775	rhoptry protein ROP8	VVSTVC*R	0.925	2.29332
7	TGGT1_290890	putative carbonyl reductase 1	IISVASMC*GK	0.95	1.48865
8	TGGT1_218200	UDP-sugar pyrophospharylase	VVLAPSWGISQDC*MR	1.055	0.670243
9	TGGT1_233170	hypothetical protein	VIDYLLPAPC*SR	1.065	9.95925
10	TGGT1_300140	putative elongation factor 1-gamma	C*ELDLLPEPTMDLNEWK	1.11	1.27407
11	TGGT1_217900	hypothetical protein	YC*DSVANTTC*AR	1.12	7.57614
12	TGGT1_223070	hypothetical protein	VDCMC*QLGIEYIR	1.14	2.48108
13	TGGT1_286630	redoxin domain-containing protein	MIPDGNGC*FTSK	1.355	9.91515
14	TGGT1_317720	putative eukaryotic translation initiation factor	AC*DFTFHVQQR	1.365	49.2126
15	TGGT1_290670	leucyl aminopeptidase LAP	TVAVVLPTC*QK	1.485	1.4285
16	TGGT1_226430	reticulon protein	MC*AAPVC*AC*VSPYIQEAQDFC*SR	1.625	5.65685
17	TGGT1_248320	carrier superfamily protein	TNVQAGC*QQIEPHAR	1.66	7.66742
18	TGGT1_266450	lysine decarboxylase family protein	MLC*EYLEAR	1.67	16.0899
19	TGGT1_263300	eukaryotic porin protein	VC*DYVSATIGSQIDVSK	1.745	7.69916
20	TGGT1_230450	bifunctional GMP synthase/glutamine amidotransfera	C*VDGEEAEGEK	1.78	0.794502
21	TGGT1_312110	apicoplast-associated thioredoxin family protein A	TAVSC*PAAK	1.785	4.35752
22	TGGT1_233000	KOW motif domain-containing protein	ILLPSNSALC*ATAAQLASK	1.79	0.790063
23	TGGT1_263660	hypothetical protein	C*AFLDNPVYK	1.805	4.30924
24	TGGT1_272030B	kelch repeat-containing protein	GPC*GEETAPR	1.82	20.9801
25	TGGT1_297420	putative beta-tubulin cofactor D	SHSGGNEIQC*PVER	1.875	0.377124
26	TGGT1_321420	kelch repeat-containing protein	ATPVC*TFAYLGQAQTENR	1.905	4.08303
27	TGGT1_278870	myosin F	LVC*ATSGR	1.905	10.022
28	TGGT1_236570	lysine decarboxylase family protein	IEWMC*PYWQK	1.91	5.92341
29	TGGT1_270240	MAG1 protein (MAG1)	AC*QDMAPIEEALC*HK	1.95	4.35143
30	TGGT1_230070	BolA family protein	SC*GCGAAYDCVIVSDAFDGK	1.965	9.71597
31	TGGT1_258070	hypothetical protein	AAGC*PDEDASAPLLALPQR	1.975	3.22226
32	TGGT1_251620	putative flap structure-specific endonuclease 1	DGNSFGNFTNDAGDC*TSHIAGMLNR	2.005	2.4687
33	TGGT1_271888	putative 3-ketoacyl-CoA reductase	MDLFSC*GC*IK	2.045	2.42041
34	TGGT1_248100	synaptobrevin protein	GEASPSGEGAC*AGSSR	2.13	9.95925
35	TGGT1_256970	putative vacuolar ATP synthase subunit A	TC*ISQALSK	2.14	0.660847
36	TGGT1_284560	ribosomal protein RPL9	VEMWYGTC*TDLSC*IR	2.18	1.29744
37	TGGT1_236570	lysine decarboxylase family protein	EIPAPVGGSGHQYSAGDVAAVTDLSEPC*PVAIC*TGGGPGMMEAGNSGAASVAGGR	2.19	1.93728
38	TGGT1_242330	ribosomal protein RPS5	AMC*PIVER	2.245	7.87424
39	TGGT1_215470	ribosomal protein RPL10A	VC*VMGDAVHC*EQAK	2.255	1.56786
40	TGGT1_215740	putative notchless	LWC*LNTETPLR	2.26	13.1409
41	TGGT1_306960	phenylalanine--tRNA ligase, beta subunit protein	SYMLTGDALNC*LSEK	2.275	5.28387
42	TGGT1_226710	hypothetical protein	EPPLC*SLEGASADAAVQMVK	2.28	3.72161
43	TGGT1_300270	hypothetical protein	C*PENIWVFR	2.285	33.1118
44	TGGT1_202820	ubiquitin-conjugating enzyme subfamily protein	DC*PSGC*SVGLDDEAGGDFFVWR	2.36	17.9773
45	TGGT1_232060	hypothetical protein	VGEC*AGFAPR	2.365	5.0828
46	TGGT1_306000	AP2 domain transcription factor AP2IX-8	ASWVC*ATSGK	2.375	35.4298
47	TGGT1_260260	ribosomal protein RPP1	ALQGQNIADLISNAGAC*AAAAPAAAAPVAGGDAGAAPAK	2.38	0.594207
48	TGGT1_216450	peptidase, T1 family protein	GELYCVETSGC*C*SK	2.39	7.69238
49	TGGT1_237820	IMC sub-compartment protein ISP2	LTQGNSAIELSC*ER	2.42	2.33754
50	TGGT1_312820	hypothetical protein	C*PAEPWCLYSVVR	2.43	21.5333
51	TGGT1_263530	putative chaperonin	TGEFIPPC*VQVGQTVVVPEYGGMK	2.46	3.4493
52	TGGT1_236970	SWI2/SNF2-containing PHD finger protein	GVDSAVQSGFAGAC*TANAPFAGPGFK	2.46	28.7442
53	TGGT1_217555	hypothetical protein	VGGCPFAGMMSTGVC*PVTGK	2.46	31.6186
54	TGGT1_226430	reticulon protein	C*YENVNC*VLESVR	2.465	6.59775
55	TGGT1_291640	aspartate carbamoyltransferase	DAAAC*PGTLSETSVQNGC*SEGAWCQLLQGK	2.465	6.59775
56	TGGT1_257680	myosin light chain MLC1	C*PVC*YQK	2.475	36.8553
57	TGGT1_258820	hypothetical protein	GHGCC*SQNAGSSEEPQQQAEGSHYAK	2.545	4.16762
58	TGGT1_202870	SAP domain-containing protein	AAC*GAPAGSTEK	2.55	5.54594
59	TGGT1_229210	putative small nuclear ribonucleoprotein polypepti	SLILC*NNR	2.555	4.15131
60	TGGT1_226960	phosphofructokinase PFKII	SEACGAAAC*R	2.565	6.34053
61	TGGT1_310640	phosphorylase family protein	GLNC*SAETFFAC*QGR	2.575	1.92223
62	TGGT1_265870B	pantoate-beta-alanine ligase	SAGVAAPETCC*TR	2.58	10.9629
63	TGGT1_309120	ribosomal protein RPL4	NIPGVELC*K	2.625	0.269374
64	TGGT1_256970	putative vacuolar ATP synthase subunit A	VLDSLFPTVQGGTCAIPGAFGC*GK	2.66	7.97489
65	TGGT1_306030	glutathione s-transferase, n-terminal domain conta	LYEFEGC*PFCR	2.67	4.23734
66	TGGT1_244390	coatomer epsilon subunit protein	AFQQAPQDC*DTLVNLIC*C*CR	2.67	15.3604
67	TGGT1_219850	prolyl-tRNA synthetase (ProRS)	LNQWC*SVVR	2.675	1.32169
68	TGGT1_227420	4-hydroxy-3-methylbut-2-enyl diphosphate reductase	QLQVVDATC*PLVTK	2.7	10.4757
69	TGGT1_209950	putative thioredoxin	DGC*SEC*QSLLDGEFNTLAK	2.725	1.81642
70	TGGT1_214290	DJ-1 family protein	AVAYPC*FMDQFPADMR	2.73	3.62619
71	TGGT1_255420	hypothetical protein	C*MLLENFEATGAPQVR	2.73	11.9146
72	TGGT1_269190	glyceraldehyde-3-phosphate dehydrogenase GAPDH2	VVSC*ASC*TTNGLAPLVK	2.735	2.84394
73	TGGT1_233140	putative deoxyuridine 5-triphosphate nucleotidohy	GEGGFGSTTC*PAGEPEMK	2.765	0.255735
74	TGGT1_266460	putative small ubiquitin family modifier	LMQAYC*NR	2.765	23.7833
75	TGGT1_313400	DnaJ domain-containing protein	C*YYEVLGVAK	2.775	9.42809
76	TGGT1_226970	ribosomal protein RPS11	C*PFTGNVSIR	2.775	3.8222
77	TGGT1_249250	ribosomal protein RPL35A	VNQYPSC*SLLQLEGVNDR	2.785	2.28508
78	TGGT1_272660	hypothetical protein	AGTAGDGETC*TETPVISFLPVSGPEHPAGGSQR	2.8	1.01015
79	TGGT1_288650	dense granule protein GRA12	GLDC*MLGSR	2.805	5.79802
80	TGGT1_249900	putative adenine nucleotide translocator	GEQEIQYTGTADC*WK	2.815	0.753577
81	TGGT1_312090	ribosomal protein RPL23	VTLGLPVGALINC*C*DNSGAK	2.815	5.27504
82	TGGT1_264080	acyl carrier protein ACP	YGTC*PNMSSGVCATPSTASLGTLGQPAGTVAR	2.815	4.77266
83	TGGT1_300000	ribosomal protein RPL18	AGGEC*LTFDQLALR	2.82	3.00897
84	TGGT1_232300	ribosomal protein RPS3	GLC*AMAQAESLR	2.83	1.99889
85	TGGT1_290890	putative carbonyl reductase 1	GMFVACCCPGWC*R	2.83	3.49805
86	TGGT1_313270	hypothetical protein	APAAPGAGGFC*DDPSR	2.835	14.7158
87	TGGT1_299200	putative Bet3 transport protein	TGMGGCDC*FR	2.845	7.20777
88	TGGT1_220240	hypothetical protein	VPADTQSPCC*GAK	2.865	3.20851
89	TGGT1_243570	ribosomal protein RPS26	QCYC*VSC*AIHSR	2.87	0.985515
90	TGGT1_238010	ribosomal protein RPL23A	C*YEAATC*TFPK	2.87	4.92757
91	TGGT1_228210	26S proteasome regulatory subunit	AMASNMNC*NFMK	2.91	24.7852
92	TGGT1_217030	hypothetical protein	SGAASGEC*SAHANEK	2.93	3.86133
93	TGGT1_266990	beta-COP	WTC*ELAFR	2.945	4.08177
94	TGGT1_263420	ubiquitin-specific protease USP4	LLVPSGFC*AQEAQK	2.95	6.71152
95	TGGT1_310040	putative ubiquitin conjugating enzyme E2	IYC*VSINC*GPSYPDEPPEVC*FR	2.955	9.81096
96	TGGT1_306960	phenylalanine--tRNA ligase, beta subunit protein	C*QGEASLQNGSASMNGWVFPR	2.965	8.34696
97	TGGT1_243730	rhoptry protein ROP9	ANC*VNFCR	2.97	3.80933
98	TGGT1_233110	IMP dehydrogenasa (IMPDH)	IGMGSGSIC*TTQVVC*AVGR	2.97	11.428
99	TGGT1_223620	putative SNARE protein	MEC*IFEGEK	2.97	16.1897
100	TGGT1_276110	cytochrome b5 family heme/steroid binding domain-c	NC*C*TSATATK	2.975	9.745
101	TGGT1_248390	ribosomal protein RPL26	IMTAPLC*K	2.98	3.32198
102	TGGT1_207460B	Rab5B protein	GPANCC*IAVAANK	2.985	16.3452
103	TGGT1_206510	toxolysin TLN4	C*GLPGLSPSASPSAEVR	3.01	23.9618
104	TGGT1_259980	DnaJ domain-containing protein	C*YYQTLGVDR	3.025	2.10379
105	TGGT1_219520	histone arginine methyltransferase PRMT1	HVYGIEC*SEIVNIAR	3.03	8.86801
106	TGGT1_269180	MIF4G domain-containing protein	SPVC*SGTGAVPEATK	3.045	1.62553
107	TGGT1_305780	putative 5-3 exoribonuclease	SGEFC*PNLR	3.045	29.9562
108	TGGT1_410360	putative transmembrane protein	SVEDPEVLPEEDEASSSLPPPPPPSPPPPPPVEDPLSPESQTVDLSC*LSGTTVR	3.055	0.694377
109	TGGT1_279390	putative proliferation-associated protein 2G4	VIC*GC*VPGADVYALC*K	3.065	3.46056
110	TGGT1_232350	lactate dehydrogenase LDH1	VMC*EASGVPTNMIC*GMAC*MLDSGR	3.095	0.685402
111	TGGT1_249910	putative mitochondria-associated granulocyte macro	ILGLDSSGSSSAPLC*R	3.11	1.36419
112	TGGT1_305290	putative vacuolar atp synthase subunit e	YLPPPPSADNDGMSC*C*GGVVLMTR	3.115	1.589
113	TGGT1_319510	hypothetical protein	AC*PLTAAAASVASATAEASLR	3.12	17.2244
114	TGGT1_268950	hypothetical protein	MC*MAEFLQK	3.135	29.0963
115	TGGT1_266060	ribosomal protein RPSA	ESAYANVPVIALC*DTDSPLEHVDICIPCNNK	3.14	1.35116
116	TGGT1_292130	ribosomal protein RPL13A	VVVIDC*QGHLLGR	3.15	8.53018
117	TGGT1_225930	triose-phosphate isomerase TPI-I	C*NGTVGSITDLCGEFGK	3.155	8.29254
118	TGGT1_324600	heat shock protein	ISC*IQTHEK	3.16	0.895072
119	TGGT1_265450	hexokinase	IC*LR	3.16	1.34261
120	TGGT1_208790	putative MC family transporter	TALASC*GAAGWR	3.165	3.35122
121	TGGT1_232710	ribosomal protein RPS3A	LC*C*EDIQGR	3.19	4.43327
122	TGGT1_319560	microneme protein MIC3	C*EK	3.205	30.667
123	TGGT1_245460	ribosomal protein RPS8	HTLC*LQNK	3.21	0.88113
124	TGGT1_209260	putative cytochrome c oxidase subunit	MWNC*NEYVR	3.21	7.04904
125	TGGT1_262910	putative NADH-cytochrome b5 reductase 1	LEC*PSQSLGLPVGK	3.215	6.37826
126	TGGT1_269885B	rhoptry metalloprotease toxolysin TLN1	GAC*SGTGC*QK	3.225	23.4606
127	TGGT1_240860	acyltransferase domain-containing protein	DC*MQK	3.235	4.59018
128	TGGT1_243580	putative Hit family protein involved in cell-cycle	AVQQATGC*EGVNVLQNNGK	3.24	4.36486
129	TGGT1_259660	orotate phosphoribosyltransferase	GIPIVAC*TAMSLNR	3.24	27.9351
130	TGGT1_214790	glycoprotein	MGVDPELC*DFIDR	3.25	21.322
131	TGGT1_292130	ribosomal protein RPL13A	C*EDINISGSLHR	3.26	41.6456
132	TGGT1_314970	root hair defective 3 gtp-binding protein (rhd3) p	YQSEVC*QR	3.27	44.1131
133	TGGT1_256770	putative eukaryotic translation initiation factor	TC*VFC*LGC*LQCIDPK	3.29	11.1762
134	TGGT1_277500	putative 26S proteasome regulatory subunit 7	TDAC*FIC*VIGSELVQK	3.295	2.3606
135	TGGT1_300000	ribosomal protein RPL18	LTVC*ALR	3.295	5.365
136	TGGT1_319560	microneme protein MIC3	EFGISASSC*K	3.295	6.6526
137	TGGT1_273460	eukaryotic translation initiation factor 3 subunit	DC*DVWK	3.295	8.3694
138	TGGT1_233190	SKIP/SNW domain-containing protein	YTPAQQGTGHNSGC*AQR	3.305	28.0275
139	TGGT1_285220	CAP-Gly domain-containing protein	LSSLSLC*GTR	3.31	2.56353
140	TGGT1_239490	dehydrogenase E1 component family protein	DHLFC*QYR	3.31	4.27255
141	TGGT1_217540	RNA recognition motif-containing protein	TVSGAGYC*FLEYADPR	3.32	5.96355
142	TGGT1_312090	ribosomal protein RPL23	GWGSC*LNR	3.325	4.46594
143	TGGT1_214150	putative mitochondrial inner membrane translocase	LNAILNGC*SDYAPK	3.33	7.6444
144	TGGT1_288650	dense granule protein GRA12	WDQVGTSVC*R	3.335	4.02849
145	TGGT1_268730	glutaredoxin-related protein	APMC*GFSAR	3.35	2.95507
146	TGGT1_231910	ATP synthase F1 gamma subunit	GLC*GGVNSFVAK	3.355	15.8072
147	TGGT1_267060	ribosomal protein RPL14	LC*VVQYGPDAGK	3.365	5.67367
148	TGGT1_232350	lactate dehydrogenase LDH1	VIPC*SVYC*NGEYGLK	3.37	7.97331
149	TGGT1_320050	ribosomal protein RPL5	IIC*QVVYSTIEGDR	3.375	3.56172
150	TGGT1_211030	hypothetical protein	VEDQDLLPFVGYC*R	3.38	5.43928
151	TGGT1_293390	putative cytochrome C-type heme lyase	ALGSAAGNDAC*PFR	3.385	8.14687
152	TGGT1_270640	RNA recognition motif-containing protein	NLC*FETSPDR	3.395	3.9573
153	TGGT1_306400	hypothetical protein	GDTPGC*APR	3.395	8.53943
154	TGGT1_216880	guanine nucleotide-binding protein	SGAPWC*TSLNWSHDGR	3.4	16.6378
155	TGGT1_289360	hypothetical protein	SLEFC*TGK	3.4	23.7089
156	TGGT1_274060	2-oxoglutarate/malate translocase OMT	NFC*DAVVK	3.405	8.09902
157	TGGT1_207440	ribosomal protein RPS4	TDQC*YPAGFMDVISIEK	3.41	4.14725
158	TGGT1_289690	glyceraldehyde-3-phosphate dehydrogenase GAPDH1	SSDVIVSNASC*TTNC*LAPLAK	3.41	4.14725
159	TGGT1_226970	ribosomal protein RPS11	NVTCHLSPC*FEQVK	3.415	2.69177
160	TGGT1_202830	putative Elicitor-responsive protein	SPC*WNQAFK	3.42	1.65405
161	TGGT1_236540	RNA recognition motif-containing protein	GLPWSC*SENEIVR	3.42	3.72161
162	TGGT1_313380	hypothetical protein	AELNEFGVNTGGLC*C*GSSLTLEDFK	3.43	0
163	TGGT1_203490	GNL3L/Grn1 GTPase	LENPQEVATGVAAWCC*SETLQR	3.435	11.3219
164	TGGT1_226860	SAG-related sequence SRS67	C*C*NDFGAIC*TPGNVESEYQGMFPLAGK	3.44	2.46665
165	TGGT1_213410	putative small nuclear ribonucleoprotein f (snrnp-	C*NNVLYLR	3.44	30.422
166	TGGT1_286790	nuclear factor NF2	AMC*TELDTSEPR	3.44	29.1887
167	TGGT1_242330	ribosomal protein RPS5	TIAEC*LADEIMNC*AK	3.45	2.86942
168	TGGT1_217820	PCI domain-containing protein	IENVEQAGQAAGTLC*SVFR	3.45	4.50909
169	TGGT1_267330	fumarate hydratase	VFPGC*QDTGTAIVLGK	3.465	2.65293
170	TGGT1_256970	putative vacuolar ATP synthase subunit A	EDFLQQNAFSDYDYMC*PLYK	3.465	5.50992
171	TGGT1_300140	putative elongation factor 1-gamma	QLVADFWC*AC*DDIQGR	3.475	5.49407
172	TGGT1_288720	ribosomal protein RPL10	MLSC*AGADR	3.475	41.7142
173	TGGT1_230160	hypothetical protein	C*FILNITPGVSER	3.485	4.2609
174	TGGT1_202530	aspartate-tRNA ligase	EAGC*PNIPEDLSEFDLSTEQEK	3.485	1.4203
175	TGGT1_273460	eukaryotic translation initiation factor 3 subunit	LQQENDETYC*DLFTWAC*PK	3.49	0.810438
176	TGGT1_202680	putative peptidase M16, alpha subunit	EHLVYSAEC*LR	3.5	29.0924
177	TGGT1_310860	U5 snRNP-specific protein	VFAGC*LDNTIR	3.505	7.06098
178	TGGT1_248340	GTP-binding nuclear protein ran/tc4	VC*ENIPIVLVGNK	3.51	0
179	TGGT1_310490	ribosomal protein RPL27A	NQYTC*PTVNVDK	3.51	5.23783
180	TGGT1_311240	putative DnaJ family chaperone	ISLLESLC*GFK	3.51	13.6989
181	TGGT1_315620	putative vacuolar ATP synthase subunit C	NALC*DEACLLDIPHLK	3.525	3.41016
182	TGGT1_306670	hypothetical protein	AIFGNWC*TR	3.525	5.01494
183	TGGT1_276930	hypothetical protein	TAVEFNGEC*R	3.525	8.2245
184	TGGT1_289210	prefoldin subunit protein	IGEC*FASADSDTIEEELDR	3.525	10.6317
185	TGGT1_230520	putative cyclophilin 1	IIPSFMC*QGGDFTR	3.525	23.0687
186	TGGT1_219800	putative vacuolar ATP synthase subunit b	VLAEEFLDINGC*PINPQC*R	3.535	6.20094
187	TGGT1_271810	putative lanp	LEGEEAC*EGAEGELEGK	3.535	15.4023
188	TGGT1_239100	ribosomal protein RPS7	C*LFDIETSSQSDLK	3.54	9.58789
189	TGGT1_214290	DJ-1 family protein	LISAVENETYDC*IAIPGGMPGAER	3.545	18.5503
190	TGGT1_214575	hypothetical protein	VSFNC*PYSENC*R	3.555	14.5201
191	TGGT1_411430	rhoptry protein ROP5	ELIGYC*R	3.565	4.16529
192	TGGT1_254900	putative proteasome subunit beta type 2	LGC*AAAANFTR	3.565	4.56198
193	TGGT1_282180	hypothetical protein	IFGDC*ASTIK	3.57	15.4494
194	TGGT1_280730	putative cytosolic fe-s cluster assembling factor	SC*PFQTALIR	3.575	3.36247
195	TGGT1_216580	hypothetical protein	ASSPC*GASAAASGGGSAGALVAR	3.575	14.8344
196	TGGT1_309820	ribosomal protein RPL11	IAC*YVTVR	3.58	22.1218
197	TGGT1_295630	hypothetical protein	PASGSNGPLC*ASSEETASAGDGDSQQPGK	3.585	18.3434
198	TGGT1_264760	Oxysterol-binding protein	ALLNC*TR	3.6	3.53553
199	TGGT1_217570	ribosomal protein RPS27	LTEGC*SFR	3.605	0.196146
200	TGGT1_263040	ribosomal protein RPS16	VNGC*PLEHLQPEALK	3.61	1.95874
201	TGGT1_319530	splicing factor SF2	C*AR	3.625	10.3384
202	TGGT1_229360	transaldolase	NIGEIIALAGC*DR	3.65	3.4871
203	TGGT1_312090	ribosomal protein RPL23	LPAC*SLGDLVLATVK	3.66	3.86397
204	TGGT1_244560	putative heat shock protein 90	LVEAPC*AVVASEWGYSAQMEK	3.66	6.95515
205	TGGT1_245680	ribosomal protein RPL21	C*NELFLR	3.665	12.1549
206	TGGT1_217900	hypothetical protein	YC*DSVANTTC*AR	3.67	23.8913
207	TGGT1_234450	ribosomal protein RPS15A	C*GVISPR	3.675	5.19507
208	TGGT1_202820	ubiquitin-conjugating enzyme subfamily protein	VC*ISILHPPGDDVFNEQEK	3.69	3.83256
209	TGGT1_250330	hypothetical protein	C*ALESMIAAPPEAEQQCGGDNGR	3.695	32.3413
210	TGGT1_272010	Gar1 protein RNA binding region protein	FYIDC*QQTLPLSR	3.7	4.96886
211	TGGT1_231410	hypothetical protein	C*LDYLSTFR	3.7	7.26218
212	TGGT1_247220	nudix -type motif 9 isoform a family protein	C*CASPEGPGSDAR	3.7	8.79106
213	TGGT1_309120	ribosomal protein RPL4	NHAVLC*R	3.705	27.2918
214	TGGT1_309120	ribosomal protein RPL4	FC*LYTASAFK	3.71	4.95547
215	TGGT1_221620	putative beta-tubulin	EAEGC*DC*LQGFQITHSLGGGTGSGMGTLLISK	3.72	7.6033
216	TGGT1_202460	diacylglycerol kinase accessory domain (presumed)	TVQVLAAPC*DK	3.725	2.84741
217	TGGT1_229930	p25-alpha family protein	GQAAGLGPSGATAQISLADIC*DR	3.74	2.64692
218	TGGT1_310030	putative cyclase-associated protein	LC*VNSLISGAEFVNC*R	3.745	6.23085
219	TGGT1_216670	FUSE-binding protein 2 / KH-type splicing regulato	AC*LDESLR	3.76	1.12836
220	TGGT1_248810	nuclear factor NF7	VALESSQHC*K	3.765	2.44154
221	TGGT1_288630	putative nucleosome assembly protein (NAP)	GSGC*C*C*SSEEAAALLQPHMK	3.765	2.44154
222	TGGT1_220400	actin depolymerizing factor ADF	GALPANDC*R	3.765	4.69526
223	TGGT1_263040	ribosomal protein RPS16	NAVAVALC*TQGK	3.78	2.24478
224	TGGT1_261570	ribosomal protein RPL7A	NC*PVLAIDNVR	3.78	3.74131
225	TGGT1_203630	ribosomal protein RPL44	C*KSFELGAEK	3.785	15.1323
226	TGGT1_223940	GAP45 protein (GAP45)	SVVGYTVTPC*DMAAIDETAK	3.79	8.20916
227	TGGT1_221522	adaptor complexes medium subunit family protein	LVEHAGADHTYVESDC*AR	3.79	9.32859
228	TGGT1_261010	putative tat-binding family protein	VIMC*TNR	3.79	10.8212
229	TGGT1_308090	rhoptry protein ROP5	EEELIGYC*R	3.8	6.69891
230	TGGT1_249180	bifunctional dihydrofolate reductase-thymidylate s	STAAQAAAPAESVFVPFC*PELGR	3.8	7.44323
231	TGGT1_229000	kelch repeat-containing protein	LAPVC*TTFSVLDVR	3.8	14.1421
232	TGGT1_205510	putative nucleolar protein 5	AAEEVASPALSEPTVAISC*R	3.805	3.15922
233	TGGT1_306060	rhoptry neck protein RON8	QEC*ALLGNVLK	3.815	0.926745
234	TGGT1_258780	OTU family cysteine protease	AC*QSLLEQR	3.815	7.97001
235	TGGT1_237470	glycine cleavage T-protein (aminomethyl transferas	TPQPATPAVC*AGDER	3.815	13.9012
236	TGGT1_313270	hypothetical protein	NQAPC*AETTGR	3.83	4.06171
237	TGGT1_251690	putative seryl-tRNA synthetase, cytoplasmic	CLC*CILENYQTPLGVK	3.84	23.5702
238	TGGT1_311470	rhoptry neck protein RON5	AGSHVVLSAC*K	3.85	3.67328
239	TGGT1_295350	putative nucleoside diphosphate kinase	GDFC*IDVGR	3.85	9.55053
240	TGGT1_315270	hypothetical protein	PAAGGASVTGAAPGAC*TPSSSSPGER	3.85	13.2238
241	TGGT1_314042	putative cytochrome c1 heme lyase	SSC*PYGMGEGGEGTQGSNVEVPAGLSDVR	3.855	5.6862
242	TGGT1_311470	rhoptry neck protein RON5	YATLQAPAAPAPSFYGITSSGC*R	3.855	13.0232
243	TGGT1_214930	hypothetical protein	ALPQYLNC*R	3.86	5.49565
244	TGGT1_309120	ribosomal protein RPL4	AGQAAFGNMC*R	3.865	4.57378
245	TGGT1_273905	hypothetical protein	ALTALAC*QMR	3.865	5.30559
246	TGGT1_257680	myosin light chain MLC1	VGEYDGACESPSC*R	3.875	0.547438
247	TGGT1_201780	microneme protein MIC2	SMC*GC*SGTSDDDSPC*PLYLR	3.875	8.57652
248	TGGT1_227600	ribosomal protein RPL34	C*VK	3.88	8.01874
249	TGGT1_205470	putative translation elongation factor 2 family pr	YVEHVQDVPC*GNTC*C*LVGVDQYLLK	3.885	6.00631
250	TGGT1_202370	putative T-complex protein 1, epsilon subunit (TCP	TENYPYFGLDC*MLK	3.89	0.363551
251	TGGT1_266760	isocitrate dehydrogenase	SSGGFVWAC*K	3.89	3.99906
252	TGGT1_211060	hypothetical protein	AYC*APVPSAFASQQPNGLGGEAGVR	3.895	15.068
253	TGGT1_269980	putative preprotein translocase Sec61	PVMC*ILPEVQAPDR	3.895	19.0619
254	TGGT1_260810	hypothetical protein	WPGDYPEGLLAC*VTEQVK	3.895	26.3236
255	TGGT1_316400B	alpha tubulin TUBA1	YMAC*C*LMYR	3.905	0.543232
256	TGGT1_319560	microneme protein MIC3	C*DNGYSGSASATSHHGK	3.91	1.44677
257	TGGT1_280440	putative ubiquitin conjugating enzyme E2	TGAVC*LNILR	3.915	0.903074
258	TGGT1_212960B	hypothetical protein	AC*HDVASNR	3.915	6.68275
259	TGGT1_263300	eukaryotic porin protein	SAELAAEVDC*NLLDGR	3.915	39.5546
260	TGGT1_232230	ribosomal protein RPL30	LIIISNNC*PALR	3.92	1.08231
261	TGGT1_209140	anti-silencing protein, ASF1 family protein	VVYVGSAEC*EK	3.92	4.32923
262	TGGT1_258410	photosensitized INA-labeled protein PHIL1	VDPC*EC*GYPEETYTPYEVAR	3.925	1.9817
263	TGGT1_251500	putative eukaryotic initiation factor-3, subunit 3	ENYPTPVNGQLLGIDC*R	3.925	2.34201
264	TGGT1_318720	pyridoxal phosphate enzyme, YggS family protein	GETETPC*GDSEVR	3.93	29.8676
265	TGGT1_254440	ribosomal protein RPL12	MLDDGEIDC*PEA	3.93	8.27657
266	TGGT1_312400	putative exosomal 3-5 exoribonuclease complex su	ASPELGAELTCIDPNC*K	3.93	21.591
267	TGGT1_310030	putative cyclase-associated protein	VSELYSC*	3.94	2.15362
268	TGGT1_232710	ribosomal protein RPS3A	STC*YAQTSQIR	3.94	3.94831
269	TGGT1_233720	DNA-directed RNA polymerase II RPBABC8	TEEC*SSER	3.94	3.23044
270	TGGT1_254440	ribosomal protein RPL12	EILGTCNSVGC*TVDGK	3.945	1.61317
271	TGGT1_262620	RNA recognition motif-containing protein	GC*GIVEYTNVEDAQK	3.95	3.22226
272	TGGT1_207680	putative suppressor of kinetochore protein 1	TMVEEDSDC*QESIPLPNVDTC*ILK	3.95	31.8646
273	TGGT1_205700	cyclophilin precursor	IIPQFMC*QGGDFTR	3.955	0.178788
274	TGGT1_232710	ribosomal protein RPS3A	NC*LTDFHGMDMTR	3.955	6.25758
275	TGGT1_230420	sarco/endoplasmic reticulum Ca2+-ATPase	C*GDK	3.955	8.04546
276	TGGT1_228470	ribosomal protein RPL15	C*TQSTR	3.96	7.14249
277	TGGT1_290660	RNA recognition motif-containing protein	NIYDGC*NTLQIQPSR	3.96	13.5707
278	TGGT1_222910	phosphoglycerate mutase	PSSPDETSQAAEEASSSTC*EATQK	3.965	16.2287
279	TGGT1_233030	gliding-associated protein GAP70 (GAP70)	SVTGNTC*QR	3.975	9.42809
280	TGGT1_254410	putative protein phosphatase 2C	LLFEEC*MR	3.985	16.857
281	TGGT1_221620	putative beta-tubulin	EIVHIQAGQC*GNQIGAK	3.99	6.37991
282	TGGT1_273905	hypothetical protein	LGALQPC*LR	3.995	7.25692
283	TGGT1_300140	putative elongation factor 1-gamma	LPLLESEVGGVC*LFESNAICR	3.995	32.3906
284	TGGT1_305510	hypothetical protein	LC*ATPQSR	4.005	2.29523
285	TGGT1_236040	fructose-1,6-bisphosphate aldolase	YAAIC*QANR	4.01	1.05802
286	TGGT1_249900	putative adenine nucleotide translocator	YTGIVDC*FR	4.01	3.87939
287	TGGT1_223050	ribosomal protein RPS20	SPC*GEGTNTWDR	4.015	4.05067
288	TGGT1_249850	GAP40 protein	TFC*AYDVIMNAADVEAAR	4.02	3.51794
289	TGGT1_277500	putative 26S proteasome regulatory subunit 7	LC*PNSTGADIR	4.025	3.3379
290	TGGT1_311680	FUN14 family protein	NLSSYTLAC*K	4.025	3.68925
291	TGGT1_215040	HEAT repeat-containing protein	ALLQASSPLC*LEEVVPR	4.025	9.31097
292	TGGT1_203450	DUF3228 domain-containing protein	DAGIEFFQGYAPFC*R	4.025	9.66233
293	TGGT1_206590	calcium-dependent protein kinase CDPK2A	IIDFGLSC*R	4.045	2.62215
294	TGGT1_249780	hypothetical protein	ILASVPLC*R	4.045	6.11835
295	TGGT1_239530	alanine-glyoxylate aminotransferase	VDLAYSC*SQK	4.045	6.46797
296	TGGT1_213900	regulator of chromosome condensation RCC1	LALSGPAETGGEGHAC*PLAQGVAPEAPSVYTPASGDSSR	4.05	0.698377
297	TGGT1_201780	microneme protein MIC2	TEVSAPQPGTPTC*PDC*PAPMGR	4.06	1.74164
298	TGGT1_232300	ribosomal protein RPS3	AC*YGVLR	4.06	3.48328
299	TGGT1_249990	hypothetical protein	NFHTEASSVMQQIDTC*SAK	4.06	8.01155
300	TGGT1_274060	2-oxoglutarate/malate translocase OMT	VQPFAVGGLSGC*VATTC*VQPIDMIK	4.06	19.8547
301	TGGT1_282055	protein phosphatase PP2C-hn	TVC*ASATSR	4.065	7.13195
302	TGGT1_250330	hypothetical protein	DLVPAC*NR	4.075	2.2558
303	TGGT1_251780	heat shock protein	GDVVGIDLGTTNSC*VAVMEGSQPK	4.085	2.94267
304	TGGT1_201380	putative chorismate synthase	HDPC*VLPR	4.085	10.559
305	TGGT1_297060	phosphoglycerate mutase PGMII	AVVTC*WTVLK	4.095	1.55408
306	TGGT1_318230	phosphoglycerate kinase PGKI	VTFVEDC*VGPK	4.1	2.06958
307	TGGT1_272290	pyruvate dehydrogenase complex subunit PD-HE1Beta	IVAC*STPYNAR	4.1	4.82902
308	TGGT1_209600	hypothetical protein	EAADTNPPATLC*AVVDLPQNR	4.1	5.86381
309	TGGT1_245680	ribosomal protein RPL21	GDYVDIVC*DPSVQK	4.11	7.22591
310	TGGT1_236550	hypothetical protein	VNGNTQLC*EDSW	4.115	0.859182
311	TGGT1_300260	threonyl-tRNA synthetase family protein	VLYEQPSAESEAITAADDEEEEEAEC*PCGEHAEESPAEK	4.115	14.6061
312	TGGT1_310330	hypothetical protein	TDTTC*DSR	4.12	1.02977
313	TGGT1_224205	putative ER lumen protein retaining receptor	C*LTSGVPVQFMLSENV	4.125	7.37105
314	TGGT1_226970	ribosomal protein RPS11	EGDIVTAGQC*R	4.13	6.50607
315	TGGT1_219080	putative edge expressed protein	ETLQAVELC*R	4.13	7.19092
316	TGGT1_234450	ribosomal protein RPS15A	IEQFC*SNLLPSR	4.13	8.21819
317	TGGT1_290200	NAD/NADP octopine/nopaline dehydrogenase, alpha-he	GYAGC*R	4.135	7.35323
318	TGGT1_294220	hypothetical protein	TLFDC*SSQGGAFDIAQGDLPAYSSDSPTGR	4.145	16.2063
319	TGGT1_227360	ribosomal protein RPL3	AIC*HTQPSK	4.15	2.04465
320	TGGT1_240600	putative chaperonin cpn60	AEMTC*DGDDPVGAAAEVVDEMEGEIELQK	4.15	2.38542
321	TGGT1_311430	fibrillarin	ANC*VDSTAK	4.15	11.9271
322	TGGT1_228190	putative eukaryotic initiation factor-3, subunit 5	DAC*FQFQELPLELFASSSDR	4.165	8.3189
323	TGGT1_249530	putative exportin 1	ASQSIC*ENNMR	4.165	11.7144
324	TGGT1_205320	hypothetical protein	ETC*QK	4.165	23.259
325	TGGT1_263300	eukaryotic porin protein	SC*ADLLTK	4.17	11.5308
326	TGGT1_313270	hypothetical protein	GC*QDSGDAHAYPGEGR	4.17	17.2961
327	TGGT1_239760	ribosomal protein RPL22	FTVDC*QK	4.175	4.57291
328	TGGT1_233400	TAF9 RNA polymerase II, TATA box binding protein (	ENVEC*EIFR	4.175	14.0575
329	TGGT1_234520	U2 snRNP auxilliary factor, large subunit, splicin	VVC*AAFFPEEK	4.175	38.4463
330	TGGT1_236650	DEAD (Asp-Glu-Ala-Asp) box polypeptide 17	GAEIC*VAC*PGR	4.175	10.3314
331	TGGT1_262050	rhoptry kinase family protein ROP39	MGGASDC*QVTNEMQAAEVVQK	4.18	4.39827
332	TGGT1_210980	putative alternative splicing type 3 and	VCAVCGALQSAGDALC*R	4.185	0.168962
333	TGGT1_269840	proteasome regulatory subunit	VVIDC*FR	4.19	1.01256
334	TGGT1_247510	fructose-bisphospatase II	FLEEC*HDDK	4.19	29.7019
335	TGGT1_246100	putative phosducin	EVGC*FSSSHPESR	4.2	1.68359
336	TGGT1_235020	putative COPI protein	DPGSAC*SGYGVER	4.21	6.04652
337	TGGT1_227030	hypothetical protein	VDVVGVIPVDC*SEFDC*K	4.21	10.4134
338	TGGT1_318430	malate dehydrogenase MDH	C*LDLYQLTPISGVDVR	4.21	17.1318
339	TGGT1_261950	ATP synthase beta subunit ATP-B	IMNVIGEPVDEC*GPVPAK	4.215	1.50984
340	TGGT1_288650	dense granule protein GRA12	LDHGAC*FVGK	4.215	2.51639
341	TGGT1_260810	hypothetical protein	C*ETLNLFR	4.215	21.9765
342	TGGT1_247470	putative nucleolar protein	GWDQIAQDTDAVQEAC*LDFAR	4.22	6.70243
343	TGGT1_306630	tRNA methyltransferase complex GCD14 subunit prote	FVNFSPC*VEQVQR	4.22	17.7614
344	TGGT1_288860	RuvB family 2 protein	AAGLVC*K	4.225	2.51044
345	TGGT1_249900	putative adenine nucleotide translocator	EFTGLVDC*LGK	4.225	8.20077
346	TGGT1_292130	ribosomal protein RPL13A	GQQIIC*VR	4.225	12.8869
347	TGGT1_318430	malate dehydrogenase MDH	VLPC*AAYLNGEYGVK	4.23	1.00299
348	TGGT1_273370	putative coatomer gamma 2-subunit protein	NPLAEC*LLIR	4.23	1.67165
349	TGGT1_232410	PDI family protein	EAQFLPIC*SGLEEGDR	4.245	0.166574
350	TGGT1_209030	actin ACT1	C*DVDIR	4.245	1.49917
351	TGGT1_233460	SAG-related sequence SRS29B (SAG1)	QIC*PAGTTSSC*TSK	4.245	4.4975
352	TGGT1_319920	2-oxo acid dehydrogenases acyltransferase (catalyt	HC*DGATVAR	4.25	3.32756
353	TGGT1_225540	hypothetical protein	GSVDC*AHLDK	4.25	3.66032
354	TGGT1_318430	malate dehydrogenase MDH	DMYVGVPC*VIGAGGVEK	4.25	17.9688
355	TGGT1_221320	acetyl-CoA carboxylase ACC1	DLC*PTVPSLIELNR	4.25	34.6066
356	TGGT1_312050	putative small GTPase Rab2	C*GPVNAYGSR	4.255	0.166183
357	TGGT1_209108	hypothetical protein	VTC*PTTGQQR	4.255	2.49274
358	TGGT1_238180	putative 26s proteasome regulatory complex subunit	DFMSLLC*PIAR	4.255	10.8019
359	TGGT1_227960	PCI domain-containing protein	ELALC*HK	4.255	28.7496
360	TGGT1_214180	ENTH domain-containing protein	C*SFNC*TDYLQIMK	4.26	3.65173
361	TGGT1_262620	RNA recognition motif-containing protein	EGTASTEPTC*R	4.265	0.165793
362	TGGT1_254940	MIF4G domain-containing protein	DPAQGQDSAC*LGLGDNGDSTASAR	4.265	19.0662
363	TGGT1_293180	NADP-specific glutamate dehydrogenase	NLSVVTPPELVTDDPGDMPDC*K	4.275	12.7362
364	TGGT1_251810	putative translation initiation factor eIF-5A	SVLVTVLQAC*GK	4.275	26.6302
365	TGGT1_265330	putative cell-cycle-associated protein kinase GSK	C*VDTGEVVAIK	4.28	7.93017
366	TGGT1_233100	SPFH domain / Band 7 family protein	DLQMVNITC*R	4.28	5.28678
367	TGGT1_251810	putative translation initiation factor eIF-5A	YEDVC*PTSHNMEVPNVK	4.28	8.26059
368	TGGT1_311500	ThiF family protein	FPVC*TLR	4.29	18.4606
369	TGGT1_272030A	kelch repeat-containing protein	SSSLATAPSSPAGVSADAVAQGSPGVHTPQAPQQGTAC*DR	4.29	31.3171
370	TGGT1_231440	LsmAD domain-containing protein	SSSSC*GADSGVGGGAR	4.295	16.2989
371	TGGT1_256030	hypothetical protein	PC*LPAK	4.3	16.1155
372	TGGT1_260440	nuclear factor NF3	ANASTFDVSNGVC*SLK	4.3	17.7599
373	TGGT1_218520	microneme protein MIC6	QESGC*EENGCGPPDAVQSC*R	4.3	3.61776
374	TGGT1_207770	PCI domain-containing protein	TYQSYHLSQC*R	4.305	2.13528
375	TGGT1_321520	hypothetical protein	EC*EGEK	4.305	6.40585
376	TGGT1_320570	putative elongation factor Tu	ALSC*PAAQAPAASLGTAPK	4.31	0.328124
377	TGGT1_238940	putative GDP mannose 4,6-dehydratase	C*STFNTER	4.315	12.6181
378	TGGT1_270830	small nuclear ribonucleoprotein	DNSQVLINC*R	4.32	5.89256
379	TGGT1_228400	WD domain, G-beta repeat-containing protein	C*ALSGDDIMGPR	4.32	18.6598
380	TGGT1_220400	actin depolymerizing factor ADF	FGVYDC*GNK	4.325	4.08732
381	TGGT1_269180	MIF4G domain-containing protein	SSHAEC*ATPSR	4.325	13.2429
382	TGGT1_223668	LYAR-type C2HC zinc finger protein	SSPGSQADQC*ER	4.33	3.59269
383	TGGT1_309120	ribosomal protein RPL4	ILETLGC*TAELER	4.33	4.57251
384	TGGT1_222220	alveolin domain containing intermediate filament I	MVNYIFEC*PAR	4.335	0.489347
385	TGGT1_300040	ubiquitin-conjugating enzyme subfamily protein	QC*DFTK	4.335	20.3895
386	TGGT1_223960	ubiquitin interaction motif family protein	C*GGDSDFVR	4.345	1.46466
387	TGGT1_248500	hypothetical protein	SADPQNC*LIVPVQGVQELSAR	4.345	15.1349
388	TGGT1_218940	hypothetical protein	AGAGAFHTSGSTGGC*PIPTDF	4.36	5.18977
389	TGGT1_237220	putative DNA replication licensing factor Mcm7	LAQALAC*LR	4.36	8.75774
390	TGGT1_219790B	pre-mRNA processing factor PRP3	IWAAQPPSVEPWDAC*ILK	4.36	13.2988
391	TGGT1_218590	protein phosphatase 2C domain-containing protein	AMSGQSSSFSGGLPEQGSDPC*QLAAPNR	4.37	1.29447
392	TGGT1_290040	putative macrophage migration inhibitory factor	VASIGGITSSTNC*K	4.39	0.322144
393	TGGT1_279390	putative proliferation-associated protein 2G4	TGDTYIVEAC*SK	4.39	7.08718
394	TGGT1_214210	rRNA pseudouridine synthase	LC*GSEETENGEATEAAVK	4.395	8.52711
395	TGGT1_217740	3-ketoacyl-(acyl-carrier-protein) reductase	PLSTTSC*SAYK	4.395	33.6258
396	TGGT1_256840	hypothetical protein	IVFDSPVC*NAR	4.41	6.41367
397	TGGT1_320120	diadenosine tetraphosphatase family protein	SLPSSSVSSSC*PSVSSPAEYVDWQR	4.41	16.0342
398	TGGT1_236650	DEAD (Asp-Glu-Ala-Asp) box polypeptide 17	GC*AYTFFTPDK	4.415	0.48048
399	TGGT1_232030	hypothetical protein	SAPAVGDSSYC*SQPSLLC*R	4.415	0.48048
400	TGGT1_218810	histidyl-tRNA synthetase	DAVAQEAHNSSPPSSAC*LTAHATTGEGK	4.415	10.0901
401	TGGT1_245620	ribosomal-ubiquitin protein RPS27A	C*GLTYILNAEE	4.42	21.4372
402	TGGT1_247930	SNARE domain-containing protein	C*DQLLQQNAQR	4.435	3.02932
403	TGGT1_279380	hypothetical protein	SMSC*VDTSNEK	4.445	15.4307
404	TGGT1_226980	hypothetical protein	LMDDLFSGC*ER	4.45	1.2712
405	TGGT1_202370	putative T-complex protein 1, epsilon subunit (TCP	SMHDALC*VVR	4.455	24.6019
406	TGGT1_216880	guanine nucleotide-binding protein	YTIVDDQHNDWVSC*VR	4.46	0
407	TGGT1_280710	putative 20S proteasome subunit beta 7	TMDMGLAGC*AW	4.46	18.3911
408	TGGT1_202760	hypothetical protein	VTTC*GASAGNAK	4.465	0.158367
409	TGGT1_359490	elongation factor 1-alpha	MDSC*NYSEDR	4.47	5.37844
410	TGGT1_243960	nuclear transport factor 2 (ntf2) domain-containin	VGSDAC*ASPTVK	4.47	20.881
411	TGGT1_269190	glyceraldehyde-3-phosphate dehydrogenase GAPDH2	GADYVC*ESTGVFC*TTEAAAK	4.475	34.9208
412	TGGT1_256840	hypothetical protein	AADCVSDEGTGC*AAAASR	4.475	31.7606
413	TGGT1_291140	CCR4-Not complex component, Not1 protein	APMTGSPTAGGVSC*SAASAGEADGVSLR	4.48	1.89404
414	TGGT1_283780	glucose-6-phosphate isomerase GPI	APHESGQSELC*SSTR	4.48	4.73509
415	TGGT1_210730	putative ATP-dependent hsl protease ATP-binding su	EIAPNNLLLIGPSGC*GK	4.485	4.57215
416	TGGT1_293400	hypothetical protein	SDPC*AAALPLSR	4.485	24.4374
417	TGGT1_236560	hypothetical protein	GQMPSSPASGC*PSSTPFDSEPHQPR	4.485	40.834
418	TGGT1_277500	putative 26S proteasome regulatory subunit 7	SVC*TEAGILAIR	4.49	0.31497
419	TGGT1_257310	hypothetical protein	C*GFLPSANFASPSGEEPQR	4.49	0.629939
420	TGGT1_249690	hypothetical protein	VTSAAAC*GGSDVASSSPHGSSVTTSSAIEQAPLR	4.49	5.03951
421	TGGT1_274060	2-oxoglutarate/malate translocase OMT	IQLAGEAGGSTNPFTVC*R	4.49	12.5988
422	TGGT1_313070	hypothetical protein	DC*AGSGVCAPK	4.495	20.6076
423	TGGT1_313270	hypothetical protein	SDEGAATC*STGGGAAGPEGPHVGLAPEPVVHGAAGDK	4.5	6.59966
424	TGGT1_257040	TB2/DP1, HVA22 family protein	GNAPSSMGAEEC*PSIQVAGFDLQR	4.505	18.0505
425	TGGT1_247460	proliferating cell nuclear antigen PCNA1	SLGLNLASVC*K	4.51	5.64431
426	TGGT1_251690	putative seryl-tRNA synthetase, cytoplasmic	DC*WGIFR	4.52	2.50303
427	TGGT1_288380	heat shock protein HSP90	PEDVTWEEYC*AFYK	4.52	23.1531
428	TGGT1_298610	GYF domain-containing protein	C*GALVNSTGAGTGPAADESSK	4.525	2.65653
429	TGGT1_242330	ribosomal protein RPS5	VNQAIYLIC*TGAR	4.525	2.65653
430	TGGT1_205340	ribosomal protein RPS12	AQVC*FLSESC*SEPAYK	4.525	8.9072
431	TGGT1_318440	helicase associated domain (ha2) protein	C*SASAAGTR	4.53	6.55596
432	TGGT1_216860	DEAD (Asp-Glu-Ala-Asp) box polypeptide DDX39	VAHFVLDEC*DK	4.53	13.1119
433	TGGT1_254690	phospholipase/carboxylesterase	VVDATC*ER	4.535	0.467766
434	TGGT1_219150	zinc finger, zz type domain-containing protein	HEEGC*ASAMK	4.535	16.6837
435	TGGT1_244650	putative eukaryotic initiation factor-5	FFGC*ELGAMAK	4.545	1.71137
436	TGGT1_244560	putative heat shock protein 90	LGC*YEDDTNR	4.545	9.80148
437	TGGT1_206320	hypothetical protein	EIEVSPPQHMYC*ANTMTPEQFADR	4.55	4.04061
438	TGGT1_258500	hypothetical protein	SEQEHC*YR	4.55	9.32449
439	TGGT1_221660	DEAD/DEAH box helicase domain-containing protein	C*PNTGNFVDEFEINDYPQIAR	4.55	9.32449
440	TGGT1_232350	lactate dehydrogenase LDH1	DVQATVIGTHGDC*MVPLVR	4.55	3.10816
441	TGGT1_206670	hypothetical protein	ASALC*AQSR	4.555	49.2103
442	TGGT1_277720	GDA1/CD39 (nucleoside phosphatase) family protein	IEC*MATR	4.56	7.44323
443	TGGT1_220270	alveolin domain containing intermediate filament I	VPVNSGGFFGQC*C*GPAQVGSDSSPETYDR	4.57	10.212
444	TGGT1_266990	beta-COP	AVHSCC*TR	4.575	6.95515
445	TGGT1_258720	putative Ubiquitin family protein	LVAAQC*GTR	4.575	8.80985
446	TGGT1_232710	ribosomal protein RPS3A	MFC*IAFTK	4.58	4.94048
447	TGGT1_305520	ribosomal protein RPS2	AFVAVGDSNGHC*GLGVK	4.585	5.70621
448	TGGT1_311720	chaperonin protein BiP	DVEAVC*NPIISK	4.585	16.8102
449	TGGT1_211290	rhoptry protein ROP15	SSGTEIPSTLAC*PSSSPLK	4.59	3.38918
450	TGGT1_223680	ubiquitin family protein	C*ATQTEIPVQAQR	4.59	10.7838
451	TGGT1_205130	hypothetical protein	SGC*AANSSPSSSSSNLR	4.595	2.61606
452	TGGT1_212210	hypothetical protein	SLTQESSAVATEAC*AETQEK	4.595	14.0036
453	TGGT1_231850	serine-threonine phosophatase 2C (PP2C)	MC*EQLNK	4.595	15.5425
454	TGGT1_263090	14-3-3 protein	NLVENC*LDEQQPK	4.595	6.00156
455	TGGT1_201400	Sin3-associated polypeptide SAP18	AVESC*EGIQTDSK	4.605	4.1459
456	TGGT1_237150	putative minor histocompatibility antigen h13	EAYEASC*MHR	4.605	4.76011
457	TGGT1_218570	Nin one binding (NOB1) Zn-ribbon family protein	AETSPSSAPTLC*HFAR	4.62	26.3252
458	TGGT1_205558	NAC domain-containing protein	DVDLVMSQVEC*SR	4.635	1.37302
459	TGGT1_311470	rhoptry neck protein RON5	NDLC*DVTASDAQIFPSAPADEGLQGFPR	4.64	0.304787
460	TGGT1_262040	SAC3/GANP family protein	VC*MATLLK	4.64	2.13351
461	TGGT1_273520	PCI domain-containing protein	IGEEC*DSDFFLQPLK	4.64	16.1537
462	TGGT1_218220	putative cell-cycle-associated protein kinase CDK	LLDVC*DGGLEPSTTK	4.645	2.28344
463	TGGT1_305820	SGS domain-containing protein	SAPC*NLSQPVK	4.645	9.59047
464	TGGT1_311010	hypothetical protein	SGTC*EHSEK	4.645	25.1179
465	TGGT1_265180	hypothetical protein	TQESC*GEGLHGTGETAAGYSFFSR	4.645	49.1702
466	TGGT1_306650	hypothetical protein	ETGC*TAHSETK	4.655	17.4688
467	TGGT1_250700	hypothetical protein	AFAC*LAQPPSEEDER	4.66	37.328
468	TGGT1_234450	ribosomal protein RPS15A	MNVLADC*LK	4.665	3.18312
469	TGGT1_216860	DEAD (Asp-Glu-Ala-Asp) box polypeptide DDX39	C*LEK	4.665	13.4904
470	TGGT1_290720	putative vacuolar proton translocating ATPase subu	SLASEDSALPSPPLAFSVSQGPC*DGR	4.665	14.0967
471	TGGT1_263300	eukaryotic porin protein	YC*VSDVTTEVK	4.67	6.66225
472	TGGT1_313380	hypothetical protein	ILDC*HADDQAVWMAK	4.67	24.5292
473	TGGT1_306400	hypothetical protein	VC*LSPAVGTQR	4.675	0.151253
474	TGGT1_305030	kinase, pfkB family protein	C*GDSDK	4.675	4.08383
475	TGGT1_275650	hypothetical protein	IC*SSFEEWSSSAQMHK	4.675	11.344
476	TGGT1_251690	putative seryl-tRNA synthetase, cytoplasmic	YAGYSSC*FR	4.675	0.453758
477	TGGT1_309752	putative succinate-Coenzyme A ligase, beta subunit	LEAAC*QC*IR	4.675	16.7891
478	TGGT1_222952	phosphohistidine phosphatase	VC*VEEGVQK	4.69	4.52307
479	TGGT1_258930	peptidylprolyl isomerase	QENFAQLANQYSDC*GSFQK	4.695	1.05426
480	TGGT1_267330	fumarate hydratase	HGASCPVGIGVSC*SADR	4.7	7.82331
481	TGGT1_310430A	Hsp90 domain-containing protein	STC*GQTFTLEK	4.7	10.2305
482	TGGT1_223050	ribosomal protein RPS20	VC*TELINGAK	4.715	1.64967
483	TGGT1_268890	citrate synthase I	SVC*GGLSNAEAR	4.725	10.326
484	TGGT1_216790	putative ATP-binding cassette sub-family E member	VIVYEGEPGVEC*VAR	4.73	0.597976
485	TGGT1_310070	putative methyltransferase	ILVLGC*GTSR	4.73	5.97976
486	TGGT1_233460	SAG-related sequence SRS29B (SAG1)	C*SYGADSTLGPVK	4.73	8.37167
487	TGGT1_222952	phosphohistidine phosphatase	LQQASVSC*ASHPSGDSSGK	4.74	6.86222
488	TGGT1_249780	hypothetical protein	PFQC*IYAR	4.75	2.38183
489	TGGT1_313100	signal recognition particle SRP54 protein	VALVC*ADTFR	4.75	5.65685
490	TGGT1_286630	redoxin domain-containing protein	AVGSVPLGSAASSGGMC*SSVSGGPASVFSSSALK	4.755	15.9118
491	TGGT1_276930	hypothetical protein	C*GDMAVSSATHPESIDR	4.76	0.297104
492	TGGT1_212270	hypothetical protein	EVSNVPC*R	4.76	13.3697
493	TGGT1_298020	DEAD-family helicase	QEASIC*PR	4.76	13.3697
494	TGGT1_271820	lipoyltransferase and lipoate-protein ligase subfa	IEGTESC*MR	4.765	8.45857
495	TGGT1_232800	hypothetical protein	AGPSDPHTTYAC*R	4.765	11.7233
496	TGGT1_252290	putative importin alpha	NATWTLSNLC*R	4.785	2.51219
497	TGGT1_278960	hypothetical protein	GNVTDPASFLVC*VR	4.795	8.99552
498	TGGT1_299670	hypothetical protein	C*SNMPVPAGASNAPPQSAAR	4.8	3.24091
499	TGGT1_202680	putative peptidase M16, alpha subunit	VISPQEFC*TAIDAVTEADIK	4.805	32.8168
500	TGGT1_295360	hypothetical protein	LC*ER	4.805	46.3556
501	TGGT1_249390	glutamate/leucine/phenylalanine/valine dehydrogena	MQYIMQPC*K	4.815	6.60847
502	TGGT1_219540	cytosolic tRNA-Ala synthetase	DGSLTPLPAPC*VDTGMGLER	4.815	13.9512
503	TGGT1_256050	signal recognition particle 14kd protein	THPTTNC*PEAK	4.82	0.586811
504	TGGT1_291140	CCR4-Not complex component, Not1 protein	TLFFEC*R	4.83	3.51357
505	TGGT1_223140	tRNA binding domain-containing protein	YVQPC*LLQR	4.83	3.80637
506	TGGT1_204400	putative ATPase synthase subunit alpha	C*VDALVPVGR	4.835	0.438743
507	TGGT1_232250	catalase	AIGLPTAAC*YPAK	4.84	0.876579
508	TGGT1_271935	hypothetical protein	PIQYSC*PQPAK	4.84	2.62974
509	TGGT1_316400B	alpha tubulin TUBA1	TIQFVDWC*PTGFK	4.84	4.0907
510	TGGT1_246090	hypothetical protein	AEEATGTQEC*EK	4.84	16.0706
511	TGGT1_273520	PCI domain-containing protein	C*INVDMIAK	4.845	10.3621
512	TGGT1_273905	hypothetical protein	LLTTC*SAVHAPEESR	4.845	11.2378
513	TGGT1_271930	hypothetical protein	INC*PSVSVTISADDTPLPQGLGEVK	4.855	0.728225
514	TGGT1_223000	dynein light chain DLC	NADMPEDLQQDAIDC*ANQALEK	4.855	11.2147
515	TGGT1_232030	hypothetical protein	WLAC*LHGSGNDDTR	4.86	13.9675
516	TGGT1_261440	ARM repeats containing protein	LQDC*K	4.865	5.37779
517	TGGT1_288630	putative nucleosome assembly protein (NAP)	NNAEAAAC*QK	4.865	11.4823
518	TGGT1_217890	putative alkyl hydroperoxide reductase/ Thiol spec	GC*QLLGVSVDSK	4.87	11.6157
519	TGGT1_287500	putative T complex chaperonin	VMVLGC*GLEC*STTEAK	4.87	2.03275
520	TGGT1_321620	dynamin-related protein DRPB	IC*VVGTQSAGK	4.87	4.64629
521	TGGT1_267080	putative 26S protease regulatory subunit 4	ATC*TEAGLLALR	4.87	4.93668
522	TGGT1_318430	malate dehydrogenase MDH	VC*GMAGVLDSAR	4.875	0.435143
523	TGGT1_217510	hypothetical protein	MGEIC*PGTVSSYVDVPNFGR	4.875	12.0389
524	TGGT1_222380	importin-beta N-terminal domain-containing protein	INAANQLSELC*TSK	4.875	32.0555
525	TGGT1_263070	CMGC kinase, CK2 family	FVNSENQHLAC*ADAIDLIDK	4.88	2.02859
526	TGGT1_273960	chaperonin GroS protein	QPGSVAPTSLHC*AGSDSGGEGFVR	4.88	17.9675
527	TGGT1_290040	putative macrophage migration inhibitory factor	FGGSSDPC*AFIR	4.885	2.75026
528	TGGT1_224205	putative ER lumen protein retaining receptor	TSGSPPGFSGGVESTTTAPAVC*SFPGSSSSTFSIK	4.895	7.65611
529	TGGT1_290200	NAD/NADP octopine/nopaline dehydrogenase, alpha-he	LFNEDIPFGLC*VLK	4.9	11.256
530	TGGT1_243920	putative DNA replication licensing factor MCM5	C*AVLAAANPSFGSFDDTQDSSEQHEFK	4.905	2.45073
531	TGGT1_269650	FFD and TFG box motifs protein	GVEC*GEELGGEK	4.915	2.44574
532	TGGT1_316540	IMC sub-compartment protein ISP3	NPC*VVGFR	4.915	12.5164
533	TGGT1_209030	actin ACT1	C*PEALFQPSFLGK	4.92	3.73674
534	TGGT1_243410	tetratricopeptide repeat-containing protein	QFEGGNADNPFASLFEC*R	4.92	14.6595
535	TGGT1_240280	S1/P1nuclease	VEMEC*MK	4.93	4.8766
536	TGGT1_286800	hypothetical protein	HAQADAC*EVAR	4.93	20.6538
537	TGGT1_262040	SAC3/GANP family protein	YDPSSLTLLC*QYTEEQVAK	4.935	3.00897
538	TGGT1_292920	putative heat shock protein 75	GVIDC*DDIPLNVSR	4.94	12.5962
539	TGGT1_232300	ribosomal protein RPS3	GC*EVVVSGK	4.94	14.6002
540	TGGT1_237820	IMC sub-compartment protein ISP2	VDC*SAGISK	4.95	9.99949
541	TGGT1_275802	SRP72 RNA-binding domain-containing protein	SGGC*TLDDAIK	4.95	1.4285
542	TGGT1_222860	putative eukaryotic translation initiation factor	DC*SVLVYNGHR	4.97	11.9511
543	TGGT1_288830	NADH dehydrogenase (NDH2-II)	LLNQPNVYALGDC*AAIAPPR	4.97	25.8941
544	TGGT1_305520	ribosomal protein RPS2	EYQIIDHFFQPGNC*AAPLK	4.97	27.3168
545	TGGT1_268850	enolase 2	GNPTVEVDLLTDGGC*FR	4.97	6.8292
546	TGGT1_288740	putative L-asparaginase	AC*SSAPHLTESR	4.975	0.994924
547	TGGT1_290040	putative macrophage migration inhibitory factor	C*MIFC*PVAATPAQQDALLK	4.975	0.994924
548	TGGT1_252290	putative importin alpha	EAC*WTISNITAGNR	4.98	38.3371
549	TGGT1_204530	microneme protein MIC11	GEVQQTC*EELADLAAR	4.995	10.9003
550	TGGT1_306970	thymidylate kinase	TAEAVAASTAATGAPVDATFC*R	5	7.07107
551	TGGT1_206510	toxolysin TLN4	C*AADQNAADAK	5.005	9.74833
552	TGGT1_314750	hypothetical protein	IPGC*PVSPALLK	5.01	2.5405
553	TGGT1_211390	hypothetical protein	HEGGPAAAAC*EQSPTLLK	5.01	21.7354
554	TGGT1_240600	putative chaperonin cpn60	LILADEC*R	5.02	10.7052
555	TGGT1_202390	S15 sporozoite-expressed protein	SGLC*GGGNSK	5.025	39.8231
556	TGGT1_314422	rhodanese family domain-containing protein	EPAELQTLGC*IPGAVNIPLGR	5.03	10.1216
557	TGGT1_206680	hypothetical protein	AAAAC*PFFK	5.035	9.69024
558	TGGT1_245650	hypothetical protein	AGATASC*ALESDNALQTENLNGLPK	5.035	33.2839
559	TGGT1_248320	carrier superfamily protein	DTPGASSSLSPSSPAAAASC*SHSSSASK	5.04	2.80598
560	TGGT1_219270	multi-pass transmembrane protein	DINTDIMPTEGSQQAATC*ASPTGTGYYGTNQTIGSAPGAVYQPLQTGLSPDALGR	5.04	7.85674
561	TGGT1_259240	ribosomal protein RPS21	C*SATGR	5.05	0.840127
562	TGGT1_289690	glyceraldehyde-3-phosphate dehydrogenase GAPDH1	GIISYTDEEVVSSDFVHC*K	5.055	2.93754
563	TGGT1_254690	phospholipase/carboxylesterase	SVHDLPLSVTPADAAAMC*SSGASESVLPK	5.055	13.2889
564	TGGT1_249590	putative proteasome subunit alpha type 5-2	LNC*NNVEVACVK	5.06	2.23591
565	TGGT1_216030A	hypothetical protein	LLTGSQSC*NPGVATDPQLHR	5.06	11.1796
566	TGGT1_257350	putative eukaryotic translation initiation factor	C*IIQDTLDMR	5.06	13.136
567	TGGT1_244150	glycerate kinase	AAEEAC*ASVEK	5.07	16.7363
568	TGGT1_263080	hypothetical protein	PTAGSC*AAGTAVVNPEDPTK	5.075	9.05654
569	TGGT1_313270	hypothetical protein	GPETGPQGDSQAPVAC*GDSGPQGAETTFVK	5.085	22.6664
570	TGGT1_293360	hypothetical protein	C*EDGSC*PQPLSSFLPDSPFITK	5.095	2.6369
571	TGGT1_232710	ribosomal protein RPS3A	DIENAC*K	5.1	0.83189
572	TGGT1_308860	hypothetical protein	AAC*PADEVLGR	5.1	35.494
573	TGGT1_290670	leucyl aminopeptidase LAP	VC*PSAEGQR	5.105	2.90876
574	TGGT1_305340	corepressor complex CRC230	C*EEER	5.11	0.276754
575	TGGT1_219540	cytosolic tRNA-Ala synthetase	C*LTAAIADGAEPSNEGR	5.13	9.92431
576	TGGT1_224350A	putative aminopeptidase N	SGALLVTQC*EAEGFR	5.13	17.0919
577	TGGT1_311230	hypothetical protein	QLAATASAGTLPC*QASSVAPK	5.135	1.23933
578	TGGT1_202760	hypothetical protein	C*VSAAK	5.135	13.6326
579	TGGT1_283510	hypothetical protein	IGLSDSDLLDFHSDDEMPVAPAAQC*HR	5.14	4.67736
580	TGGT1_273370	putative coatomer gamma 2-subunit protein	SDDVSVC*EAVLQGFE	5.14	34.3924
581	TGGT1_202370	putative T-complex protein 1, epsilon subunit (TCP	MQVEHQC*AR	5.15	1.37302
582	TGGT1_265390	hypothetical protein	VPLEC*ALR	5.15	17.0255
583	TGGT1_251620	putative flap structure-specific endonuclease 1	VPDGFC*FQEAR	5.15	18.1239
584	TGGT1_239490	dehydrogenase E1 component family protein	SQTLFVC*R	5.155	6.17261
585	TGGT1_201700	WD domain, G-beta repeat-containing protein	LLASC*SEDGTVK	5.155	7.26996
586	TGGT1_290890	putative carbonyl reductase 1	TVPC*QQWLSTPVA	5.155	5.62393
587	TGGT1_310630	hypothetical protein	VADWLLC*R	5.16	12.3333
588	TGGT1_247510	fructose-bisphospatase II	VDALMVEHSPEC*R	5.165	2.87497
589	TGGT1_267800	dynamin-related protein DRPA	QIQQLETPSLQC*VEQVYEELQK	5.17	3.82959
590	TGGT1_248320	carrier superfamily protein	MQASIGMPGQC*QTIR	5.18	6.55234
591	TGGT1_305820	SGS domain-containing protein	LNNVIVPETC*SYR	5.185	1.77288
592	TGGT1_233460	SAG-related sequence SRS29B (SAG1)	LSAEGPTTMTLVC*GK	5.185	2.86388
593	TGGT1_205100	hypothetical protein	ETFGC*R	5.19	6.26723
594	TGGT1_215950	hypothetical protein	AETETVC*GEGR	5.195	25.4531
595	TGGT1_218780	putative phosphoserine aminotransferase	GC*GMSVLEMSHR	5.2	37.803
596	TGGT1_268730	glutaredoxin-related protein	GSEC*AAVQPAGGHSK	5.21	15.4722
597	TGGT1_263520	microtubule associated protein SPM1	SEQAEPDYSAC*C*K	5.21	18.7295
598	TGGT1_216880	guanine nucleotide-binding protein	VWNLSNC*K	5.215	0.135591
599	TGGT1_277270	NTPase II	VTNEMQC*R	5.22	2.16738
600	TGGT1_312090	ribosomal protein RPL23	EC*AELWPK	5.225	10.1499
601	TGGT1_256840	hypothetical protein	DAVANQPLTAC*IAK	5.225	12.0445
602	TGGT1_259550	dihydropteroate synthase	PLPTPEDMEAALNDC*TSSGEATNEDVPGQGNK	5.235	4.9977
603	TGGT1_222270	hypothetical protein	LLQFAC*AGQLR	5.235	33.6332
604	TGGT1_289690	glyceraldehyde-3-phosphate dehydrogenase GAPDH1	VPVPDVSVVDLTC*K	5.24	5.93754
605	TGGT1_248360	hypothetical protein	SNEIEGYEVPINDC*QYDISMDQVR	5.25	0.808122
606	TGGT1_259240	ribosomal protein RPS21	GESDAC*LNR	5.26	3.4952
607	TGGT1_250770	putative eukaryotic initiation factor-4A	CHAC*VGGTVVR	5.26	38.985
608	TGGT1_229990	putative T-complex protein 1 subunit alpha	SVHDALC*AVSR	5.265	2.55176
609	TGGT1_266960	beta-tubulin	EIVHVQGGQC*GNQIGAK	5.265	3.08898
610	TGGT1_208200	PHD-finger domain-containing protein	TGTAC*SVPSVSATPTPAYAAQR	5.275	9.78555
611	TGGT1_313640	hypothetical protein	SAGEESC*GTGNK	5.295	3.33856
612	TGGT1_216000	alveolin domain containing intermediate filament I	VNASAMSC*TPWASPAVQER	5.295	4.67398
613	TGGT1_268200	RNA recognition motif-containing protein	MASLAAADAC*IR	5.3	0.533665
614	TGGT1_313380	hypothetical protein	C*FVYPAAATPYGAC*ASAGAQEPTR	5.3	10.4065
615	TGGT1_306540	phosphotransferase enzyme family protein	AGEHC*CAAENCR	5.31	11.1859
616	TGGT1_321620	dynamin-related protein DRPB	GSDQC*EDIEMLTR	5.31	11.9849
617	TGGT1_257310	hypothetical protein	TPATDGTGAGADAC*PTPESR	5.31	14.9145
618	TGGT1_268200	RNA recognition motif-containing protein	ETGC*AHLGAQGPK	5.315	2.79384
619	TGGT1_293360	hypothetical protein	ASSETSMDC*FENQNFYR	5.315	3.85816
620	TGGT1_257350	putative eukaryotic translation initiation factor	VTGAPPGNAC*ASAVPLSPAPEVAR	5.32	2.39247
621	TGGT1_249850	GAP40 protein	PFLQAIQEDGGENYADVC*DDEAHSS	5.325	2.52301
622	TGGT1_226250	DEAD (Asp-Glu-Ala-Asp) box polypeptide DDX3X	C*PILVATDVAAR	5.33	1.06132
623	TGGT1_216880	guanine nucleotide-binding protein	GVLEGHTDC*VTAISTPSLK	5.33	1.59199
624	TGGT1_256760	pyruvate kinase PyK1	MIDAGMNVC*R	5.34	2.91317
625	TGGT1_294200	glucose-6-phosphate 1-dehydrogenase	NC*STHNGWTR	5.34	10.8582
626	TGGT1_318440	helicase associated domain (ha2) protein	C*PVVPNYGAR	5.345	0.396879
627	TGGT1_226250	DEAD (Asp-Glu-Ala-Asp) box polypeptide DDX3X	QDIPSFLPPLVLSC*TSSSSR	5.345	9.6574
628	TGGT1_205470	putative translation elongation factor 2 family pr	VLYAC*QLASAPR	5.35	3.17207
629	TGGT1_205340	ribosomal protein RPS12	LVQGLC*K	5.355	9.90346
630	TGGT1_266630	hypothetical protein	YPC*EER	5.36	5.27692
631	TGGT1_316400B	alpha tubulin TUBA1	C*VFLDLEPTVVDEVR	5.36	3.16615
632	TGGT1_231640	alveolin domain containing intermediate filament I	DCADPC*SDC*C*QPAEQQR	5.36	10.0261
633	TGGT1_220900	hypothetical protein	VFMQQPLVC*R	5.375	4.34131
634	TGGT1_232230	ribosomal protein RPL30	VSC*LAVTDPGDSDIIR	5.375	14.6026
635	TGGT1_263520	microtubule associated protein SPM1	SNPIC*PVSK	5.38	1.05146
636	TGGT1_206510	toxolysin TLN4	FGTGDFDTLC*K	5.38	3.15438
637	TGGT1_313140	isocitrate dehydrogenase	SEGGFVWAC*K	5.38	36.8011
638	TGGT1_236840	putative zinc finger (C-x8-C-x5-C-x3-H)-2	IAEDSC*TVGTYDPK	5.385	4.07062
639	TGGT1_312600	heat shock protein HSP21	APGTESEAC*GHR	5.39	0.787132
640	TGGT1_202530	aspartate-tRNA ligase	DAC*LAQSPQLYK	5.39	6.29705
641	TGGT1_246740	hypothetical protein	EPLSLMSDLDC*LR	5.395	0.655335
642	TGGT1_203080	RNA recognition motif-containing protein	GGPSMAPAPSSGTC*AAPNLLDDI	5.405	0.654123
643	TGGT1_298020	DEAD-family helicase	LGYSAC*SLHGGK	5.405	1.43907
644	TGGT1_318410	putative TCP-1 chaperonin	STAALAANC*NAAK	5.415	5.87623
645	TGGT1_211020	RNA recognition motif-containing protein	DLPAVC*SGGSDSALR	5.425	7.16882
646	TGGT1_233890	hypothetical protein	APAETPGTC*GSAEPGQAPGQQTAQDMVER	5.425	28.8056
647	TGGT1_251690	putative seryl-tRNA synthetase, cytoplasmic	VEQFC*ITTPEESWK	5.43	13.8036
648	TGGT1_222160	aldehyde dehydrogenase	DIGMAYHC*ANR	5.43	17.1893
649	TGGT1_247550	heat shock protein HSP60	NQMLAGC*NR	5.435	5.59441
650	TGGT1_286580	hypothetical protein	YEDTVEGLC*LGSVTSHSGESAHENSEAR	5.435	11.3189
651	TGGT1_288360	tryptophanyl-tRNA synthetase (TrpRS2)	C*LIPQAIDQDPYFR	5.44	11.4385
652	TGGT1_209030	actin ACT1	DC*YVGDEAQSK	5.445	3.50631
653	TGGT1_247030	hypothetical protein	FVGGAAC*VFR	5.45	25.4299
654	TGGT1_235160	hypothetical protein	C*SSLDAQAFAPPEAR	5.455	15.9439
655	TGGT1_235930	domain K- type RNA binding proteins family protein	LSHVC*GADLNILER	5.455	23.4622
656	TGGT1_210840	arginyl-tRNA synthetase family protein	LIC*DVSR	5.455	29.425
657	TGGT1_223940	GAP45 protein (GAP45)	C*GC*DLGDQHDENECPICR	5.47	26.1125
658	TGGT1_268850	enolase 2	NEWGWC*K	5.475	8.39488
659	TGGT1_208030	microneme protein MIC4	NDVDGVVSGPYTFC*DNGENLQVLEAK	5.48	7.22591
660	TGGT1_320100	RNA recognition motif-containing protein	ALDSSEHPASLLPVSALVAPGGTC*PGDR	5.48	9.29045
661	TGGT1_294620	putative eukaryotic initiation factor-3, subunit 8	NVEC*TPEQER	5.485	10.1844
662	TGGT1_253470	alveolin domain containing intermediate filament I	C*NGHSSPGFEK	5.49	2.06078
663	TGGT1_240220	hypothetical protein	FQASASALSDTLAC*FPR	5.49	27.563
664	TGGT1_244110	nucleosome assembly protein (nap) protein	DSANPSAQAGTPAVPAFWMNC*LK	5.5	43.4549
665	TGGT1_236650	DEAD (Asp-Glu-Ala-Asp) box polypeptide 17	EEPVHINVGSLDLQAC*QNIK	5.505	1.15603
666	TGGT1_312622	DUF803 domain-containing protein	C*ALLDDEDSTQQQALGR	5.51	15.9131
667	TGGT1_239820	D-3-phosphoglycerate dehydrogenase	EALLGGLPQSAVNLQC*VR	5.515	2.17966
668	TGGT1_222220	alveolin domain containing intermediate filament I	AQELATQMDC*PVPSR	5.515	10.3854
669	TGGT1_215980	hypothetical protein	HWNDTTSIC*R	5.525	7.03907
670	TGGT1_288860	RuvB family 2 protein	FVQC*PEGELQK	5.525	7.80697
671	TGGT1_290600	succinyl-CoA-synthetase alpha SCSA	VIC*QGLTGK	5.53	0.767204
672	TGGT1_291680	Sec23/Sec24 trunk domain-containing protein	YVQC*NSGGSQAR	5.53	7.16057
673	TGGT1_210980	putative alternative splicing type 3 and	AHGGDGC*EK	5.535	6.77085
674	TGGT1_263130	putative citrate synthase	IC*EETDPADSVAAHFLK	5.55	6.37033
675	TGGT1_240810	hypothetical protein	LHSCAGGEESSGQC*LEK	5.555	17.6936
676	TGGT1_313580	cytochrome b5 family heme/steroid binding domain-c	VFFEPSSASAC*APASSGPLC*GR	5.56	0.763065
677	TGGT1_288360	tryptophanyl-tRNA synthetase (TrpRS2)	FGC*SSITPELISR	5.57	8.12475
678	TGGT1_204050	subtilisin SUB1	VPPC*SSSPR	5.585	2.15234
679	TGGT1_233460	SAG-related sequence SRS29B (SAG1)	SVIIGC*TGGSPEK	5.6	32.5774
680	TGGT1_233110	IMP dehydrogenasa (IMPDH)	VAQGVSGC*VVDK	5.605	3.40622
681	TGGT1_313380	hypothetical protein	FSDSEGC*LDANQIR	5.61	0.756264
682	TGGT1_215590	flavoprotein subunit of succinate dehydrogenase	TIADEC*K	5.615	7.42997
683	TGGT1_228200	vacuolar (h+)-atpase g subunit protein	SC*ASQFPTTR	5.615	12.2154
684	TGGT1_265330	putative cell-cycle-associated protein kinase GSK	LC*DFGSAK	5.625	13.9536
685	TGGT1_233480	SAG-related sequence SRS29C (SRS2)	FTC*R	5.625	21.2446
686	TGGT1_217910	DNA polymerase (pol2) superfamily protein	VHVSC*PGENSSLPER	5.63	49.7361
687	TGGT1_205040	PGAP1 family protein	NTQETC*ETR	5.635	5.14488
688	TGGT1_207640	isoleucyl-tRNA synthetase family protein	SHQTVC*R	5.635	10.1643
689	TGGT1_314090	proteasome beta subunit	DC*VGIASDTR	5.64	0
690	TGGT1_289600	heat shock protein HSP29	SVPVTTTTSSFAASSC*GTTTGPTTSATDFAFDDLK	5.64	0.501494
691	TGGT1_205470	putative translation elongation factor 2 family pr	NC*DPNAPLMMYVSK	5.65	3.50425
692	TGGT1_259550	dihydropteroate synthase	TNSETSGDHIAC*SHR	5.65	3.75455
693	TGGT1_287500	putative T complex chaperonin	PLC*TEGR	5.655	3.87627
694	TGGT1_220860	DEAD/DEAH box helicase	GC*ATPDAR	5.655	4.37643
695	TGGT1_288460	hypothetical protein	ALAEQLAPSC*SALETAYQQAVEQVR	5.685	0.124381
696	TGGT1_268850	enolase 2	IEESLGSDC*QYAGAGFR	5.685	1.61695
697	TGGT1_210960	putative replication factor C subunit 4	VC*DNPPPEAVR	5.69	16.4039
698	TGGT1_278050	putative proteasome subunit alpha type 1	NLYDTDC*ITWSPQGR	5.69	19.8835
699	TGGT1_209170	hypothetical protein	C*QGTQNDVK	5.69	22.3689
700	TGGT1_280610	signal recognition particle receptor alpha subunit	C*LQVPLFER	5.705	20.4509
701	TGGT1_270710	WW domain binding protein 11	YYNPALC*NAGIFR	5.71	8.66856
702	TGGT1_209280	hypothetical protein	QTPVSSSSC*ATTR	5.71	25.758
703	TGGT1_292080	leucyl-tRNA synthetase	YFC*SFPYPYMNGK	5.715	36.9947
704	TGGT1_247470	putative nucleolar protein	SQAAVGVC*DPALGK	5.72	2.96688
705	TGGT1_291640	aspartate carbamoyltransferase	C*SFEAATLR	5.735	3.57561
706	TGGT1_205470	putative translation elongation factor 2 family pr	GAGQIMPTC*R	5.74	1.23189
707	TGGT1_273370	putative coatomer gamma 2-subunit protein	C*SQIITK	5.755	2.58023
708	TGGT1_225050	putative adenosylhomocysteinase	FDNVYGC*R	5.77	0.490195
709	TGGT1_293690	profilin PRF	DDHEEDTIGEDGNAC*GK	5.77	2.94117
710	TGGT1_306960	phenylalanine--tRNA ligase, beta subunit protein	AGC*EHASAHAAEQLQR	5.77	8.33332
711	TGGT1_298610	GYF domain-containing protein	SAQVC*IGGAATGHR	5.77	12.0098
712	TGGT1_243540	WD domain, G-beta repeat-containing protein	NC*AGLASSAK	5.775	2.5713
713	TGGT1_222020	phosphoglycerate kinase PGKII	C*AADAQTAVVPVTEIPEGWMGLDNGPQTTAR	5.78	20.7973
714	TGGT1_206590	calcium-dependent protein kinase CDPK2A	C*VPSPGAGAAAAR	5.78	19.5739
715	TGGT1_225050	putative adenosylhomocysteinase	VVIC*GFGDVGK	5.785	0.611155
716	TGGT1_221620	putative beta-tubulin	SAVC*DIPPK	5.785	18.4569
717	TGGT1_206690	glideosome-associated protein with multiple-membra	C*LTGEFR	5.8	9.26554
718	TGGT1_258410	photosensitized INA-labeled protein PHIL1	GDC*QSEWSNAFVSR	5.835	0.121184
719	TGGT1_221620	putative beta-tubulin	YLTAC*ALFR	5.835	4.4838
720	TGGT1_266960	beta-tubulin	FWEVISDEHGIDPTGTYC*GDSDLQLER	5.84	7.50696
721	TGGT1_272910	T-complex protein 1 delta subunit	TLPGVQQLC*VR	5.845	3.50831
722	TGGT1_235160	hypothetical protein	YFVVEC*ASPAAAGIGGDSAR	5.85	14.7465
723	TGGT1_233470	hypothetical protein	MMLSGPPVVTQPGEGVAASC*QSNSR	5.86	10.3773
724	TGGT1_304760	RNA recognition motif-containing protein	LDHGPEVPC*VGR	5.86	16.4107
725	TGGT1_214840	AP2 domain transcription factor AP2X-7	FC*GENPQSSLSTPQDVDAHGQSTEATPASSVHASGER	5.875	1.08323
726	TGGT1_217890	putative alkyl hydroperoxide reductase/ Thiol spec	MLDALQHVEQYGEVC*PANWK	5.875	1.80538
727	TGGT1_252290	putative importin alpha	LQDC*ANQDIYEK	5.875	4.69399
728	TGGT1_269180	MIF4G domain-containing protein	SAANGPVSAQGSGNAC*AGLYSK	5.88	8.17743
729	TGGT1_261400	hypothetical protein	TC*PVSGSPNNLLTLK	5.88	28.3805
730	TGGT1_222400	hypothetical protein	HAC*SAGTQENVK	5.885	4.4457
731	TGGT1_264650	phosphoacetylglucosamine mutase	TC*DEGDGQK	5.885	11.8953
732	TGGT1_201780	microneme protein MIC2	C*VCPMGYQAR	5.885	17.6627
733	TGGT1_220900	hypothetical protein	LC*YAPTEYSLEIEK	5.89	3.84167
734	TGGT1_253430	putative asparagine synthetase	FQEC*IDQSGR	5.89	4.32188
735	TGGT1_249390	glutamate/leucine/phenylalanine/valine dehydrogena	SDSLWQDDELVSC*VLLK	5.89	5.7625
736	TGGT1_299210	CTP synthase	SVAGVVC*PGGFGDR	5.89	7.44323
737	TGGT1_277270	NTPase II	LNSLNFDLC*K	5.895	1.55935
738	TGGT1_206470	pyruvate dehydrogenase complex subunit PDH-E3II	TC*VSHPTLSEAVK	5.895	4.67806
739	TGGT1_205130	hypothetical protein	TTHLSPQESLC*SR	5.895	18.1125
740	TGGT1_271350	bifunctional protein FolC subfamily protein	C*VTPVAVETGSEK	5.895	18.8322
741	TGGT1_226250	DEAD (Asp-Glu-Ala-Asp) box polypeptide DDX3X	DLMAC*AQTGSGK	5.915	10.4004
742	TGGT1_258470	hypothetical protein	TETTMSTTWC*ASEK	5.915	14.704
743	TGGT1_216900	cytokine induced apoptosis inhibitor 1 family prot	SALQAFAQAVC*R	5.92	40.1331
744	TGGT1_224050	AP2 domain transcription factor AP2X-4	SGGIDC*VLSYLFEEDQEESPALSGQAEEAPTVK	5.925	8.95072
745	TGGT1_264770	hypothetical protein	C*GADEADGQGNQR	5.925	23.5106
746	TGGT1_205470	putative translation elongation factor 2 family pr	ETVSAPSHMTC*LSK	5.93	3.81575
747	TGGT1_243710	t-complex protein beta subunit	LQEISFGC*EDDGLR	5.93	4.53121
748	TGGT1_359490	elongation factor 1-alpha	AGMVLTFAPVGLTTEC*K	5.93	8.34696
749	TGGT1_293570	putative translocation protein sec62	VMDVVLNC*TIR	5.945	39.3696
750	TGGT1_260500	putative COPI associated protein	LC*ADVTGGR	5.945	44.603
751	TGGT1_202680	putative peptidase M16, alpha subunit	SSIFMNLEC*R	5.95	2.13915
752	TGGT1_229950	putative 26S proteasome regulatory subunit 6b	VSAADIAAIC*QEAGMQAVR	5.955	8.66814
753	TGGT1_227650	putative microtubule-associated protein RP/EB fami	TGGAC*ATHAQGSR	5.96	9.0168
754	TGGT1_286590	microtubule associated protein SPM2	GPTAYSC*TALR	5.965	2.25231
755	TGGT1_217740	3-ketoacyl-(acyl-carrier-protein) reductase	AIADALAEGGVSHLIC*VAR	5.965	46.5873
756	TGGT1_270010	hypothetical protein	IAAPGSVTATENC*MQAPLPDPR	5.97	2.13198
757	TGGT1_211250	hypothetical protein	GEAATSAASSSAGC*QGSTR	5.975	3.90536
758	TGGT1_229950	putative 26S proteasome regulatory subunit 6b	TGC*SVALHR	5.985	4.13513
759	TGGT1_235470	myosin A	C*IK	5.995	1.76924
760	TGGT1_222380	importin-beta N-terminal domain-containing protein	ADC*LSQLILGTSR	6	5.89256
761	TGGT1_231640	alveolin domain containing intermediate filament I	WTNEVYEVEC*IK	6.005	14.7191
762	TGGT1_266960	beta-tubulin	SSVC*DIPPK	6.015	11.1679
763	TGGT1_237560	iron-sulfur cluster protein ISCU	VHC*SLLAEDAVR	6.03	4.45606
764	TGGT1_309752	putative succinate-Coenzyme A ligase, beta subunit	VLVC*DAK	6.05	1.16877
765	TGGT1_270120	thioredoxin-like protein TLP1	VTDSEEDC*SVK	6.07	3.72775
766	TGGT1_243910	Cof family hydrolase subfamily protein	C*VQPIPR	6.08	1.39561
767	TGGT1_225790	PDI family protein	C*AQIVPVVR	6.08	19.7711
768	TGGT1_233190	SKIP/SNW domain-containing protein	VVYC*TPGSAEGVDALR	6.085	5.69404
769	TGGT1_313580	cytochrome b5 family heme/steroid binding domain-c	SAGLAVPPGC*GVGSQSR	6.09	2.08997
770	TGGT1_232340	protein phosphatase 2C domain-containing protein	ITLYGGC*EDK	6.09	15.7909
771	TGGT1_273760	heat shock protein HSP70	FEELC*MDYFR	6.1	15.3013
772	TGGT1_205710	lysine-tRNA ligase	LLDALCGEYVEC*QAR	6.105	10.0767
773	TGGT1_219790B	pre-mRNA processing factor PRP3	PAGDGAHADAQC*SAPAAGSPVQK	6.115	1.73452
774	TGGT1_212260	Sjogrens syndrome/scleroderma autoantigen 1 (Auto	C*GVLPASER	6.115	2.89087
775	TGGT1_243200	hypothetical protein	LPAAC*QIDATAQGSNADSK	6.12	4.85269
776	TGGT1_305340	corepressor complex CRC230	GC*ALETTTAQQSLEEEK	6.125	24.3591
777	TGGT1_219850	prolyl-tRNA synthetase (ProRS)	GSVTPLAAMC*DEK	6.13	20.994
778	TGGT1_278870	myosin F	VSAQDPLGAC*ISGR	6.135	0.115258
779	TGGT1_293180	NADP-specific glutamate dehydrogenase	C*QSEASEVADPEEVDAFVK	6.145	9.09055
780	TGGT1_243930	hypothetical protein	EMCAPLSGSQPVC*R	6.145	15.5345
781	TGGT1_275802	SRP72 RNA-binding domain-containing protein	LQSMSEDC*PEK	6.165	19.3838
782	TGGT1_219850	prolyl-tRNA synthetase (ProRS)	WYEEC*LAVPVIK	6.18	19.68
783	TGGT1_277270	NTPase II	GFQQSC*SAGEVEVR	6.19	0.228467
784	TGGT1_235470	myosin A	AC*GLLFLDAER	6.19	2.97008
785	TGGT1_269190	glyceraldehyde-3-phosphate dehydrogenase GAPDH2	VPTLDVSVVDLTC*R	6.19	4.56935
786	TGGT1_310490	ribosomal protein RPL27A	AAGGAC*VLTG	6.19	30.6146
787	TGGT1_264780	UTP-glucose-1-phosphate uridylyltransferase subfam	GC*VPSYVTLPFALEN	6.195	40.292
788	TGGT1_244390	coatomer epsilon subunit protein	C*GVTHVTGTLAQQEK	6.205	6.49558
789	TGGT1_263180	myosin D	IVC*QDK	6.22	6.82097
790	TGGT1_222270	hypothetical protein	SPALGAAPGC*TDTGNDAEATPLAMTLR	6.235	7.14478
791	TGGT1_247550	heat shock protein HSP60	IQDALC*ATK	6.235	13.9493
792	TGGT1_273090	cell division protein CDC48CY	LDEVGYDDIGGC*R	6.235	24.8366
793	TGGT1_273090	cell division protein CDC48CY	AASPC*VLFFDELDSIGTQR	6.24	13.8248
794	TGGT1_321620	dynamin-related protein DRPB	IQAPVIEC*LDR	6.25	7.24077
795	TGGT1_301120	acetyl-CoA acetyltransferase	AGIEGSQVDQVIVGQALQAGC*GQAPQR	6.265	6.88484
796	TGGT1_280600	putative histidyl-tRNA synthetase (HisRS)	AYFC*QHGTTLER	6.265	10.7223
797	TGGT1_213030	hypothetical protein	QPQLSSGSGGYEDVSSSVYSQNDYGC*LNGVR	6.27	12.1798
798	TGGT1_297500	T-complex protein 1 eta subunit	C*AQTTLNSK	6.28	1.57635
799	TGGT1_226250	DEAD (Asp-Glu-Ala-Asp) box polypeptide DDX3X	FSC*LGAGGAR	6.28	3.15271
800	TGGT1_228210	26S proteasome regulatory subunit	NVC*TEAGMFAIR	6.28	13.7368
801	TGGT1_275650	hypothetical protein	DSIC*EPTSVK	6.28	7.65657
802	TGGT1_289600	heat shock protein HSP29	LGQDC*NNIIK	6.285	3.93775
803	TGGT1_311470	rhoptry neck protein RON5	GDDSHC*WATR	6.295	5.9534
804	TGGT1_305980	pyruvate dehydrogenase complex subunit PDH-E3I	TAVVSGGDPGGTC*VNR	6.3	6.73435
805	TGGT1_291140	CCR4-Not complex component, Not1 protein	C*VLEAIR	6.315	1.00775
806	TGGT1_295360	hypothetical protein	C*AAPPLDAK	6.32	17.0064
807	TGGT1_270530	ubiquitin fusion degradation protein UFD1CY	C*AEYDELVR	6.355	31.7113
808	TGGT1_268835	hypothetical protein	ALWVSC*SNPPVWK	6.36	40.0249
809	TGGT1_267390	DNA-directed RNA polymerase I RPAC1	LVC*AAEGPR	6.36	45.3616
810	TGGT1_269190	glyceraldehyde-3-phosphate dehydrogenase GAPDH2	DLFFGAC*DATVSPDDLPSVPEALEK	6.37	25.5313
811	TGGT1_280600	putative histidyl-tRNA synthetase (HisRS)	PGSVTPLPSESLESMC*PDAGLSR	6.375	1.88562
812	TGGT1_290040	putative macrophage migration inhibitory factor	IAAALSAAC*ER	6.38	4.8766
813	TGGT1_212310	vacuolar ATP synthetase	VDGLC*SSYK	6.41	36.1827
814	TGGT1_218300	zinc finger (CCCH type) motif-containing protein	AGGNVPTSPVYEQLAAC*GAGVTTPVVNAADR	6.42	4.18537
815	TGGT1_221970	hypothetical protein	LEC*LSAR	6.42	10.7938
816	TGGT1_273370	putative coatomer gamma 2-subunit protein	PQFTPYDC*DK	6.43	7.6979
817	TGGT1_212250	XPG N-terminal domain-containing protein	NC*MGIVMK	6.44	9.22313
818	TGGT1_293180	NADP-specific glutamate dehydrogenase	VADC*VIDQGYI	6.445	1.64571
819	TGGT1_280610	signal recognition particle receptor alpha subunit	SGSC*SATLSPYTLQWK	6.445	2.96228
820	TGGT1_269190	glyceraldehyde-3-phosphate dehydrogenase GAPDH2	QQTPETFSSSAFAEPSPESTPGAC*PLSSNDGELSLQQAEALLR	6.45	33.3272
821	TGGT1_231480	putative GCN1	NSVDAPSLALVC*PIAIR	6.455	9.31124
822	TGGT1_294898	tetratricopeptide repeat-containing protein	HLPQVYAELPAGVC*TPESGDEEGEVK	6.46	1.31351
823	TGGT1_312090	ribosomal protein RPL23	ISAAATAIC*	6.465	16.9531
824	TGGT1_207620	pyridine nucleotide-disulfide oxidoreductase domai	IVMIC*EESVPPYDR	6.475	5.35108
825	TGGT1_244690	hypothetical protein	GGASHPASAESVDAAAC*EASAGSSDLGDGSR	6.48	23.5702
826	TGGT1_305520	ribosomal protein RPS2	C*AK	6.485	12.3212
827	TGGT1_205440	CCT chaperonin gamma subunit	TLAQNC*GTNVVK	6.51	8.25501
828	TGGT1_202370	putative T-complex protein 1, epsilon subunit (TCP	SNILAAC*AVADTLR	6.565	4.41605
829	TGGT1_252290	putative importin alpha	EQQQLAENPFC*ELIEQADGITVIEK	6.58	2.57911
830	TGGT1_266990	beta-COP	ALC*GLMTGLEK	6.58	22.9971
831	TGGT1_305800	6-pyruvoyl tetrahydrobiopterin synthase	SGVLGLGPAPNSNC*C*LGGNATGDASR	6.6	16.4992
832	TGGT1_272910	T-complex protein 1 delta subunit	SLHDALC*VVR	6.605	5.24576
833	TGGT1_321640	cell division protein CDC48AP	AAAPC*VIFFDEMDSIAK	6.61	29.0973
834	TGGT1_272910	T-complex protein 1 delta subunit	IDDIVMC*R	6.615	21.4858
835	TGGT1_212260	Sjogrens syndrome/scleroderma autoantigen 1 (Auto	AVSFQATC*SVAGR	6.63	11.3052
836	TGGT1_240890	6-phosphofructokinase	STSHC*LGSR	6.635	3.30374
837	TGGT1_201760	hypothetical protein	AHAAANTSTC*PQR	6.64	7.24145
838	TGGT1_203380	DnaJ domain-containing protein	TAGSGGGGAC*FASSTR	6.65	48.9126
839	TGGT1_201760	hypothetical protein	SAGQHC*MLNASGGSER	6.65	19.5651
840	TGGT1_207620	pyridine nucleotide-disulfide oxidoreductase domai	LLLC*TGSEAR	6.655	0.956268
841	TGGT1_218780	putative phosphoserine aminotransferase	IYDAIEESDFFVC*PVAR	6.675	19.5977
842	TGGT1_318310	transketolase	VTVLSLC*R	6.675	3.91954
843	TGGT1_250330	hypothetical protein	EEC*PGVATAVGALTAAR	6.675	16.4197
844	TGGT1_209210	hypothetical protein	LLGVC*GER	6.685	13.8565
845	TGGT1_253440	putative cell-cycle-associated protein kinase SRPK	PDEEQFGSPC*SR	6.685	15.972
846	TGGT1_205440	CCT chaperonin gamma subunit	HASC*SGDSTK	6.69	4.86202
847	TGGT1_210840	arginyl-tRNA synthetase family protein	FGDFQC*NSAMALFK	6.69	38.262
848	TGGT1_222160	aldehyde dehydrogenase	VAPALTC*GCTVVMK	6.695	18.9055
849	TGGT1_294340	hypothetical protein	C*QESHAFPTK	6.7	15.8307
850	TGGT1_245670	pyruvate dehydrogenase complex subunit PDH-E1Alpha	SC*LSPQQQHR	6.71	0
851	TGGT1_261410	protein-tyrosine-phosphatase	SPLPSSVSPQPVC*SR	6.71	18.9686
852	TGGT1_262040	SAC3/GANP family protein	NTYDQEAC*LAVLK	6.735	19.4231
853	TGGT1_227030	hypothetical protein	YFQGIC*AFLK	6.745	14.7816
854	TGGT1_234280	AMP deaminase	C*GETGAGGGDNGATEK	6.75	45.4643
855	TGGT1_316400B	alpha tubulin TUBA1	C*GINYQPPTVVPGGDLAK	6.77	3.13341
856	TGGT1_293590	putative 3-oxoacyl-acyl-carrier protein synthase I	VLETGIVPPTINQEETDPEC*DLNYVPNK	6.79	14.5795
857	TGGT1_299970	tetratricopeptide repeat-containing protein	SEDGSTSLPSLPPLTPALLEQEGNSNC*PR	6.81	1.45367
858	TGGT1_263070	CMGC kinase, CK2 family	MLIYDHC*QR	6.815	21.2703
859	TGGT1_249390	glutamate/leucine/phenylalanine/valine dehydrogena	GSADLFNPC*GGR	6.825	7.97761
860	TGGT1_253700	transporter, major facilitator family protein	STC*STTGGPR	6.835	4.0347
861	TGGT1_295410	transcription initiation factor TFIID complex subu	THGYC*SVSR	6.86	16.9046
862	TGGT1_213870	UBA/TS-N domain-containing protein	STYLSSAVDC*QDSAK	6.86	25.3569
863	TGGT1_268200	RNA recognition motif-containing protein	HVFDEC*TR	6.865	12.6692
864	TGGT1_225050	putative adenosylhomocysteinase	ELLFPAINVNDC*VTK	6.925	5.41179
865	TGGT1_269700	NLI interacting factor family phosphatase	DSHHDSGSASVC*PTGDR	6.925	6.43288
866	TGGT1_214940	MIC2-associated protein M2AP	LYASSGLTAINDDPSLGC*K	6.93	1.83664
867	TGGT1_220100	phosphoribosylpyrophosphate synthetase	LGDALLFC*GNSNEPLAR	6.93	6.73435
868	TGGT1_305820	SGS domain-containing protein	IAHLEC*SEADFSER	6.935	7.03538
869	TGGT1_306195	hypothetical protein	QPPQSPTSSSSPSDQPC*SLAASSVTK	6.935	28.0396
870	TGGT1_309752	putative succinate-Coenzyme A ligase, beta subunit	DC*TQIEVNPLVETHDGR	6.96	4.26702
871	TGGT1_249390	glutamate/leucine/phenylalanine/valine dehydrogena	C*DLTDVLSAK	6.96	7.11171
872	TGGT1_268850	enolase 2	VNQIGTVSESIEAC*QLAQK	6.965	5.7868
873	TGGT1_257150	NOT2 / NOT3 / NOT5 family protein	MC*LEEMLYETSQR	6.965	31.3706
874	TGGT1_294640	ribonucleoside-diphosphate reductase large chain	IEPVAPVC*R	6.985	4.75791
875	TGGT1_235160	hypothetical protein	GTHASC*PAR	7.025	6.94525
876	TGGT1_202530	aspartate-tRNA ligase	LIGGASEGGASC*FTLK	7.025	7.14656
877	TGGT1_273760	heat shock protein HSP70	EVESVC*TPIITK	7.025	21.2384
878	TGGT1_262380	putative elongation factor Tu	TLDDAQAGDQVGC*LLK	7.025	38.9538
879	TGGT1_242570	hypothetical protein	SC*QPQDLDEMAPLPLLQLR	7.07	40.6061
880	TGGT1_256990	glycyl-tRNA synthetase	C*GIADSGLR	7.105	14.2317
881	TGGT1_301340	DnaJ domain-containing protein	AAEEGAAC*SR	7.13	12.0992
882	TGGT1_288500	FAD Malate-dehydrogenase (MDH-FAD)	NNSQTIHC*GDIETNYTVEK	7.145	23.6527
883	TGGT1_223540	importin-beta N-terminal domain-containing protein	AC*VLQVAK	7.155	17.4924
884	TGGT1_318230	phosphoglycerate kinase PGKI	GSIAFC*GAVAK	7.165	47.6668
885	TGGT1_243710	t-complex protein beta subunit	GEAC*TIVLR	7.175	17.6407
886	TGGT1_235690	hypothetical protein	LEHC*VVGNPQVGAEGAQR	7.195	1.67072
887	TGGT1_269010	AP2 domain transcription factor AP2VIII-7	NAC*GSLSTGAAAAASDR	7.2	22.5881
888	TGGT1_214140	hypothetical protein	SVGTPSVGPAGPPPVC*GDSEANASGEGAGGGGPR	7.225	44.7263
889	TGGT1_273760	heat shock protein HSP70	EPC*R	7.24	7.032
890	TGGT1_222160	aldehyde dehydrogenase	AC*TQGPLVDK	7.25	5.46179
891	TGGT1_305810	hypothetical protein	PQDNGTVTVPGNSATESTPESPTC*VQVPPATGAR	7.255	37.5239
892	TGGT1_297500	T-complex protein 1 eta subunit	ALEC*IPR	7.26	0.584386
893	TGGT1_212260	Sjogrens syndrome/scleroderma autoantigen 1 (Auto	ASADATTPQVHC*TPIAGR	7.28	14.958
894	TGGT1_217740	3-ketoacyl-(acyl-carrier-protein) reductase	QQAAC*DEAAADLR	7.285	8.05626
895	TGGT1_239630	cytidine and deoxycytidylate deaminase zinc-bindin	DQPDTAC*AGAAPEDNAQMANK	7.32	13.1375
896	TGGT1_273760	heat shock protein HSP70	LVDFC*VQDFK	7.36	13.6425
897	TGGT1_266990	beta-COP	FSAAC*AGLDEAER	7.37	14.3916
898	TGGT1_297500	T-complex protein 1 eta subunit	GQIISNINAC*QVIADIVR	7.38	27.5944
899	TGGT1_202890	hypothetical protein	VPAEWLEGPC*GIPNGIASK	7.39	41.7183
900	TGGT1_225690	hypothetical protein	LPC*VSSFAVK	7.45	6.2643
901	TGGT1_282070	hypothetical protein	SC*SPGPSGPANGGVR	7.475	12.0137
902	TGGT1_222160	aldehyde dehydrogenase	TIPVDNPDEVFC*YTR	7.48	26.2802
903	TGGT1_275802	SRP72 RNA-binding domain-containing protein	QDVTAC*APR	7.48	9.07517
904	TGGT1_203490	GNL3L/Grn1 GTPase	C*SSYALGAPALLR	7.485	7.65206
905	TGGT1_207370	hypothetical protein	IC*GLGSIVAR	7.49	19.4478
906	TGGT1_239820	D-3-phosphoglycerate dehydrogenase	C*DHIVNFVNVK	7.555	3.83738
907	TGGT1_273090	cell division protein CDC48CY	TAGFSGADLAELC*QR	7.565	11.31
908	TGGT1_253430	putative asparagine synthetase	TASDC*QPLPSLFK	7.59	11.3659
909	TGGT1_209080	transport protein particle (trapp) component, bet3	DLLAGC*TYTGVPTTR	7.645	16.1862
910	TGGT1_219520	histone arginine methyltransferase PRMT1	GPAGFSATVLPC*DEATK	7.695	2.29729
911	TGGT1_283780	glucose-6-phosphate isomerase GPI	VIPAEFIGFC*K	7.725	35.2409
912	TGGT1_223140	tRNA binding domain-containing protein	SGELHVNGDC*R	7.765	14.8433
913	TGGT1_286590	microtubule associated protein SPM2	VAAYLQQQC*K	7.805	19.2971
914	TGGT1_270510	asparaginyl-tRNA synthetase (NOB+tRNA synthase)	SFTPGHLEDQVPTSC*K	7.82	1.26592
915	TGGT1_264830	hypothetical protein	LLQAFSAPGAPEASC*AEAASSPSAASSNSQR	7.82	3.07438
916	TGGT1_203600	hypothetical protein	GEAAALGMEHSSC*GER	7.825	16.8983
917	TGGT1_220100	phosphoribosylpyrophosphate synthetase	PEVAEC*PR	7.825	16.5368
918	TGGT1_294640	ribonucleoside-diphosphate reductase large chain	VACGIHC*GDVEK	7.84	41.6688
919	TGGT1_316400B	alpha tubulin TUBA1	AVC*MISNSTAIAEVFSR	7.845	47.8615
920	TGGT1_232660	Hsp70 interacting protein HIP	EEASAAC*EAGNSER	7.99	40.0015
921	TGGT1_280610	signal recognition particle receptor alpha subunit	MIDAIC*AFSR	8.01	8.8278
922	TGGT1_313410	proteasome 26S regulatory subunit	IQAVVEQC*R	8.05	16.6895
923	TGGT1_270510	asparaginyl-tRNA synthetase (NOB+tRNA synthase)	ETPVTVC*GWSR	8.105	3.57697
924	TGGT1_268980	hypothetical protein	MQEADAC*SSTQK	8.11	14.8222
925	TGGT1_272520	hypothetical protein	AC*FTNMPLQQDALPR	8.13	2.26135
926	TGGT1_239530	alanine-glyoxylate aminotransferase	VVAAEGISTC*WK	8.185	23.9302
927	TGGT1_237890	calcium-dependent protein kinase CDPK4	VALPSPC*QALLTPSGAEAEAQSPSR	8.24	30.893
928	TGGT1_233340	hypothetical protein	VC*FFNPAVDR	8.255	17.3886
929	TGGT1_205440	CCT chaperonin gamma subunit	QVVDAC*LNTK	8.275	12.9031
930	TGGT1_311230	hypothetical protein	PGEAETSC*R	8.275	9.14325
931	TGGT1_299070	pyruvate kinase PyKII	C*ASTGTSALR	8.295	21.9079
932	TGGT1_277270	NTPase II	C*MIDEYGVK	8.31	20.592
933	TGGT1_293390	putative cytochrome C-type heme lyase	SLPVSAPSSC*AASCAPGAASTC*TGSPSGR	8.325	26.4156
934	TGGT1_205470	putative translation elongation factor 2 family pr	C*ITIK	8.33	49.7436
935	TGGT1_217510	hypothetical protein	ANTSPSTPAAPISDSVVYC*EPLQTAEPQPLLDK	8.365	6.84706
936	TGGT1_305490	programmed cell death protein 2, c-terminal domain	AC*EISQLGGK	8.385	5.98743
937	TGGT1_286600	hypothetical protein	GSTGC*PAGQTPLYPAVR	8.405	13.5448
938	TGGT1_230850	hypothetical protein	TYC*ADLTPVQLLPMR	8.67	1.63116
939	TGGT1_310030	putative cyclase-associated protein	VNSVIIDNC*DNLR	8.675	27.3061
940	TGGT1_238050	nuclease and tudor domain-containing protein	IQSGSLGLTEC*GAQLSQAMR	8.68	29.1641
941	TGGT1_243410	tetratricopeptide repeat-containing protein	TEENTASPSPAC*GR	8.7	3.73873
942	TGGT1_236110	putative autophagy-related protein 3 atg3	LNAEC*GHELR	8.745	22.7212
943	TGGT1_270510	asparaginyl-tRNA synthetase (NOB+tRNA synthase)	QAIPVFGC*GSTR	8.86	2.55388
944	TGGT1_225000	hypothetical protein	DPGC*PYTASGPK	8.98	8.18921
945	TGGT1_292080	leucyl-tRNA synthetase	AEQDC*GENGEK	9.04	30.975
946	TGGT1_288380	heat shock protein HSP90	ITDSPC*VLVTSEYGWSANMER	9.04	48.0269
947	TGGT1_252290	putative importin alpha	EQAVWALGNIAGDSPQC*R	9.12	25.7412
948	TGGT1_205710	lysine-tRNA ligase	ELC*NAYTELNDPVR	9.135	8.43729
949	TGGT1_318410	putative TCP-1 chaperonin	C*LEVLDQLK	9.135	5.18622
950	TGGT1_275350	TBC domain-containing protein	LSAAC*GTSPLGQGSSSSPSYVPEK	9.195	8.22843
951	TGGT1_246720	hypothetical protein	C*VYTPELTDAIR	9.275	15.7813
952	TGGT1_258050	actin like protein ALP2a	ALLSC*FAVGR	9.37	11.7725
953	TGGT1_305980	pyruvate dehydrogenase complex subunit PDH-E3I	IYPDAC*LIATGR	9.38	5.12615
954	TGGT1_204400	putative ATPase synthase subunit alpha	HC*VIIYDDLSK	9.445	3.66842
955	TGGT1_309752	putative succinate-Coenzyme A ligase, beta subunit	ENGYQGGVQVC*ESPR	9.835	44.0728
956	TGGT1_266990	beta-COP	LQEC*VQR	9.9	12.7136
957	TGGT1_214840	AP2 domain transcription factor AP2X-7	FGAPQGTLAEGTSSSC*LFSTAGTPSR	10.095	41.6769
958	TGGT1_259690	orotidine-5-phosphate decarboxylase/orotate phosph	VC*ALIPDDVPILLDAK	10.115	43.2723
959	TGGT1_251590	hypothetical protein	PGDAGGC*VAAR	10.205	20.0249
960	TGGT1_244460	hypothetical protein	GETSAC*ADSDQAR	10.23	35.9429
961	TGGT1_245670	pyruvate dehydrogenase complex subunit PDH-E1Alpha	MVEDAC*AR	10.365	6.89028
962	TGGT1_286750	MA3 domain-containing protein	VWTGTDPDNAEAC*EFK	10.37	5.31864
963	TGGT1_311230	hypothetical protein	VPAETGVSSC*VFR	10.445	31.0734
964	TGGT1_249390	glutamate/leucine/phenylalanine/valine dehydrogena	DIQC*LDSPDAPPILLK	10.825	26.0633
965	TGGT1_219250	acetyltransferase, GNAT family protein	GGPIDSPASLHAAAGSEATAC*SR	10.85	36.6262
966	TGGT1_244460	hypothetical protein	DLPQTGC*FLALDTPR	11.55	14.2034
967	TGGT1_293590	putative 3-oxoacyl-acyl-carrier protein synthase I	C*LENAIADANIDK	11.725	12.8455
968	TGGT1_311230	hypothetical protein	VSMSPAGVSVSPAGVATC*PTGSTGR	11.825	27.5667
969	TGGT1_277000	putative transport protein Sec24	AVVQSVQGEHLC*NAMR	12.305	1.09183
970	TGGT1_311400	WD domain, G-beta repeat-containing protein	TAVSFC*DPTHR	12.95	31.2328
971	TGGT1_215040	HEAT repeat-containing protein	C*LSAFTSR	14.82	29.3912
972	TGGT1_231010	general transcription factor IIE polypeptide 1 GTF	APSASEASSGHSQAVDC*VAAAHPAK	14.94	47.8977
973	TGGT1_239630	cytidine and deoxycytidylate deaminase zinc-bindin	AYC*PYSEFPVGAAVLTDK	14.975	47.4552
974	TGGT1_202750	3 exoribonuclease family, domain 1 domain-contain	EAAGEC*FPVEDIPIIVTVGEIANR	15.195	44.7206
975	TGGT1_214840	AP2 domain transcription factor AP2X-7	DGNMVVLGNPIAGTPGC*LLSGSASGDGTTSAEK	15.27	43.8064
976	TGGT1_228120	hypothetical protein	SEFELLC*AADPLAVAAQEAAR	15.635	39.4822
977	TGGT1_246040	MIF4G domain-containing protein	VFQSLC*EALQNAR	15.865	36.8596
978	TGGT1_316490	hypothetical protein	SFATYGANLNC*GLNLASQR	16.215	33.0114
979	TGGT1_297230	Vps53 family protein	SSNPFATGATC*AGEQSSFSPFVEDADEALLDSEQR	16.305	32.0486
980	TGGT1_265530	RNA recognition motif-containing protein	GFC*FVTMGSEEAK	16.32	21.5772
981	TGGT1_258980	hypothetical protein	VLLDDVGLSYIC*ATAER	16.42	30.8336
982	TGGT1_289690	glyceraldehyde-3-phosphate dehydrogenase GAPDH1	SSDVIVSNASC*TTNC*LAPLAK	16.58	5.97074
983	TGGT1_247760	AMP-binding enzyme domain-containing protein	PAC*ADGEVPATGQK	16.65	28.4541
984	TGGT1_211730	histone lysine methyltransferase SET8	TGQDDGAFC*LETWLAGAGDDAAGGER	16.75	27.44
985	TGGT1_280600	putative histidyl-tRNA synthetase (HisRS)	ESFTDVLVC*SVGDNMLK	16.805	26.8873
986	TGGT1_247300	hypothetical protein	TAQHTLDLC*GAVAEEETAK	16.885	26.0899
987	TGGT1_222160	aldehyde dehydrogenase	AGNVFINC*YNTTDIAAPFGGFK	16.92	25.7434
988	TGGT1_201780	microneme protein MIC2	NVEYEPCSYPAC*GASC*TYVWSDWNK	17.52	20.0185
989	TGGT1_230850	hypothetical protein	EVDHFTAVC*TVPGPAYDLR	17.795	17.5237
990	TGGT1_230420	sarco/endoplasmic reticulum Ca2+-ATPase	LGC*TDSTLNAR	17.815	17.3453
991	TGGT1_214140	hypothetical protein	TPLSLEC*LAR	17.96	16.0635
992	TGGT1_232710	ribosomal protein RPS3A	LC*C*EDIQGR	18	15.7135
993	TGGT1_244200	putative 2-oxoglutarate dehydrogenase e1 component	SQMFENFC*GQK	18.88	8.3894
994	TGGT1_257960	GDP-D-mannose pyrophosphorylase	IGEDC*LIGPDVTIDR	19.35	4.75059
995	TGGT1_236530	DUF298 domain-containing protein	SGVC*TVAALR	19.795	1.46458
996	TGGT1_312660	hypothetical protein	GAAGC*FVPASSPATSQATASDGAASSR	19.995	0.0353642
997	TGGT1_243440	histone lysine acetyltransferase GCN5-B	ALELSPVC*FSPAYAASLR	20	0
998	TGGT1_232710	ribosomal protein RPS3A	C*QLR	20	0
999	TGGT1_239820	D-3-phosphoglycerate dehydrogenase	DAC*IINASR	20	0
1000	TGGT1_225870	hypothetical protein	DC*LMQMPGSR	20	0
1001	TGGT1_213900	regulator of chromosome condensation RCC1	DEALVSPQGGEC*ALADK	20	0
1002	TGGT1_233890	hypothetical protein	DTTEQPLSPAVDTSSSSC*R	20	0
1003	TGGT1_203610	putative 3-5 exoribonuclease csl4	EGGQLQPVTC*TLMR	20	0
1004	TGGT1_306660	RNA pseudouridine synthase superfamily protein	ELLGLGDSGVVPFPTC*GTLASR	20	0
1005	TGGT1_292080	leucyl-tRNA synthetase	GFYDGVLLVGPC*AGQK	20	0
1006	TGGT1_244650	putative eukaryotic initiation factor-5	GGTAMTSFPYC*LQK	20	0
1007	TGGT1_262935	hypothetical protein	GIADHAAPC*DVEQGK	20	0
1008	TGGT1_240450	Maf family protein	ILEGQGC*PC*GVISPDIDEK	20	0
1009	TGGT1_289300	methionyl-tRNA synthetase	LC*VSNDQYIR	20	0
1010	TGGT1_307570	putative glycerol-3-phosphate dehydrogenase (gpdh)	LNIVEC*AALSGANVANDVAR	20	0
1011	TGGT1_263420	ubiquitin-specific protease USP4	PSPEAAC*HR	20	0
1012	TGGT1_243460	hypothetical protein	SGAC*GGGNGPDGVATGPGEAR	20	0
1013	TGGT1_216220	AP2 domain transcription factor AP2XI-5	SLFVNGGC*PGGYGSGGVDPTQR	20	0
1014	TGGT1_201780	microneme protein MIC2	SMC*GC*SGTSDDDSPC*PLYLR	20	0
1015	TGGT1_203760	hypothetical protein	SPSGSAQC*AGDR	20	0
1016	TGGT1_226910	Amylo-alpha-1,6-glucosidase	SQLPAGVPEVAPLC*MK	20	0
1017	TGGT1_267580	cyclin2 related protein	SSTVC*AAASSR	20	0
1018	TGGT1_296010	phosphatidylinositol 3- and 4-kinase	WSATSSSSVPSAAATSTAC*ASR	20	0

## Sheet: Table S3
Supplementary Table 3: Highly-electrophile sensitive cysteines identified in T. gondii. Shown are final isoTOP-ABPP ratios for 102 peptides with R values < 3, representing 130 modified cysteines. Labelled cysteines are indicated by asterisks (*) within the grouped peptide sequence, with their residue positions annotated. The ToxoDB (www.toxodb.org) and UniProt (www.uniprot.org) identifiers of the…
Index	ToxoDB ID	Uniprot ID	ToxoDB annotation	R value	Phenotype score (Sidik et al. 2016)	Grouped peptide sequence	Labelled cysteine position(s)
1	TGGT1_268835	S7V493	hypothetical protein	0.605	-2.01796	TPAPC*EGAEK	240
2	TGGT1_258970	S7UZ14	hypothetical protein	0.675	-5.00524	SPAAGC*HER	2645
3	TGGT1_249630	S7V075	glutathione S-transferase, N-terminal domain-containing	0.77	1.63256	ATTVPTLFQYTVC*PYC*TATR	124, 127
4	TGGT1_311030	B6KAG9	hypothetical protein	0.825	-3.55841	GVGSSSTASC*SSAR	26
5	TGGT1_222160	S8FE58	aldehyde dehydrogenase	0.855	-0.636987	AAMTAFYGLFPNSGQC*C*VASSR	290, 291
6	TGGT1_215775	A0A125YM30	rhoptry protein ROP8	0.925	1.07946	VVSTVC*R	456
7	TGGT1_290890	S7W4F8	putative carbonyl reductase 1	0.95	-0.00690438	IISVASMC*GK	251
8	TGGT1_218200	S7WA78	UDP-sugar pyrophospharylase	1.055	-0.921208	VVLAPSWGISQDC*MR	522
9	TGGT1_233170	S7WJC3	hypothetical protein	1.065	-3.71875	VIDYLLPAPC*SR	133
10	TGGT1_300140	B9Q2T3	putative elongation factor 1-gamma	1.11	-3.02171	C*ELDLLPEPTMDLNEWK	236
11	TGGT1_217900	S7V1B7	hypothetical protein	1.12	-4.77961	YC*DSVANTTC*AR	90, 98
12	TGGT1_223070	S7VTV4	hypothetical protein	1.14	0.64019	VDCMC*QLGIEYIR	95
13	TGGT1_286630	B6KN66	redoxin domain-containing protein	1.355	1.56757	MIPDGNGC*FTSK	221
14	TGGT1_317720	S7UGQ9	putative eukaryotic translation initiation factor	1.365	-4.82485	AC*DFTFHVQQR	69
15	TGGT1_290670	S7UP88	leucyl aminopeptidase LAP	1.485	-1.33002	TVAVVLPTC*QK	384
16	TGGT1_226430	S8F0X6	reticulon protein	1.625	2.3948	MC*AAPVC*AC*VSPYIQEAQDFC*SR	162, 167, 169, 181
17	TGGT1_248320	B6KH56	carrier superfamily protein	1.66	-5.17445	TNVQAGC*QQIEPHAR	285
18	TGGT1_266450	B9Q1Y2	lysine decarboxylase family protein	1.67	1.44183	MLC*EYLEAR	52
19	TGGT1_263300	B9Q0Q9	eukaryotic porin protein	1.745	-3.66567	VC*DYVSATIGSQIDVSKPSNPDAVK	257
20	TGGT1_230450	B6KJD3	bifunctional GMP synthase/glutamine amidotransferase	1.78	-4.15935	C*VDGEEAEGEK	155
21	TGGT1_312110	S7UTI6	apicoplast-associated thioredoxin family protein A	1.785	-4.16306	TAVSC*PAAK	309
22	TGGT1_233000	S7V342	KOW motif domain-containing protein	1.79	-4.24071	ILLPSNSALC*ATAAQLASK	664
23	TGGT1_263660	S7UXS3	hypothetical protein	1.805	-0.307837	C*AFLDNPVYK	210
24	TGGT1_272030B	S7V3S1	kelch repeat-containing protein	1.82	-0.48749	GPC*GEETAPR	157/177/207
25	TGGT1_297420	S7UKY2	putative beta-tubulin cofactor D	1.875	-4.45174	SHSGGNEIQC*PVER	2006
26	TGGT1_321420	S8FEK9	kelch repeat-containing protein	1.905	0.86871	ATPVC*TFAYLGQAQTENR	395
27	TGGT1_278870	Q286V9	myosin F	1.905	-3.54553	LVC*ATSGR	1746
28	TGGT1_236570	S8G4S4	lysine decarboxylase family protein	1.91	-3.74992	IEWMC*PYWQK	141
29	TGGT1_270240	S8F4K6	MAG1 protein (MAG1)	1.95	1.25222	AC*QDMAPIEEALC*HK	297, 308
30	TGGT1_230070	S7WBE0	BolA family protein	1.965	2.11387	SC*GCGAAYDCVIVSDAFDGK	34
31	TGGT1_258070	S7UYW4	hypothetical protein	1.975	-5.2419	AAGC*PDEDASAPLLALPQR	587
32	TGGT1_251620	B6KHT0	putative flap structure-specific endonuclease 1	2.005	-3.90064	DGNSFGNFTNDAGDC*TSHIAGMLNR	62
33	TGGT1_271888	A0A125YR36	putative 3-ketoacyl-CoA reductase	2.045	-4.5008	MDLFSC*GC*IK	6, 8
34	TGGT1_248100	S7V159	synaptobrevin protein	2.13	-0.547692	GEASPSGEGAC*AGSSR	16
35	TGGT1_256970	B6KAW0	putative vacuolar ATP synthase subunit A	2.14	-3.60677	TC*ISQALSK	257
36	TGGT1_284560	B9PT01	ribosomal protein RPL9	2.18	-5.36838	VEMWYGTC*TDLSC*IR	63, 68
37	TGGT1_236570	S7W5X6	lysine decarboxylase family protein	2.19	-3.74992	EIPAPVGGSGHQYSAGDVAAVTDLSEPC*PVAIC*TGGGPGMMEAGNSGAASVAGGR	200, 205
38	TGGT1_242330	B9PPE8	ribosomal protein RPS5	2.245	-4.92374	AMC*PIVER	54
39	TGGT1_215470	B9PZT4	ribosomal protein RPL10A	2.255	-4.93633	VC*VMGDAVHC*EQAK	65, 73
40	TGGT1_215740	S8G472	putative notchless	2.26	-4.91898	LWC*LNTETPLR	171
41	TGGT1_306960	S8EZ50	phenylalanine--tRNA ligase, beta subunit protein	2.275	-3.92433	SYMLTGDALNC*LSEK	407
42	TGGT1_226710	S8F0Z6	hypothetical protein	2.28	0.403155	REPPLC*SLEGASADAAVQMVK	280
43	TGGT1_300270	S8ET39	hypothetical protein	2.285	-0.326318	C*PENIWVFR	94
44	TGGT1_202820	S7UV33	ubiquitin-conjugating enzyme subfamily protein	2.36	-4.77176	DC*PSGC*SVGLDDEAGGDFFVWR	20, 24
45	TGGT1_232060	B6KJQ4	hypothetical protein	2.365	0.659762	VGEC*AGFAPR	286
46	TGGT1_306000	S8EVH8	AP2 domain transcription factor AP2IX-8	2.375	-2.63734	ASWVC*ATSGK	502
47	TGGT1_260260	B9PKQ4	ribosomal protein RPP1	2.38	-4.97774	ALQGQNIADLISNAGAC*AAAAPAAAAPVAGGDAGAAPAK	137
48	TGGT1_216450	B6KT24	peptidase, T1 family protein	2.39	-4.09921	GELYCVETSGC*C*SK	166, 167
49	TGGT1_237820	B9Q3R2	IMC sub-compartment protein ISP2	2.42	-2.04066	LTQGNSAIELSC*ER	80
50	TGGT1_312820	S7W8D0	hypothetical protein	2.43	-1.23531	C*PAEPWCLYSVVR	111
51	TGGT1_263530	S7UXE3	putative chaperonin	2.46	-2.95947	TGEFIPPC*VQVGQTVVVPEYGGMK	89
52	TGGT1_236970	S8EW83	SWI2/SNF2-containing PHD finger protein	2.46	-1.9253	GVDSAVQSGFAGAC*TANAPFAGPGFK	2400
53	TGGT1_217555	S7V1I5	hypothetical protein	2.46	1.59711	VGGCPFAGMMSTGVC*PVTGK	101
54	TGGT1_226430	A0A125YHI4	reticulon protein	2.465	2.3948	C*YENVNC*VLESVR	99, 105
55	TGGT1_291640	B6KKZ3	aspartate carbamoyltransferase	2.465	-1.46765	DAAAC*PGTLSETSVQNGC*SEGAWCQLLQGK	73, 86
56	TGGT1_257680	Q95UJ7	myosin light chain MLC1	2.475	-2.69524	C*PVC*YQK	8, 11
57	TGGT1_258820	B6KBB2	hypothetical protein	2.545	0.40611	GHGCC*SQNAGSSEEPQQQAEGSHYAK	102
58	TGGT1_202870	S7W3P9	SAP domain-containing protein	2.55	-3.87519	AAC*GAPAGSTEK	236
59	TGGT1_229210	B9PHV0	putative small nuclear ribonucleoprotein polypepti	2.555	-1.69992	SLILC*NNR	71
60	TGGT1_226960	B9Q857	phosphofructokinase PFKII	2.565	-5.19069	SEACGAAAC*R	1222
61	TGGT1_310640	Q2HXR1	phosphorylase family protein	2.575	1.76473	GLNCSAETFFAC*QGR	198
62	TGGT1_265870B	S7VW35	pantoate-beta-alanine ligase	2.58	0.719773	SAGVAAPETCC*TR	77
63	TGGT1_309120	A0A125YTR1	ribosomal protein RPL4	2.625	-5.61963	NIPGVELC*K	231
64	TGGT1_256970	S7WF08	putative vacuolar ATP synthase subunit A	2.66	-3.60677	VLDSLFPTVQGGTCAIPGAFGC*GK	253
65	TGGT1_306030	B9PZA9	glutathione s-transferase, n-terminal domain conta	2.67	0.802373	LYEFEGC*PFCR	94
66	TGGT1_244390	S7VTV8	coatomer epsilon subunit protein	2.67	-0.915564	AFQQAPQDC*DTLVNLIC*C*CR	246, 254, 255
67	TGGT1_219850	S7V2A6	prolyl-tRNA synthetase (ProRS)	2.675	-4.44901	LNQWC*SVVR	466
68	TGGT1_227420	S7WDA3	4-hydroxy-3-methylbut-2-enyl diphosphate reductase	2.7	-6.01376	QLQVVDATC*PLVTK	478
69	TGGT1_209950	B6KPH1	putative thioredoxin	2.725	-5.19587	DGC*SECQSLLDGEFNTLAK DGCSEC*QSLLDGEFNTLAK	65, 68
70	TGGT1_255420	B6KAN6	hypothetical protein	2.73	1.73838	C*MLLENFEATGAPQVR	189
71	TGGT1_214290	S8EW18	DJ-1 family protein	2.73	1.99962	AVAYPC*FMDQFPADMR	198
72	TGGT1_269190	S7WDK9	glyceraldehyde-3-phosphate dehydrogenase GAPDH2	2.735	-4.39897	VVSC*ASC*TTNGLAPLVK	795, 797
73	TGGT1_266460	B9Q1Y1	putative small ubiquitin family modifier	2.765	-4.44024	LMQAYC*NR	45
74	TGGT1_233140	B6KK00	putative deoxyuridine 5-triphosphate nucleotidohy	2.765	-4.26084	GEGGFGSTTC*PAGEPEMK	154
75	TGGT1_313400	S7W1G5	DnaJ domain-containing protein	2.775	-1.33243	C*YYEVLGVAK	10
76	TGGT1_226970	B9PMU7	ribosomal protein RPS11	2.775	-3.75426	C*PFTGNVSIR	60
77	TGGT1_249250	B9PR43	ribosomal protein RPL35A	2.785	-5.07625	VNQYPSC*SLLQLEGVNDR	32
78	TGGT1_272660	B1NF34	hypothetical protein	2.8	-0.333418	AGTAGDGETC*TETPVISFLPVSGPEHPAGGSQR	45
79	TGGT1_288650	S8GHD8	dense granule protein GRA12	2.805	1.74994	GLDC*MLGSR	289
80	TGGT1_312090	B9PK53	ribosomal protein RPL23	2.815	-4.3156	VTLGLPVGALINC*C*DNSGAK	27, 28
81	TGGT1_249900	B9PRA8	putative adenine nucleotide translocator	2.815	-3.77532	GEQEIQYTGTADC*WK	276
82	TGGT1_264080	O77470	acyl carrier protein ACP	2.815	-1.42588	YGTC*PNMSSGVCATPSTASLGTLGQPAGTVAR	45
83	TGGT1_300000	B6KV50	ribosomal protein RPL18	2.82	-5.58967	AGGEC*LTFDQLALR	119
84	TGGT1_232300	S7V3B5	ribosomal protein RPS3	2.83	-4.37407	GLC*AMAQAESLR	119
85	TGGT1_290890	S7W4F8	putative carbonyl reductase 1	2.83	-0.00690438	GMFVACCCPGWC*R	344
86	TGGT1_313270	S7USI3	hypothetical protein	2.835	-3.3143	APAAPGAGGFC*DDPSRPASSGGR	1229
87	TGGT1_299200	B9Q377	putative Bet3 transport protein	2.845	-3.94431	TGMGGCDC*FR	76
88	TGGT1_220240	S8GRB2	hypothetical protein	2.865	0.899357	VPADTQSPCC*GAK	250
89	TGGT1_238010	S7W653	ribosomal protein RPL23A	2.87	-4.80112	C*YEAATC*TFPK	68, 74
90	TGGT1_243570	B9PP49	ribosomal protein RPS26	2.87	-5.13893	QCYC*VSC*AIHSR	74, 77
91	TGGT1_228210	S8G6I9	26S proteasome regulatory subunit	2.91	-4.96046	AMASNMNC*NFMK	203
92	TGGT1_217030	B6KSV6	hypothetical protein	2.93	0.510691	SGAASGEC*SAHANEK	153
93	TGGT1_266990	S8GGL3	beta-COP	2.945	-4.76615	WTC*ELAFR	945
94	TGGT1_263420	S7UXP7	ubiquitin-specific protease USP4	2.95	0.777344	LLVPSGFC*AQEAQK	887
95	TGGT1_310040	S8GCV6	putative ubiquitin conjugating enzyme E2	2.955	-2.0713	IYC*VSINC*GPSYPDEPPEVC*FR	121, 126, 138
96	TGGT1_306960	S7USY3	phenylalanine--tRNA ligase, beta subunit protein	2.965	-3.92433	C*QGEASLQNGSASMNGWVFPR	293
97	TGGT1_243730	S8F3X8	rhoptry protein ROP9	2.97	0.845238	ILLLDDDRANC*VNFCR	318
98	TGGT1_223620	B9PLX3	putative SNARE protein	2.97	-4.44278	MEC*IFEGEK	81
99	TGGT1_233110	B6KJZ7	IMP dehydrogenase (IMPDH)	2.97	-1.20514	IGMGSGSIC*TTQVVC*AVGR	315, 321
100	TGGT1_276110	S8F7T0	cytochrome b5 family heme/steroid binding domain-c	2.975	-3.00612	NC*C*TSATATK	105, 106
101	TGGT1_248390	B6KH63	ribosomal protein RPL26	2.98	-3.22702	IMTAPLC*K	35
102	TGGT1_207460B	Q1JSY8	Rab5B protein	2.985	0.548345	GPANCC*IAVAANK	146

## Sheet: Table S4
Supplementary Table 4: Enriched functional annotations in T. gondii genes contaning highly electrophile-sensitive cysteines. Displayed are significantly overrepresented gene ontology (GO) terms in highly electrophile-sensitive cysteine-containing genes (test) relative to the T. gondii GT1 proteome (reference). Statistical significance was assessed using a two-tailed Fisher's Exact Test at an FDR …
GO ID	GO Slim term	GO category	FDR	p-value	p-value (-log10)	No. of annotated genes (test)	No. of unannotated genes (test)	Annotated:unnanotated ratio (test)	No. of annotated genes (reference)	No. of unannotated genes (reference)	Annotated:unnanotated ratio (reference)	Fold enrichment (test/reference ratio)
GO:0003735	structural constituent of ribosome	Molecular function	4.36758e-05	5.29688e-08	7.27598	13	68	0.191176	131	5728	0.0228701	8.35923
GO:0006412	translation	Biological process	7.63803e-05	1.32787e-07	6.87685	18	63	0.285714	295	5564	0.0530194	5.38886
GO:0042254	ribosome biogenesis	Biological process	0.00016928	4.86321e-07	6.31308	14	67	0.208955	190	5669	0.0335156	6.23456
GO:0022625	cytosolic large ribosomal subunit	Cellular compartment	0.00139238	6.33355e-06	5.19835	4	77	0.0519481	6	5853	0.00102512	50.6753

## Sheet: Table S5
Supplementary Table 5: Conservation highly electrophile-sensitive cysteines in T. gondii across eukaryotes. Orthologous protein sequences from the genome reference strains of 19 species were identified in OrthoMCL (Li et al., 2003) and aligned against the T. gondii template sequence to determine cysteine conservation. Conserved and non-conserved residues are assigned scores of 3 and 1, respective…
Index	ToxoDB ID	ToxoDB annotation	GO term (biological process)	Residue	T. gondii (GT1)	N. caninum (Liverpool)	C. hominis (TU502)	C. parvum (Iowa II)	T. parva (Muguga)	T. annulata (Ankara)	B. bovis (T2Bo)	P. falciparum (3D7)	P. chabaudi (AS)	P. berghei (ANKA)	P. yoelii (17X)	P. knowlesi (H)	P. vivax (Sal-1)	T. b. brucei (427)	T. cruzi (CL Brener)	L. mexicana (MHOM/GT/2001/U1103)	G. lamblia (ATCC 50803)	T. vaginalis (G3)	H. sapiens (GRCh38)	M. musculus (C57BL6J)	Conservation score
1	TGGT1_268835	hypothetical protein	Transport/trafficking	C240	3	3	0	0	0	1	1	1	1	1	1	1	1	0	0	0	0	0	0	0	14
2	TGGT1_258970	hypothetical protein	n/a	C2645	3	1	0	0	0	0	0	0	0	0	0	0	0	0	0	0	0	0	0	0	4
4	TGGT1_311030	hypothetical protein	n/a	C26	3	1	0	0	0	0	0	0	0	0	0	0	0	0	0	0	0	0	0	0	4
9	TGGT1_233170	hypothetical protein	n/a	C133	3	1	0	0	1	1	0	1	1	1	0	1	1	0	0	0	0	0	0	0	11
10	TGGT1_300140	putative elongation factor 1-gamma	Translation	C236	3	3	1	1	0	1	1	1	1	1	1	1	1	1	1	1	1	0	1	1	22
11a	TGGT1_217900	hypothetical protein	n/a	C90	3	3	0	3	0	1	1	1	1	1	1	1	1	0	0	0	0	0	0	0	17
11b	TGGT1_217900	hypothetical protein	n/a	C98	3	3	0	3	0	3	3	3	3	3	3	3	3	0	0	0	0	0	0	0	33
14	TGGT1_317720	putative eukaryotic translation initiation factor	Translation	C69	3	3	3	3	0	3	3	3	3	3	3	3	3	1	1	1	0	1	1	1	42
17	TGGT1_248320	carrier superfamily protein	n/a	C285	3	3	1	1	0	1	1	1	1	1	1	1	1	0	0	0	0	0	1	1	18
19	TGGT1_263300	eukaryotic porin protein	Transport/trafficking	C257	3	3	0	0	0	1	1	1	1	1	0	1	1	0	0	0	0	0	0	0	13
20	TGGT1_230450	bifunctional GMP synthase/glutamine amidotransfera	Metabolism/biosynthesis	C155	3	1	1	1	1	1	1	3	3	3	3	1	1	1	1	1	0	0	1	1	28
21	TGGT1_312110	apicoplast-associated thioredoxin family protein A	Redox homeostasis	C309	3	3	0	0	0	0	1	0	0	0	0	0	0	1	0	1	0	0	1	1	11
22	TGGT1_233000	KOW motif domain-containing protein	Transcription	C664	3	1	1	1	0	1	1	1	1	1	1	1	1	1	1	1	0	0	1	1	19
25	TGGT1_297420	putative beta-tubulin cofactor D	Transport/trafficking	C2006	3	3	0	1	0	1	1	0	0	0	0	0	0	1	1	1	1	1	1	1	16
27	TGGT1_278870	myosin F	Cell cycle	C1746	3	3	1	1	1	1	1	1	1	1	1	0	0	0	1	0	1	0	1	1	19
28	TGGT1_236570	lysine decarboxylase family protein	n/a	C141	3	3	0	0	0	0	0	1	1	1	0	1	1	3	3	3	0	0	0	0	20
31	TGGT1_258070	hypothetical protein	Transport/trafficking	C587	3	1	0	0	0	0	0	0	0	0	0	0	0	0	0	0	0	0	1	1	6
32	TGGT1_251620	putative flap structure-specific endonuclease 1	DNA replication/repair	C62	3	3	1	1	1	1	1	1	1	1	1	1	1	1	1	1	1	1	1	1	24
33a	TGGT1_271888	putative 3-ketoacyl-CoA reductase	Metabolism/biosynthesis	C6	3	1	0	0	0	0	0	1	1	1	1	1	1	3	1	1	1	0	3	3	22
33b	TGGT1_271888	putative 3-ketoacyl-CoA reductase	Metabolism/biosynthesis	C8	3	1	0	0	0	0	0	1	1	1	1	1	1	1	1	1	1	0	3	3	20
35	TGGT1_256970	putative vacuolar ATP synthase subunit A	Transport/trafficking	C257	3	3	3	3	0	3	3	3	3	3	3	3	3	1	1	1	1	1	1	1	43
36a	TGGT1_284560	ribosomal protein RPL9	Translation	C63	3	3	1	1	1	1	1	1	1	1	1	1	1	1	1	1	1	1	1	1	24
36b	TGGT1_284560	ribosomal protein RPL9	Translation	C68	3	3	1	1	1	1	1	3	3	3	3	3	3	1	1	3	1	1	1	1	38
37a	TGGT1_236570	lysine decarboxylase family protein	n/a	C200	3	3	0	0	0	0	0	1	1	1	0	1	1	1	1	1	0	0	0	0	14
37b	TGGT1_236570	lysine decarboxylase family protein	n/a	C205	3	3	0	0	0	0	0	3	3	3	0	3	3	1	1	1	0	0	0	0	24
38	TGGT1_242330	ribosomal protein RPS5	Translation	C54	3	3	3	3	0	3	3	3	3	3	3	3	3	1	1	1	3	3	3	3	51
39a	TGGT1_215470	ribosomal protein RPL10A	Translation	C65	3	3	3	3	0	3	3	3	3	3	3	3	3	3	3	3	1	1	3	3	53
39b	TGGT1_215470	ribosomal protein RPL10A	Translation	C73	3	3	3	3	0	3	3	1	1	1	1	1	1	1	1	1	3	3	3	3	39
40	TGGT1_215740	putative notchless	n/a	C171	3	3	1	1	0	1	1	1	1	1	1	1	1	1	1	1	1	1	1	1	23
41	TGGT1_306960	phenylalanine--tRNA ligase, beta subunit protein	Translation	C407	3	3	1	1	0	1	1	1	1	1	1	1	1	1	1	1	1	1	1	1	23
44a	TGGT1_202820	ubiquitin-conjugating enzyme subfamily protein	Ubiquitin machinery	C20	3	3	1	1	0	1	1	1	1	1	0	1	1	1	0	1	0	1	1	1	20
44b	TGGT1_202820	ubiquitin-conjugating enzyme subfamily protein	Ubiquitin machinery	C24	3	3	1	1	0	1	1	1	1	1	0	1	1	1	0	1	0	1	1	1	20
46	TGGT1_306000	AP2 domain transcription factor AP2IX-8	Transcription	C502	3	3	0	0	0	0	0	0	0	0	0	0	0	0	0	0	0	0	0	0	6
47	TGGT1_260260	ribosomal protein RPP1	Translation	C137	3	1	1	1	0	1	1	1	1	1	1	1	1	0	0	1	1	1	1	1	19
48a	TGGT1_216450	peptidase, T1 family protein	Protein degradation	C166	3	3	1	1	0	1	1	1	1	3	1	1	1	1	1	1	1	1	1	1	25
48b	TGGT1_216450	peptidase, T1 family protein	Protein degradation	C167	3	3	3	3	0	3	3	3	3	3	1	3	3	1	1	1	1	1	1	1	41
49	TGGT1_237820	IMC sub-compartment protein ISP2	n/a	C80	3	3	1	1	3	0	0	3	3	3	1	3	3	0	0	0	0	0	0	0	27
51	TGGT1_263530	putative chaperonin	Protein folding	C89	3	3	1	1	1	0	1	1	1	1	1	1	1	1	1	1	0	1	1	1	22
56a	TGGT1_257680	myosin light chain MLC1	n/a	C8	3	1	1	1	1	1	1	3	3	3	3	3	3	0	0	0	0	0	0	0	27
56b	TGGT1_257680	myosin light chain MLC1	n/a	C11	3	3	1	1	1	1	1	3	3	3	3	3	3	0	0	0	0	0	0	0	29
58	TGGT1_202870	SAP domain-containing protein	n/a	C236	3	1	0	0	0	0	0	1	1	1	0	1	1	0	0	0	0	0	0	0	9
60	TGGT1_226960	phosphofructokinase PFKII	Respiration	C1222	3	1	1	1	1	1	1	1	1	1	1	1	1	0	0	0	1	1	0	0	17
63	TGGT1_309120	ribosomal protein RPL4	Translation	C231	3	3	3	3	1	1	1	3	3	3	3	3	3	1	0	1	3	1	1	1	41
64	TGGT1_256970	putative vacuolar ATP synthase subunit A	Transport/trafficking	C253	3	3	3	3	0	3	3	3	3	3	3	3	3	3	3	3	3	3	3	3	57
67	TGGT1_219850	prolyl-tRNA synthetase (ProRS)	Translation	C466	3	3	1	1	1	1	3	1	1	1	1	1	1	1	1	1	3	3	3	3	34
68	TGGT1_227420	4-hydroxy-3-methylbut-2-enyl diphosphate reductase	Metabolism/biosynthesis	C478	3	3	0	0	0	3	3	3	3	3	3	3	3	0	0	0	0	0	0	0	30
69a	TGGT1_209950	putative thioredoxin	Redox homeostasis	C65	3	3	1	1	1	1	1	1	1	1	1	1	1	0	0	0	0	0	0	0	17
69b	TGGT1_209950	putative thioredoxin	Redox homeostasis	C68	3	3	1	1	1	1	1	1	1	1	1	1	1	0	0	0	0	0	0	0	17
72a	TGGT1_269190	glyceraldehyde-3-phosphate dehydrogenase GAPDH2	Respiration	C795	3	3	1	1	0	1	1	1	1	1	1	1	0	1	1	1	1	0	1	1	21
72b	TGGT1_269190	glyceraldehyde-3-phosphate dehydrogenase GAPDH2	Respiration	C798	3	3	3	3	0	3	3	3	3	3	3	3	0	3	3	3	3	0	3	3	51
73	TGGT1_266460	putative small ubiquitin family modifier	n/a	C45	3	3	3	3	3	3	3	3	3	3	0	3	3	3	3	3	3	3	3	3	57
74	TGGT1_233140	putative deoxyuridine 5-triphosphate nucleotidohy	Metabolism/biosynthesis	C154	3	3	1	1	1	1	1	1	1	1	1	1	1	0	0	0	0	1	1	1	20
76	TGGT1_226970	ribosomal protein RPS11	Translation	C60	3	3	0	0	3	3	3	3	3	3	3	3	3	3	3	3	3	3	3	3	54
77	TGGT1_249250	ribosomal protein RPL35A	Translation	C32	3	3	1	1	0	1	1	1	1	1	1	1	1	1	1	1	1	1	1	1	23
80a	TGGT1_312090	ribosomal protein RPL23	Translation	C27	3	3	3	3	3	3	3	3	3	3	3	3	3	3	3	3	3	3	3	3	60
80b	TGGT1_312090	ribosomal protein RPL23	Translation	C28	3	3	3	3	3	3	3	3	3	3	3	3	3	1	1	1	1	3	1	1	48
81	TGGT1_249900	putative adenine nucleotide translocator	Transport/trafficking	C276	3	3	3	1	3	3	3	3	3	3	3	3	3	3	3	3	0	0	3	3	52
83	TGGT1_300000	ribosomal protein RPL18	Translation	C119	3	3	3	3	1	1	1	3	3	3	3	3	3	3	3	3	3	3	1	1	50
84	TGGT1_232300	ribosomal protein RPS3	Translation	C119	3	3	3	3	0	3	3	3	3	3	0	3	3	1	1	1	1	3	3	3	46
86	TGGT1_313270	hypothetical protein	n/a	C1229	3	1	0	0	0	0	0	0	0	0	0	0	0	0	0	0	0	0	0	0	4
87	TGGT1_299200	putative Bet3 transport protein	Transport/trafficking	C76	3	3	1	1	1	1	1	1	1	1	1	1	1	1	1	1	1	1	1	1	24
89a	TGGT1_238010	ribosomal protein RPL23A	Translation	C68	3	3	1	1	0	1	1	3	1	3	3	3	3	1	1	1	1	1	1	1	33
89b	TGGT1_238010	ribosomal protein RPL23A	Translation	C74	3	3	1	1	0	1	1	1	1	1	1	1	1	1	1	1	1	1	1	1	23
90a	TGGT1_243570	ribosomal protein RPS26	Translation	C74	3	3	0	3	3	3	3	3	3	3	3	3	3	3	3	3	3	3	3	3	57
90b	TGGT1_243570	ribosomal protein RPS26	Translation	C77	3	3	0	3	3	3	3	3	3	3	3	3	3	3	3	3	3	3	3	3	57
91	TGGT1_228210	26S proteasome regulatory subunit	Protein degradation	C203	3	3	3	3	0	3	3	3	3	3	3	3	3	1	0	1	1	1	3	3	46
93	TGGT1_266990	beta-COP	Transport/trafficking	C945	3	3	1	3	1	1	1	1	1	1	1	1	1	1	1	1	1	1	1	1	26
95a	TGGT1_310040	putative ubiquitin conjugating enzyme E2	n/a	C121	3	1	0	1	0	3	1	1	1	1	1	1	1	1	1	1	0	1	1	1	21
95b	TGGT1_310040	putative ubiquitin conjugating enzyme E2	n/a	C126	3	3	0	3	0	3	3	3	3	3	3	3	3	3	3	3	0	3	3	3	51
95c	TGGT1_310040	putative ubiquitin conjugating enzyme E2	n/a	C138	3	3	0	1	0	1	1	1	1	1	1	1	1	1	1	1	0	1	1	1	21
96	TGGT1_306960	phenylalanine--tRNA ligase, beta subunit protein	Translation	C293	3	3	1	1	0	1	1	1	1	1	1	1	1	1	1	1	1	1	1	1	23
98	TGGT1_223620	putative SNARE protein	Transport/trafficking	C81	3	0	1	1	0	0	0	0	0	0	0	0	0	0	0	0	0	0	0	1	6
100a	TGGT1_276110	cytochrome b5 family heme/steroid binding domain-c	n/a	C105	3	3	0	0	0	0	0	1	1	1	1	1	1	1	1	1	0	1	1	1	18
100b	TGGT1_276110	cytochrome b5 family heme/steroid binding domain-c	n/a	C106	3	1	0	0	0	0	0	1	1	1	1	1	1	1	1	1	0	1	1	3	18
101	TGGT1_248390	ribosomal protein RPL26	Translation	C35	3	3	1	1	0	1	1	1	1	1	1	1	1	1	1	1	1	1	1	1	23

## Sheet: Table S6
Supplementary Table 6: Meta-analysis of cysteine mutation causing destabilisation of protein-protein interactions (PPIs) in cancer-associated genes. Shown is the frequency of different amino acid mutations that cause destabilisation of PPIs, where cysteine is endogenous residue. Tyrosine was found to account for the highest proportion (highlighted red). Data obtained from Engin et al. 2016.
Mutation	Count	Frequency (%)
F	4	14.3
G	5	17.9
R	5	17.9
S	2	7.1
W	3	10.7
Y	9	32.1
Total	28

## Sheet: Table S7
Supplementary Table 7: CORe dataset for highly electrophile-sensitive cysteines. Displayed are Fs values for amino acid substitutions of 74 highly-electrophile-sensitive cysteine codons targeted by CORe across three independent experiments (n=3), with mean ±s.d. shown. Statistical significance of the non-synonymous mutations (Ala, Ser, Tyr and Stop) against the recodonized cysteine control (Cys) …
ToxoDB ID	Annotation	Phenotype score (Sidik et al. 2016)	Target cysteine position	isoTOP-ABPP R value	Deleterious mutations	Gain-of-function mutations	Fs Cys 1	Fs Cys 2	Fs Cys 3	Mean Fs Cys	Fs STDEV Cys	p-value Cys	Fs Ala 1	Fs Ala 2	Fs Ala 3	Mean Fs Ala	Fs STDEV Ala	p-value Ala	Fs Ser 1	Fs Ser 2	Fs Ser 1	Mean Fs Ser	Fs STDEV Ser	p-value Ser	Fs Tyr 1	Fs Tyr 2	Fs Tyr 3	Mean Fs Tyr	Fs STDEV Tyr	p-value Tyr	Fs Stop 1	Fs Stop 2	Fs Stop 3	Mean Fs Stop	Fs STDEV Stop	p-value Stop
TGGT1_202820	ubiquitin-conjugating enzyme subfamily protein	-4.77176	20	2.36	Tyr, Stop	-	1.11733	1.18898	1.08589	1.13073	0.0528354	-	1.12145	1.14918	1.10164	1.12409	0.023881	0.9998	1.48161	1.2581	1.44061	1.39344	0.118987	0.0051	0.459103	0.631643	0.61149	0.567412	0.0943383	3.71838e-08	0.281679	0.357266	0.325699	0.321548	0.0379641	3.71838e-08
TGGT1_202820	ubiquitin-conjugating enzyme subfamily protein	-4.77176	24	2.36	Ser, Tyr, Stop	-	1.38672	1.35311	1.60546	1.44843	0.137024	-	1.22446	1.02896	1.15088	1.13477	0.0987411	0.0126	0.877066	0.950611	0.747649	0.858442	0.102755	0.0001	0.410788	0.456592	0.411391	0.426257	0.0262724	3.63932e-06	0.764088	0.980261	0.809816	0.851388	0.113925	0.0001
TGGT1_202870	SAP domain-containing protein	-3.87519	236	2.55	Stop	-	0.984564	1.17702	1.04878	1.07012	0.0979883	-	1.38119	1.23866	1.15649	1.25878	0.113694	0.0419	1.07796	1.12674	1.23023	1.14498	0.0777563	0.5975	1.1685	1.17524	1.21471	1.18615	0.0249609	0.2586	0.247796	0.262969	0.219733	0.2435	0.0219358	9.33171e-08
TGGT1_209950	putative thioredoxin	-5.19587	65	2.725	Stop	-	1.18446	0.991941	1.1161	1.0975	0.0975964	-	0.998984	1.2105	1.06731	1.09227	0.107946	0.9999	1.12059	1.03717	1.14799	1.10192	0.0577239	0.9999	1.02438	0.989157	0.969566	0.994369	0.0277773	0.304	0.0239177	0.0296767	0.0901074	0.0479006	0.0366654	2.15725e-08
TGGT1_209950	putative thioredoxin	-5.19587	68	2.725	Tyr, Stop	-	1.48514	1.15863	1.36052	1.33476	0.16477	-	1.19724	1.24641	1.32154	1.25506	0.0626009	0.7283	1.26595	1.33653	1.31414	1.30554	0.0360666	0.9877	0.315816	0.535021	0.435864	0.428901	0.109768	3.50536e-08	0.0234803	0.133097	0.00694445	0.0545072	0.0685609	3.50536e-08
TGGT1_215470	ribosomal protein RPL10A	-4.93633	65	2.255	Ser, Stop	-	1.09877	1.16645	1.13869	1.13464	0.0340217	-	1.40447	1.26308	1.38045	1.34933	0.0756564	0.0487	0.336935	0.613377	0.539411	0.496575	0.143113	7.07776e-08	0.789029	0.896738	0.69792	0.794562	0.0995248	0.0033	0.0432134	0.150518	0.0483483	0.0806933	0.0605247	7.07776e-08
TGGT1_215470	ribosomal protein RPL10A	-4.93633	73	2.255	Stop	Ala, Ser	0.824206	0.828693	0.842347	0.831749	0.00944888	-	1.22515	1.20579	1.10475	1.17856	0.0646524	5.60073e-11	1.12891	1.20918	1.17649	1.17153	0.0403673	5.60073e-11	1.02169	1.09337	1.11321	1.07609	0.0481435	5.60073e-11	0.0685691	0.0654952	0.050752	0.0616054	0.00952415	5.60073e-11
TGGT1_215740	putative notchless	-4.91898	171	2.26	Stop	-	1.12998	1.17608	1.18465	1.16357	0.0294037	-	0.967019	1.29311	1.19867	1.15293	0.167787	0.9999	0.789268	1.09586	1.10878	0.997971	0.180857	0.3415	n/a	1.17454	1.05568	1.11511	0.0840433	0.9766	0.253353	0.211208	0.277922	0.247494	0.0337403	1.43241e-05
TGGT1_216450	peptidase, T1 family protein	-4.09921	166	2.39	Stop	Tyr	0.897815	0.953988	0.89598	0.915928	0.032974	-	1.03144	0.996674	1.01526	1.01446	0.0173971	0.0062	1.0482	1.03635	1.10205	1.0622	0.0350144	0.0004	1.21875	1.2625	1.1929	1.22471	0.0351813	2.25522e-12	0.0558451	0.0783193	0.0447206	0.0596284	0.0171159	2.25522e-12
TGGT1_216450	peptidase, T1 family protein	-4.09921	167	2.39	Stop	-	0.986715	1.05338	1.0063	1.01547	0.0342633	-	1.15734	1.05483	1.11511	1.10909	0.0515216	0.0478	1.04166	1.11729	1.08631	1.08175	0.0380217	0.186	0.876233	0.931096	0.835151	0.880827	0.0481374	0.0061	0.0576007	0.0706845	0.0480785	0.0587879	0.0113496	7.55078e-11
TGGT1_217900	hypothetical protein	-4.77961	90	1.12	-	-	0.401156	0.646304	0.622185	0.556548	0.135113	-	2.18009	1.60803	1.90826	1.89879	0.286147	7.94209e-06	0.536531	0.847887	0.675465	0.686628	0.155978	0.7485	1.10966	1.15835	1.27806	1.18202	0.0866577	0.0034	0.574568	0.709604	0.541753	0.608642	0.0889618	0.985
TGGT1_217900	hypothetical protein	-4.77961	98	1.12	-	-	1.11688	0.970169	1.04665	1.04457	0.0733773	-	1.06653	0.993539	0.982332	1.01414	0.0457234	0.9769	0.816168	1.12238	0.888589	0.942379	0.160035	0.4439	0.920894	0.907186	1.02748	0.951855	0.065855	0.5217	1.02468	1.03387	1.03097	1.02984	0.00469951	0.9984
TGGT1_219850	prolyl-tRNA synthetase (ProRS)	-4.44901	466	2.675	Tyr, Stop	-	1.35907	1.15448	1.44145	1.31834	0.147757	-	1.23605	1.19251	1.26711	1.23189	0.0374734	0.8714	1.32602	1.81907	1.43555	1.52688	0.258899	0.2858	0.0857776	0.154321	0.152657	0.130919	0.0391021	4.74496e-07	0.167541	0.33989	0.139791	0.215741	0.108408	4.74496e-07
TGGT1_223620	putative SNARE protein	-4.44278	81	2.97	Stop	-	1.18239	1.20855	0.987703	1.12621	0.120666	-	1.11916	0.988531	0.951851	1.01985	0.0879415	0.357	1.05675	1.10815	1.23133	1.13207	0.0897173	0.9999	1.07556	1.07068	1.01073	1.05232	0.036105	0.6413	0.016619	0.0193435	0.0707243	0.0355623	0.0304817	4.60812e-08
TGGT1_226960	phosphofructokinase PFKII	-5.19069	1222	2.565	-	-	0.983049	0.98813	1.04469	1.00529	0.0342188	-	1.01216	0.979904	1.05701	1.01636	0.0387227	0.9936	1.05776	1.06869	0.986178	1.03754	0.0448179	0.7889	0.987547	0.911099	0.995973	0.964873	0.0467597	0.6484	0.964449	1.03956	0.931309	0.978438	0.0554638	0.8705
TGGT1_226970	ribosomal protein RPS11	-3.75426	60	2.775	Ala, Ser, Tyr, Stop	-	1.63097	1.39669	1.39345	1.4737	0.136208	-	0.0799937	0.234467	0.124814	0.146425	0.0794717	1.51758e-08	0.651788	0.902447	0.828566	0.794267	0.128801	1.51758e-08	0.0704543	0.0881761	0.0231026	0.0605777	0.0336423	1.51758e-08	0.168748	0.120098	0.147155	0.145334	0.024376	1.51758e-08
TGGT1_227420	4-hydroxy-3-methylbut-2-enyl diphosphate reductase	-6.01376	478	2.7	Ala, Ser, Tyr, Stop	-	2.11769	2.1562	2.20042	2.15811	0.0413982	-	0.777285	0.762411	0.735027	0.758241	0.021435	7.23434e-10	0.693461	0.724441	0.656274	0.691392	0.0341306	7.23434e-10	0.51448	0.658433	0.717308	0.630074	0.104345	7.23434e-10	0.932822	0.740225	0.74463	0.805893	0.109947	7.23434e-10
TGGT1_228210	26S proteasome regulatory subunit	-4.96046	203	2.91	Stop	-	1.29527	1.07562	0.972326	1.1144	0.164926	-	0.900063	1.04448	1.082	1.00885	0.0960586	0.8618	0.930495	1.13778	1.08423	1.05084	0.107604	0.9722	1.59465	1.03838	1.06948	1.23417	0.312567	0.8063	0.0205955	0.0806508	0.0344101	0.0452188	0.0314528	4.46845e-05
TGGT1_230450	bifunctional GMP synthase/glutamine amidotransferase	-4.15935	155	1.78	Stop	-	1.06267	1.08548	1.15725	1.1018	0.0493533	-	0.88122	1.15618	1.05569	1.03103	0.139131	0.8692	1.29976	0.897697	1.04915	1.0822	0.203061	0.9985	1.14218	1.16833	1.02813	1.11288	0.0745497	0.9998	0.145791	0.14544	0.139638	0.143623	0.00345592	4.67506e-06
TGGT1_232300	ribosomal protein RPS3	-4.37407	119	2.83	Stop	-	1.10762	1.10688	1.07417	1.09622	0.0190993	-	0.946309	1.06167	0.991052	0.999677	0.0581626	0.1388	0.897785	0.905039	1.00567	0.936164	0.060302	0.0126	1.15275	1.04804	1.00336	1.06805	0.0766756	0.9071	0.0878256	0.107523	0.0640229	0.0864573	0.0217825	1.85322e-09
TGGT1_233000	KOW motif domain-containing protein	-4.24071	664	1.79	Stop	-	1.14007	1.24618	1.10554	1.16393	0.0732946	-	1.00679	1.02597	1.09732	1.04336	0.0477041	0.366	1.21642	0.931491	0.881483	1.0098	0.180681	0.1937	1.01242	1.06688	1.09858	1.05929	0.0435789	0.4789	0.0202204	0.0687509	0.0312653	0.0400789	0.0254374	1.99934e-07
TGGT1_233140	putative deoxyuridine 5-triphosphate nucleotidohy	-4.26084	154	2.765	-	-	1.0537	0.990737	0.966795	1.00374	0.0448892	-	1.02076	1.08899	0.988947	1.0329	0.0511138	0.9021	0.901507	0.966104	1.0068	0.958136	0.0530951	0.6883	1.02704	0.942442	0.941298	0.970261	0.0491782	0.8542	0.986804	1.02813	1.11585	1.04359	0.0658958	0.7712
TGGT1_233170	hypothetical protein	-3.71875	133	1.065	Stop	-	1.1188	1.1975	1.09551	1.13727	0.0534416	-	1.08066	1.0153	1.11472	1.07023	0.0505217	0.6083	1.2738	1.06649	1.08774	1.14268	0.11405	0.9999	1.09719	1.16181	1.1009	1.11997	0.0362867	0.9937	0.410652	0.544448	0.448105	0.467735	0.0690242	1.14989e-06
TGGT1_236570	lysine decarboxylase family protein	-3.74992	141	1.91	Stop	-	1.08213	1.07774	1.05965	1.07317	0.0119146	-	1.14059	1.03251	1.05878	1.07729	0.0563734	0.9999	1.06552	0.943237	1.08965	1.0328	0.0784983	0.8445	0.977893	1.16986	1.0342	1.06065	0.0986783	0.9971	0.648283	0.690607	0.6787	0.67253	0.0218261	4.79337e-05
TGGT1_236570	lysine decarboxylase family protein	-3.74992	200	2.19	Stop	-	1.06137	1.0867	1.12381	1.09062	0.0314073	-	1.0812	1.12745	1.07002	1.09289	0.0304461	0.9999	1.02438	1.0684	1.18661	1.09313	0.0838927	0.9999	1.0088	1.14728	1.07118	1.07575	0.0693556	0.9961	0.307315	0.465854	0.490365	0.421178	0.0993668	7.91305e-07
TGGT1_236570	lysine decarboxylase family protein	-3.74992	205	2.19	Tyr, Stop	-	1.30599	1.28579	1.24154	1.27777	0.032965	-	1.31233	1.31136	1.27294	1.29888	0.0224674	0.9173	1.30302	1.38073	1.35161	1.34512	0.0392594	0.199	0.595629	0.481505	0.578713	0.551949	0.0615898	2.31256e-10	0.574509	0.540255	0.614954	0.576572	0.0373923	2.31256e-10
TGGT1_237820	IMC sub-compartment protein ISP2	-2.04066	80	2.42	Stop	-	1.10577	1.24675	1.0625	1.13834	0.0963487	-	0.97211	1.01436	1.19229	1.05959	0.116849	0.9088	1.30234	0.986318	1.07159	1.12008	0.163496	0.9994	1.2051	0.933243	1.1029	1.08042	0.137318	0.9661	0.313945	0.661487	0.31493	0.43012	0.20037	0.0005
TGGT1_238010	ribosomal protein RPL23A	-4.80112	68	2.87	Stop	-	0.960186	1.09969	1.02424	1.02804	0.0698299	-	0.992401	1.07181	1.05259	1.03893	0.0414297	0.9982	1.13789	1.01047	0.967382	1.03858	0.0886593	0.9984	1.05068	0.932036	1.03919	1.0073	0.0654362	0.9807	0.0863904	0.105368	0.061062	0.0842735	0.0222287	1.01414e-08
TGGT1_238010	ribosomal protein RPL23A	-4.80112	74	2.87	Stop	-	1.11709	1.05986	1.03895	1.07197	0.0404546	-	0.966488	1.07413	0.978665	1.00643	0.0589475	0.3343	1.07724	0.972195	1.10448	1.0513	0.0698503	0.9548	0.983365	1.05915	1.01007	1.01753	0.0384395	0.481	0.0342432	0.0229994	0.0501631	0.0358019	0.0136487	4.77175e-10
TGGT1_242330	ribosomal protein RPS5	-4.92374	54	2.245	Stop	-	0.983065	0.889541	1.01528	0.96263	0.0653153	-	1.04365	1.20879	1.13283	1.12842	0.0826613	0.0799	0.978516	1.10299	1.04695	1.04282	0.0623405	0.5544	1.1863	1.02069	1.0121	1.07303	0.0981886	0.3031	0.0822531	0.194848	0.0495012	0.108868	0.076241	8.74078e-08
TGGT1_243570	ribosomal protein RPS26	-5.13893	74	2.87	Ala, Ser, Tyr, Stop	-	1.38072	1.57646	1.32299	1.42672	0.132846	-	0.271031	0.157321	0.183427	0.203926	0.059562	1.57875e-09	0.17125	0.136212	0.142694	0.150052	0.0186417	1.57875e-09	0.210442	0.151595	0.175946	0.179328	0.029569	1.57875e-09	0.131933	0.186554	0.138398	0.152295	0.0298445	1.57875e-09
TGGT1_243570	ribosomal protein RPS26	-5.13893	77	2.87	Ala, Ser, Tyr, Stop	-	1.38072	1.54777	1.36291	1.43047	0.10198	-	0.271031	0.122183	0.105916	0.166377	0.0909971	1.3172e-09	0.17125	0.13249	0.0875452	0.130428	0.0418903	1.3172e-09	0.210442	0.155829	0.128478	0.164916	0.0417309	1.3172e-09	0.131933	0.151103	0.0800546	0.12103	0.0367577	1.3172e-09
TGGT1_248320	carrier superfamily protein	-5.17445	285	1.66	Stop	-	1.17528	1.20684	1.10882	1.16365	0.050033	-	1.20305	1.30873	1.13424	1.21534	0.0878901	0.9437	1.3796	1.02907	1.15987	1.18951	0.177133	0.9953	1.13876	1.06688	1.08409	1.09658	0.0375334	0.8754	0.250428	0.452703	0.52889	0.410674	0.14391	2.3037e-05
TGGT1_248390	ribosomal protein RPL26	-3.22702	35	2.98	Tyr, Stop	-	1.12325	1.01002	1.16741	1.10022	0.0811794	-	1.30057	1.25805	1.10088	1.21983	0.105191	0.264	1.16463	1.09455	1.18523	1.14814	0.0475405	0.8727	0.542248	0.761934	0.650289	0.65149	0.109848	0.0002	0.0391877	0.0297518	0.0425386	0.0371594	0.0066303	2.51597e-08
TGGT1_249250	ribosomal protein RPL35A	-5.07625	32	2.785	Stop	-	1.08004	0.984256	1.01773	1.02734	0.0486104	-	0.997235	1.01615	1.02545	1.01294	0.0143772	0.9673	0.998521	1.11675	1.02028	1.04518	0.062925	0.9336	1.08419	1.05923	1.07564	1.07302	0.0126817	0.4086	0.0166828	0.0416824	0.0316258	0.029997	0.0125791	3.15712e-11
TGGT1_249900	putative adenine nucleotide translocator	-3.77532	276	2.815	Ser, Tyr, Stop	-	1.67447	1.57508	1.34083	1.53013	0.1713	-	1.29839	1.01081	1.26017	1.18979	0.156172	0.0631	1.03274	0.844225	0.981723	0.952897	0.0975081	0.003	0.392873	0.60909	0.4174	0.473121	0.118389	1.62502e-05	0.195431	0.574584	0.459165	0.409727	0.194351	1.62502e-05
TGGT1_251620	putative flap structure-specific endonuclease 1	-3.90064	62	2.005	Stop	-	1.28507	1.09235	1.17936	1.18559	0.0965093	-	1.03194	1.23455	1.15732	1.14127	0.102252	0.8699	1.21291	1.2583	1.14388	1.20503	0.0576165	0.9918	1.18616	1.09077	1.20323	1.16005	0.0606039	0.9779	0.316147	0.346691	0.337055	0.333298	0.0156147	1.62223e-07
TGGT1_256970	putative vacuolar ATP synthase subunit A	-3.60677	257	2.14	Tyr, Stop	-	1.41533	1.2871	1.20357	1.302	0.106661	-	1.04231	1.3469	1.26689	1.2187	0.15791	0.7769	1.68305	1.39669	1.54165	1.54047	0.143186	0.0811	0.334779	0.351299	0.229155	0.305078	0.066268	5.60214e-08	0.101326	0.155818	0.0622626	0.106469	0.0469895	5.60214e-08
TGGT1_257680	myosin light chain MLC1	-2.69524	11	2.475	Stop	-	1.19619	1.08356	1.14104	1.14026	0.0563192	-	1.19463	1.1733	1.18571	1.18455	0.0107143	0.4396	1.24015	1.1031	1.10119	1.14815	0.0796803	0.0236	0.915423	0.972304	1.07151	0.986411	0.0789922	0.0401	0.333003	0.570282	0.357409	0.420231	0.130519	1.96416e-06
TGGT1_257680	myosin light chain MLC1	-2.69524	8	2.475	Stop	-	1.06019	1.06972	1.05124	1.06038	0.00923981	-	0.980119	1.0345	1.04686	1.0205	0.0355088	0.9027	1.18317	1.1471	1.12657	1.15228	0.0286559	0.9998	1.19716	1.09798	1.1351	1.14341	0.050111	0.125	0.416166	0.46895	0.414081	0.433066	0.0310942	6.85615e-10
TGGT1_258070	hypothetical protein	-5.2419	587	1.975	Stop	-	1.081	1.16871	1.08148	1.1104	0.0504999	-	1.02375	1.04549	0.971477	1.01357	0.0380415	0.1421	1.08896	1.00814	1.01084	1.03598	0.0459052	0.3078	0.976714	1.03876	1.15067	1.05538	0.0881638	0.5454	0.0384339	0.0602388	0.0449676	0.0478801	0.0111904	1.10846e-09
TGGT1_258970	hypothetical protein	-5.00524	2645	0.675	Stop	-	1.07662	1.05314	1.13863	1.08946	0.0441705	-	1.18811	1.21766	1.02023	1.142	0.106487	0.6789	1.03696	1.04264	1.11721	1.06561	0.0447833	0.9658	1.04832	1.06627	1.11442	1.07634	0.0341796	0.9961	0.568514	0.4984	0.489502	0.518805	0.043278	9.21258e-07
TGGT1_260260	ribosomal protein RPP1	-4.97774	137	2.38	-	-	0.907599	0.855941	0.822001	0.861847	0.0431038	-	0.375748	0.936522	0.911078	0.741116	0.316674	0.7903	0.98327	0.952874	0.804485	0.913543	0.095662	0.9855	0.866187	0.903706	0.804586	0.85816	0.050045	0.9999	1.58915	1.2672	1.4594	1.43858	0.161985	0.0059
TGGT1_263300	eukaryotic porin protein	-3.66567	257	1.745	Stop	-	1.11513	1.20203	1.11644	1.14453	0.0498003	-	1.21768	1.20365	1.14595	1.1891	0.0380166	0.7371	1.1684	1.01752	1.12305	1.10299	0.0774117	0.7775	1.05807	1.06083	1.1365	1.08513	0.0445055	0.5327	0.291119	0.310912	0.194155	0.265395	0.0624849	8.67686e-09
TGGT1_263530	putative chaperonin	-2.95947	89	2.46	Stop	-	1.04538	0.951202	1.06971	1.0221	0.0625914	-	1.03547	1.11206	1.24965	1.13239	0.108528	0.7551	1.29735	1.42189	1.08213	1.26712	0.171883	0.1788	1.13128	0.842933	1.09463	1.02295	0.156968	0.9999	0.373236	0.669625	0.339739	0.460867	0.181564	0.0025
TGGT1_266460	putative small ubiquitin family modifier	-4.44024	45	2.765	Tyr, Stop	-	1.56436	1.34316	1.49079	1.46611	0.112651	-	1.26471	1.1975	1.26225	1.24148	0.0381137	0.0053	1.34274	1.30904	1.23136	1.29438	0.0571195	0.0263	0.0693769	0.0666158	0.0357794	0.0572574	0.0186516	1.0748e-10	0.0775871	0.164427	0.0694723	0.103829	0.0526359	1.0748e-10
TGGT1_266990	beta-COP	-4.76615	945	2.945	Ala, Tyr, Stop	-	1.52353	1.26068	1.57353	1.45258	0.16806	-	0.0383005	0.0674591	0.101271	0.0690101	0.0315138	5.64116e-08	1.37737	1.3398	1.2598	1.32565	0.0600481	0.505	0.458082	0.763617	0.433508	0.551736	0.183905	5.64116e-08	0.110625	0.0851983	0.0608837	0.0855691	0.0248729	5.64116e-08
TGGT1_268835	hypothetical protein	-2.01796	240	0.605	Stop	-	1.08907	0.976102	1.15188	1.07235	0.0890746	-	1.20286	1.15765	1.00486	1.12179	0.103759	0.865	1.12324	1.16787	1.09222	1.12778	0.038031	0.8162	0.989061	1.09951	1.20973	1.09944	0.110335	0.9806	0.347851	0.31385	0.349942	0.337214	0.0202609	9.54731e-07
TGGT1_269190	glyceraldehyde-3-phosphate dehydrogenase GAPDH2	-4.39897	795	2.735	Stop	-	1.2462	1.10189	1.21849	1.18886	0.0765816	-	1.22443	1.25428	1.18498	1.22123	0.0347617	0.9897	1.26461	1.19692	1.35406	1.27187	0.0788171	0.7903	1.09324	0.85688	1.05992	1.00334	0.127932	0.2136	0.196971	0.56363	0.286526	0.349042	0.191156	9.8233e-06
TGGT1_269190	glyceraldehyde-3-phosphate dehydrogenase GAPDH2	-4.39897	798	2.735	Ala, Ser, Tyr, Stop	-	2.36476	2.24434	2.63631	2.41513	0.200782	-	0.775811	0.782857	0.694724	0.751131	0.0489764	3.4579e-09	0.66403	0.709746	0.701713	0.69183	0.0244078	3.4579e-09	0.631255	0.749722	0.634901	0.67196	0.0673688	3.4579e-09	0.741645	0.652611	0.63364	0.675966	0.0576657	3.4579e-09
TGGT1_271888	putative 3-ketoacyl-CoA reductase	-4.5008	6	2.045	Stop	-	1.09856	1.2511	1.20429	1.18465	0.0781433	-	1.11084	1.1359	1.05103	1.09926	0.0436065	0.2276	1.34295	1.22067	1.22466	1.26276	0.0694772	0.289	1.13599	1.14467	1.20642	1.16236	0.0384008	0.9603	0.0831085	0.113848	0.0801685	0.0923749	0.018654	6.33236e-10
TGGT1_271888	putative 3-ketoacyl-CoA reductase	-4.5008	8	2.045	Stop	-	1.12263	1.06268	1.06847	1.08459	0.0330707	-	1.12801	1.19836	1.14325	1.15654	0.0370107	0.0619	1.09787	1.14669	1.13588	1.12681	0.0256453	0.3543	1.14789	1.17969	1.14208	1.15655	0.0202439	0.0618	0.155096	0.191879	0.112807	0.153261	0.0395679	9.87447e-12
TGGT1_276110	cytochrome b5 family heme/steroid binding domain-c	-3.00612	105	2.975	-	Ser	0.83404	0.854785	0.76527	0.818032	0.0468556	-	0.921825	1.0171	0.817004	0.918643	0.100086	0.3675	1.19344	1.02654	1.19669	1.13889	0.0973108	0.0016	1.01355	0.96582	1.01937	0.999581	0.0293818	0.0514	1.00068	1.10735	1.17071	1.09291	0.0859318	0.0048
TGGT1_276110	cytochrome b5 family heme/steroid binding domain-c	-3.00612	106	2.975	Stop	Ala, Ser	0.737279	0.882603	0.751368	0.790417	0.080146	-	1.02386	1.19363	1.20008	1.13919	0.0999338	0.0007	1.39455	1.31561	1.37621	1.36212	0.0413079	1.89243e-06	1.09898	0.926648	0.955712	0.993778	0.0922555	0.0252	0.596991	0.636971	0.554856	0.596273	0.0410622	0.0322
TGGT1_278870	myosin F	-3.54553	1746	1.905	Stop	Ala, Ser, Tyr	1.11054	1.02592	1.01886	1.05177	0.051016	-	1.04676	1.05629	1.14709	1.08338	0.0553816	0.9247	1.00078	1.06476	1.11798	1.06118	0.0586854	0.999	1.21726	1.12813	1.09975	1.14838	0.0613151	0.2461	0.499239	0.634076	0.481422	0.538246	0.0834682	1.99214e-06
TGGT1_284560	ribosomal protein RPL9	-5.36838	63	2.18	Stop	-	1.03999	1.13941	1.08748	1.08896	0.0497245	-	1.07106	0.996509	0.954641	1.0074	0.0589708	0.0781	1.05875	1.06079	1.09728	1.07227	0.0216808	0.9517	0.929629	0.959674	0.982427	0.957243	0.026483	0.0059	0.0341786	0.0572471	0.0360056	0.0424771	0.0128238	4.97695e-11
TGGT1_284560	ribosomal protein RPL9	-5.36838	68	2.18	Stop	-	0.998823	1.2328	1.0401	1.09057	0.124891	-	0.938656	1.00426	1.0398	0.99424	0.051313	0.407	1.08733	1.03653	1.00761	1.04382	0.0403586	0.8718	1.09243	0.90934	1.01622	1.006	0.0919706	0.5112	0.0950515	0.00504245	0.0516257	0.0505732	0.0450137	6.10809e-08
TGGT1_297420	putative beta-tubulin cofactor D	-4.45174	2006	1.875	Stop	-	1.14727	1.26864	1.25078	1.22223	0.0655305	-	1.21135	1.26494	1.15966	1.21198	0.052642	0.999	1.06246	0.961734	1.01147	1.01189	0.0503648	0.0133	1.22763	0.995941	1.15319	1.12559	0.118285	0.3162	0.186739	0.22108	0.232479	0.213433	0.0238096	2.96159e-08
TGGT1_299200	putative Bet3 transport protein	-3.94431	76	2.845	Stop	-	1.12027	1.25338	1.28419	1.21928	0.087115	-	1.16134	1.1558	1.08593	1.13436	0.042033	0.6128	1.3019	1.07242	1.24402	1.20611	0.119346	0.999	1.25644	1.24655	1.03211	1.17837	0.126757	0.9435	0.0770125	0.0799895	0.0591482	0.0720501	0.0112721	6.95773e-08
TGGT1_300000	ribosomal protein RPL18	-5.58967	119	2.82	Stop	-	1.09065	1.13318	1.02013	1.08132	0.0571031	-	1.08574	0.921923	1.08076	1.02947	0.093175	0.7308	1.08427	1.05314	1.07754	1.07165	0.0163816	0.999	0.909739	1.09037	1.00632	1.00214	0.0903866	0.4158	0.0451427	0.0861244	0.0440322	0.0584331	0.0239878	9.68974e-09
TGGT1_300140	putative elongation factor 1-gamma	-3.02171	236	1.11	-	-	0.746018	0.900955	0.795481	0.814151	0.0791378	-	0.853177	0.800439	0.856456	0.836691	0.0314376	0.9838	0.888986	0.98112	0.865366	0.911824	0.0611632	0.3216	0.989581	0.919616	0.857382	0.922193	0.0661372	0.2492	1.46234	1.32266	1.51236	1.43246	0.0983165	4.49423e-06
TGGT1_306000	AP2 domain transcription factor AP2IX-8	-2.63734	502	2.375	Stop	-	1.17959	1.20444	1.33057	1.2382	0.0809541	-	1.00761	1.0345	0.964368	1.00216	0.0353815	0.0009	1.22895	1.18236	1.15479	1.1887	0.0374836	0.6202	0.958675	0.889973	0.95221	0.93362	0.0379368	0.0001	0.0688455	0.153157	0.0469661	0.0896563	0.056071	7.63784e-10
TGGT1_306960	phenylalanine--tRNA ligase, beta subunit protein	-3.92433	293	2.965	Stop	-	1.13991	1.18358	1.12107	1.14819	0.0320665	-	1.08385	0.946987	1.09174	1.04086	0.0813926	0.4691	1.16319	1.42	1.09987	1.22769	0.169527	0.6944	0.983072	1.10363	1.14519	1.0773	0.0842065	0.765	0.155565	0.131582	0.111161	0.132769	0.0222258	3.10852e-07
TGGT1_306960	phenylalanine--tRNA ligase, beta subunit protein	-3.92433	407	2.275	Stop	-	1.14586	1.19168	1.11319	1.15024	0.0394275	-	1.06272	1.2916	1.16815	1.17415	0.114559	0.9819	1.11112	0.974878	1.02005	1.03535	0.069398	0.2278	1.12819	1.01755	1.12594	1.09056	0.0632366	0.7168	0.170834	0.244713	0.136456	0.184001	0.0553166	5.30913e-08
TGGT1_309120	ribosomal protein RPL4	-5.61963	231	2.625	Tyr, Stop	-	1.04955	1.16742	1.09498	1.10398	0.059446	-	1.07938	1.1053	1.09205	1.09224	0.012959	0.9936	1.09444	1.17883	1.10203	1.1251	0.0466861	0.9484	0.059146	0.0912282	0.187346	0.112574	0.0667125	3.96643e-11	0.0184368	0.0274562	0.0738026	0.0398985	0.0297061	3.96643e-11
TGGT1_310040	putative ubiquitin conjugating enzyme E2	-2.0713	121	2.955	Stop	-	1.32747	1.20855	1.36574	1.30059	0.0819725	-	1.14443	1.23425	1.09689	1.15853	0.0697563	0.0373	1.13614	1.10065	1.19759	1.14479	0.0490431	0.023	0.912842	0.906681	0.843392	0.887638	0.0384418	3.01456e-09	0.194542	0.232712	0.187969	0.205074	0.0241596	3.01456e-09
TGGT1_310040	putative ubiquitin conjugating enzyme E2	-2.0713	126	2.955	Tyr, Stop	-	1.52661	1.44406	1.50948	1.49338	0.0435672	-	1.37597	1.28987	1.35081	1.33888	0.0442716	0.0059	1.14694	1.134	1.14561	1.14219	0.00711512	2.17183e-11	0.31899	0.412071	0.380806	0.370622	0.0473684	2.17183e-11	0.194727	0.318002	0.270756	0.261162	0.0621952	2.17183e-11
TGGT1_310040	putative ubiquitin conjugating enzyme E2	-2.0713	138	2.955	Stop	-	1.14019	1.08882	1.22853	1.15251	0.0706649	-	1.08969	1.10031	1.09426	1.09475	0.00532867	0.7575	1.16321	1.14316	1.03139	1.11259	0.0710255	0.9113	1.09316	1.0333	1.13843	1.0883	0.0527354	0.6916	0.15054	0.317151	0.072681	0.180124	0.124891	7.63557e-08
TGGT1_311030	hypothetical protein	-3.55841	26	0.825	Stop	-	1.7764	1.13919	1.00377	1.30645	0.412583	-	1.11411	1.15277	1.10527	1.12405	0.0252649	0.6812	0.935094	1.32501	1.17012	1.14341	0.196327	0.7521	1.03533	0.991406	1.1893	1.07201	0.10392	0.4927	0.00791409	0.00626143	0.0907163	0.0349639	0.04829	0.000158923
TGGT1_312090	ribosomal protein RPL23	-4.3156	27	2.815	Tyr, Stop	-	1.00545	1.1816	1.04751	1.07819	0.0919953	-	1.09894	0.941107	1.05245	1.03083	0.0811048	0.7743	1.18124	1.25807	1.16455	1.20128	0.049879	0.1165	0.0869166	0.134968	0.122516	0.1148	0.0249376	8.49244e-10	0.0488316	0.120392	0.0337578	0.0676604	0.0462846	8.49244e-10
TGGT1_312090	ribosomal protein RPL23	-4.3156	28	2.815	Tyr, Stop	-	1.0635	1.12141	1.00094	1.06195	0.0602532	-	0.998796	1.0253	1.07202	1.03204	0.0370747	0.899	1.30109	1.15885	1.20023	1.22006	0.0731616	0.0163	0.125086	0.134207	0.0764645	0.111919	0.0310413	1.65588e-10	0.0199157	0.134075	0.0631585	0.0723831	0.0576361	1.65588e-10
TGGT1_312110	apicoplast-associated thioredoxin family protein A	-4.16306	309	1.785	Stop	-	1.09286	1.12038	0.984261	1.06583	0.0719721	-	1.137	1.07195	1.08369	1.09755	0.0346639	0.9689	1.01637	0.971913	1.19927	1.06252	0.1205	0.9999	1.29268	1.13136	1.1936	1.20588	0.0813583	0.184	0.552121	0.712723	0.659812	0.641552	0.0818432	0.0003
TGGT1_313270	hypothetical protein	-3.3143	1229	2.835	Stop	-	1.12659	1.04061	1.05497	1.07405	0.0460579	-	1.0749	1.25353	1.21964	1.18269	0.0948758	0.3435	1.18469	0.998011	1.05972	1.08081	0.0951077	0.9999	1.20566	1.06743	1.20393	1.15901	0.0793121	0.5387	0.121377	0.250823	0.105475	0.159225	0.0797239	1.04503e-07
TGGT1_317720	putative eukaryotic translation initiation factor	-4.82485	69	1.365	-	-	1.07224	1.11878	0.82569	1.00557	0.157507	-	1.15349	1.24347	1.48942	1.29546	0.173897	0.0655	0.951957	0.913088	0.695467	0.853504	0.138237	0.4534	0.976559	0.778064	0.907878	0.8875	0.100804	0.6487	0.710165	0.757803	0.732088	0.733352	0.0238442	0.0857

## Sheet: Table S8
Supplementary Table 8: CORe dataset for saturation mutagenesis of highly electrophile-sensitive cysteines in ribosome proteins. Displayed are Fs values for 21 mutations (20 naturally occurring amino acids, plus stop codon) of 10 ribosomal cysteines targeted by CORe. Data represents values across three independent experiments (n=3), with mean ±s.d. shown. Statistical significance of the non-synony…
ToxoDB ID	Annotation	Target cysteine position	Phenotype score (Sidik et al. 2016)	isoTOP-ABPP R value	Deleterious mutations	Gain-of-function mutations	Fs Ala 1	Fs Ala 2	Fs Ala 3	Mean Fs Ala	Fs STDEV Ala	p-value Ala	Fs Arg 1	Fs Arg 2	Fs Arg 3	Mean Fs Arg	Fs STDEV Arg	p-value Arg	Fs Asn 1	Fs Asn 2	Fs Asn 3	Mean Fs Asn	Fs STDEV Asn	p-value Asn	Fs Asp 1	Fs Asp 2	Fs Asp 3	Mean Fs Asp	Fs STDEV Asp	p-value Asp	Fs Cys 1	Fs Cys 2	Fs Cys 3	Mean Fs Cys	Fs STDEV Cys	p-value Cys	Fs Gln 1	Fs Gln 2	Fs Gln 3	Mean Fs Gln	Fs STDEV Gln	p-value Gln	Fs Glu 1	Fs Glu 2	Fs Glu 3	Mean Fs Glu	Fs STDEV Glu	p-value Glu	Fs Gly 1
TGGT1_215470	ribosomal protein RPL10A	65	-4.93633	2.255	Arg, Asn, Asp, Gln, Glu, Gly, His, Lys, Pro, Ser, Stop, Thr, Trp, Tyr	Ile, Leu	1.16219	1.22869	1.34122	1.24403	0.0904929	0.9992	0.310511	0.312525	0.337614	0.320216	0.0151	0.594	0.423807	0.458066	0.24124	0.374371	0.11656	0.9358	0.331687	0.184702	0.210358	0.242249	0.0785111	0.6001	1.0451	1.14179	1.17351	1.12014	0.0668867	-	0.498459	0.746722	0.385076	0.543419	0.184967	0.963	0.353436	0.364657	0.104903	0.274332	0.146837	>0.9999	0.605345
TGGT1_215470	ribosomal protein RPL10A	73	-4.93633	2.255	Asp, His, Pro, Stop	Arg, Asn, Leu, Thr	1.0621	1.08602	1.16822	1.10544	0.0556611	0.261	1.23156	1.2046	1.14351	1.19322	0.0451164	0.0068	1.22021	1.25055	1.11055	1.19377	0.0736485	<0.0001	0.31833	0.306521	0.247898	0.290916	0.0377199	<0.0001	0.730902	0.96529	0.837217	0.84447	0.117362	-	0.942576	0.920873	0.838938	0.900796	0.0546581	0.0316	1.03848	1.14907	0.865545	1.0177	0.1429	0.2789	1.00477
TGGT1_226970	ribosomal protein RPS11	60	-3.75426	2.775	Ala, Arg, Asn, Gln, Glu, Gly, His, Ile, Leu, Lys, Met, Phe, Pro, Stop, Thr, Trp, Tyr, Val	-	0.123306	0.0175858	0.0714537	0.0707817	0.0528632	0.481	0.0253425	0.0564586	0.0355148	0.0391053	0.0158657	<0.0001	0.0765934	0.0871214	0.135079	0.0995978	0.031175	0.2891	1.51735	1.48453	1.37833	1.46007	0.072664	<0.0001	1.14588	1.154	1.30454	1.20147	0.0893516	-	0.034114	0.043089	0.0327741	0.036659	0.00560866	<0.0001	0.109302	0.0798613	0.119287	0.102817	0.0204974	<0.0001	0.320112
TGGT1_243570	ribosomal protein RPS26	74	-5.13893	2.87	Ala, Arg, Asn, Asp, Gln, Glu, Gly, His, Ile, Leu, Lys, Met, Phe, Pro, Ser, Stop, Thr, Trp, Tyr, Val	-	0.399664	0.169459	0.147	0.238708	0.139844	0.9991	0.173479	0.0942132	0.162081	0.143258	0.0428543	<0.0001	0.381384	0.196279	0.223133	0.266932	0.100024	<0.0001	0.150424	0.155077	0.12054	0.142014	0.0187417	<0.0001	2.9275	2.71518	2.31364	2.65211	0.311748	-	0.182488	0.141211	0.257614	0.193771	0.0590162	<0.0001	0.392225	0.253346	0.169899	0.271823	0.112309	<0.0001	0.364212
TGGT1_243570	ribosomal protein RPS26	77	-5.13893	2.87	Ala, Arg, Asn, Asp, Gln, Glu, Gly, His, Ile, Leu, Lys, Met, Phe, Pro, Ser, Stop, Thr, Trp, Tyr, Val	-	0.422654	0.345782	0.324075	0.36417	0.0517977	0.3606	0.350323	0.250285	0.0935645	0.231391	0.129418	0.1641	0.349875	0.437656	0.241719	0.343083	0.0981445	0.7975	0.262358	0.30863	0.409292	0.32676	0.0751259	0.8859	2.2854	2.79777	2.37042	2.48453	0.274584	-	0.410875	0.26249	0.239937	0.304434	0.0928682	0.5425	0.283237	0.134578	0.181809	0.199875	0.0759583	0.2247	0.359135
TGGT1_248390	ribosomal protein RPL26	35	-3.22702	2.98	Phe, Pro, Stop, Trp	-	0.983646	1.05487	0.912109	0.983543	0.0713825	0.9635	1.03696	0.813878	0.958584	0.936474	0.113173	<0.0001	1.09335	1.0152	1.0475	1.05201	0.0392688	<0.0001	1.29022	1.01857	0.896124	1.0683	0.2017	<0.0001	1.42053	1.20702	1.01157	1.21304	0.204544	-	1.14631	0.909015	0.985258	1.01353	0.121146	0.0001	0.888347	1.10126	0.872655	0.954087	0.127695	<0.0001	0.955324
TGGT1_249250	ribosomal protein RPL35A	32	-5.07625	2.785	-	-	0.940706	1.06291	0.979378	0.994331	0.0624577	<0.0001	0.870589	0.98033	0.943719	0.931546	0.055874	<0.0001	0.962081	0.958803	0.960198	0.960361	0.00164534	<0.0001	0.922074	0.897384	0.976515	0.931991	0.0404871	<0.0001	1.07087	0.949474	1.05358	1.02464	0.0656693	-	0.87741	0.96878	1.04874	0.964977	0.085729	<0.0001	1.08009	1.00139	0.98663	1.0227	0.0502418	<0.0001	1.00474
TGGT1_309120	ribosomal protein RPL4	231	-6.01376	2.7	Asp, Phe, Pro, Stop, Trp, Tyr	-	1.0313	1.07842	1.06176	1.05716	0.0238952	<0.0001	0.972895	0.990456	1.02627	0.99654	0.0272011	<0.0001	0.652827	0.631728	0.560734	0.615096	0.0482464	<0.0001	0.0782813	0.137132	0.074543	0.0966519	0.0351062	<0.0001	1.08561	1.24865	1.10605	1.14677	0.0888179	-	1.05721	0.953553	1.04705	1.01927	0.0571411	<0.0001	1.08101	1.04267	1.05217	1.05862	0.0199647	<0.0001	1.02642
TGGT1_312090	ribosomal protein RPL23	27	-4.3156	2.815	Arg, Asp, Gln, Glu, His, Ile, Leu, Lys, Met, Phe, Pro, Stop, Trp, Tyr	-	1.01598	1.16451	1.06078	1.08042	0.0761845	<0.0001	0.0776432	0.0597786	0.0867082	0.07471	0.0137024	<0.0001	1.39014	1.1279	1.3528	1.29028	0.141861	<0.0001	0.263849	0.106285	0.109762	0.159965	0.0899824	<0.0001	1.1313	1.23678	1.16376	1.17728	0.054023	-	0.0956197	0.155299	0.16985	0.140256	0.0393351	<0.0001	0.092413	0.152506	0.0996061	0.114842	0.0328161	<0.0001	1.02728
TGGT1_312090	ribosomal protein RPL23	28	-4.3156	2.815	Arg, Asp, Gln, Glu, His, Leu, Lys, Phe, Stop, Trp, Tyr	-	1.16109	1.16351	1.01387	1.11282	0.0857069	0.0307	0.377387	0.329832	0.464909	0.390709	0.0685166	0.0014	0.627987	0.756431	0.60282	0.662413	0.0823887	0.0014	0.877086	0.865144	0.751636	0.831289	0.0692392	<0.0001	1.12595	1.19805	1.10692	1.14364	0.0480683	-	0.429142	0.337859	0.394237	0.387079	0.0460605	0.999	0.14067	0.103411	0.198148	0.14741	0.047727	0.3216	1.2215
[truncated: 83 more columns]

## Sheet: Table S9
Supplementary Table S9. SMILES strings of the 88-member acrylamide fragment library.
ID	Compound name	SMILES
1	1D08	C=CC(Nc1cccc(-c2noc(C(F)F)n2)c1)=O
2	1B08	C=CC(Nc1cc(O[C@@H]2COCC2)ncc1)=O
3	1H08	CC(C)(CC1)Oc(cc2)c1cc2NC(C=C)=O
4	1E09	C=CC(N(C1)CN(Cc2ccccc2)C1=O)=O
5	1D09	C=CC(N(Cc1c2)Cc1cc(F)c2F)=O
6	1B07	C=CC(NCc1cc(-c2ccccc2)ncc1)=O
7	1D06	C=CC(N(CCCC1)[C@@H]1C(O)=O)=O
8	1H04	C=CC(Nc(cc1)cc(N2)c1OCC2=O)=O
9	1B05	C=CC(NCc1ccc(Cn2nccc2)cc1)=O
10	1C04	C=CC(Nc(cc(cc1)N)c1F)=O
11	1B04	COc(c(NC(C=C)=O)c1)cc(OC)c1Cl
12	1A04	C=CC(Nc(cc1)cc(C#N)c1Cl)=O
13	1F03	COc1cc(NC(C=C)=O)cc(OC)c1OC
14	1A03	C=CC(N(CC1)CCC1N)=O.Cl
15	2A05	C=CC(Nc(cc1)cc2c1nc(C(F)F)s2)=O
16	2D03	C=CC(Nc1cc(S(CC2)(=O)=O)c2cc1)=O
17	2B10	C=CC(NCc1cc(-c2cnco2)ccc1)=O
18	2F03	C=CC(Nc1c(-c2ccco2)nccc1)=O
19	2F11	COCn1ncc(NC(C=C)=O)c1
20	2C06	C=CC(Nc1cn(CC(F)F)nc1)=O
21	2A08	C=CC(N(CC1)CCC1n1nc(C#N)nc1)=O
22	2E08	C=CC(NC[C@@H](C1)ON=C1C(N)=O)=O
23	2G04	C=CC(NCc1c2OCCc2cc(Cl)c1)=O
24	3E09	C=CC(NCCNc1ncccn1)=O
25	3C05	C=CC(NC1CC(c2ccncc2)OCC1)=O
26	3C04	COc1cc(NC(C=C)=O)cc2cccnc12
27	3G08	CC(C)[C@@H](C1(CO)CC=CC1)NC(C=C)=O
28	3H10	C=CC(N(CC1)C[C@@H](C2)N1CCS2(=O)=O)=O
29	3C06	C=CC(NCc(cc1)ccc1-c1ccncc1)=O
30	3B02	C=CC(NCc1noc2c1CCCC2)=O
31	3B05	C=CC(NCC(c1c2OCCOc2ccc1)=O)=O
32	3G09	CC(C)(C)Cc1nn(C)c(NC(C=C)=O)c1
33	3A08	CN(C1CCCCC1)S(N(CC1)CCN1C(C=C)=O)(=O)=O
34	4B05	Cn1ncc(N(Cc2cnccc2)C(C=C)=O)c1
35	4A05	C=CC(N(Cc1ccccc1)Cc1cnccc1)=O
36	4G02	C=CC(NC(CC1)C(C2OCCC2)NC1=O)=O
37	4B02	CN(CCN(CCC1)S1(=O)=O)C(C=C)=O
38	4F04	CN(C=Cc1c2cccc1NC(C=C)=O)C2=O
39	4D03	CC(C1)(CN1C(C=C)=O)c(cccc1)c1F
40	4E05	C=CC(N1CC(COc2ccccc2)C1)=O
41	4C10	CC(C)(c1c(CC2)cccc1)N2C(C=C)=O
42	4D04	C=CC(Nc1cc(-c2ccco2)no1)=O
43	4H09	C=CC(N(CC1(F)F)Cc2c1cccc2)=O
44	4C08	C=CC(N(CSC1)[C@@H]1C(N1CCOCC1)=O)=O
45	4H03	CN(C([C@H](C1)N2CCN1C(C=C)=O)=O)C2=O
46	6B08	CN(C)[C@@H]1c2cccc(NC(C=C)=O)c2OCC1
47	6F07	C=CC(Nc1cc(C2CCOCC2)ccc1)=O
48	6H04	C=CC(N1c2cccc(C(N)=O)c2CCC1)=O
49	6B07	C=CC(Nc1cnc(C(F)(F)F)nc1)=O
50	6H03	C=CC(N(C1)CC1(C1)CS1(=O)=O)=O
51	6F04	COc1cc(CCN(CC2)C(C=C)=O)c2c(OC)c1OC
52	6E07	CN(C=CN=C1N(CC2)CCN2C(C=C)=O)C1=O
53	6D06	Cc1ncc(CN(CC2)CCN2C(C=C)=O)s1
54	6A11	C=CC(N(CC1)CCN1C(CN1CCCC1)=O)=O
55	6G07	Cc1noc(C(N(CC2)CCN2C(C=C)=O)=O)c1
56	7G11	C=CC(N(CCC1)c2c1c(OCC(N)=O)ccc2)=O
57	7D09	Cc1nn2c(N(C)C)cc(NC(C=C)=O)nc2c1
58	7D07	COCc1nc(cc(cc2)NC(C=C)=O)c2o1
59	7C09	CN(c(cc(cc1)NC(C=C)=O)c1C=C1)C1=O
60	7A04	COCCN(CCN(C1)C(C=C)=O)C1=O
61	7E04	C=CC(Nc1cn2nccc2nc1)=O
62	7B10	C=CC(Nc1noc(C2CC2)n1)=O
63	7H10	CCN(Cc1cn(C)nn1)C(C=C)=O
64	7A05	C=CC(Nc(cc1)cc(N2)c1SCC2=O)=O
65	8A11	C=CC(N(CC1)C[C@@H](C(N)=O)N1C1CC1)=O
66	8B11	C=CC(N(CCc1ccc2)Cc1c2Cl)=O
67	8E08	C=CC(NC(CC1)CCC1(C1)C1(F)F)=O
68	8A09	C=CC(NCc(cc1)cnc1C(N)=O)=O
69	8G06	C=CC(NCCc(cc1)ncc1F)=O
70	8C07	CC1(CCCCC1)NC(CNC(C=C)=O)=O
71	8A05	C=CC(NC(CC1)CCC1Oc(cc1)ncc1C#N)=O
72	10A08	Cn(c(OC(F)F)c1)nc1NC(C=C)=O
73	10H04	C=CC(NCc1nc(CCC2)c2cn1)=O
74	10D05	Cc(c1c2)noc1ncc2NC(C=C)=O
75	10G11	C=CC(NCCN(CCN1)CC1=O)=O
76	10D11	C=CC(NCc1nc(C(N)=O)co1)=O
77	10H02	Cc(s1)cn2c1nc(C)c2CN(C)C(C=C)=O
78	11D09	C=CC(N(CCO)c(cc1)ccc1C(O)=O)=O
79	11H07	C=CC(Nc(cc1)ccc1NC(c1cscc1)=O)=O
80	11D10	C=CC(N[C@@H](Cc1cc(F)c2)COc1c2F)=O
81	11C10	C=CC(N(CC1)CCC1N(CCCN1)C1=O)=O
82	11A11	C=CC(Nc1c2OCCc2cc(Cl)c1)=O
83	11B11	CC(C)(Cc1ccc2)Oc1c2NC(C=C)=O
84	11E07	C=CC(Nc1cnc(C(F)F)cc1)=O
85	11B08	CN(C[C@@H](CNC(C=C)=O)O1)C1=O
86	11D02	CCc1nocc1CN(C)C(C=C)=O
87	11H11	C=CC(N1CCN(Cc2nccn2C(F)F)CC1)=O
88	7C07	C=CC(Nc1cc(-c2c3OCCOc3ccc2)no1)=O

## Sheet: Table S10
Supplementary Table 10. Physicochemical properties of the 88-member acrylamide fragment library. Key physiochemical properties of each compound were calculated in Molecular Operating Environment according to the associated SMILES string. Abbreviations: Csp3, sp3-hybridised carbons; Fsp3, fraction of sp3-hybridised carbons; HBA, hydrogen bond acceptors; HBD, hydrogen bond donors; TPSA, topological…
Property	Min	Max	Mean
Mw (g/mol)	179.178	315.437	226.683
Carbons (#)	8	16	11.4773
Nitrogens (#)	1	5	2.21591
Oxygens (#)	1	4	2.01136
Halogens (#)	0	3	0.363636
Heavy atoms (#)	12	21	16.1932
Aromatic rings (#)	0	2	0.977273
Rotatable bonds (#)	1	5	3.01136
Stereocenters (#)	0	3	0.181818
Csp3 (#)	0	11	3.5
Fsp3	0	0.785714	0.308934
HBA (#)	2	6	4.22727
HBD (#)	0	2	0.852273
TPSA (A2)	20.31	98.22	48
cLogP	-1.56	2.79	0.771136

[truncated: 3 more sheets: Table S11, Table S12, Table S13]
