# Supplementary material for: CRISPR-based oligo recombineering prioritizes apicomplexan cysteines for drug discovery
Source: Nat Microbiol. 2022 Oct 20;7(11):1891–905. doi: 10.1038/s41564-022-01249-y (PMC9613468; doi:10.1038/s41564-022-01249-y)
Supplement: Source Data Fig. 1 — Statistical data. [file 41564_2022_1249_MOESM4_ESM.xlsx]

## Sheet: Fig. 1c
GO ID	GO term	GO category	FDR	p-value	p-value (-log10)	No. of annotated genes (test)	No. of unannotated genes (test)	Annotated:unnanotated ratio (test)	No. of annotated genes (reference)	No. of unannotated genes (reference)	Annotated:unnanotated ratio (reference)	Fold enrichment (test/reference ratio)
GO:0003735	structural constituent of ribosome	Molecular function	4.36758e-05	5.29688e-08	7.27598	13	68	0.191176	131	5728	0.0228701	8.35923
GO:0006412	translation	Biological process	7.63803e-05	1.32787e-07	6.87685	18	63	0.285714	295	5564	0.0530194	5.38886
GO:0042254	ribosome biogenesis	Biological process	0.00016928	4.86321e-07	6.31308	14	67	0.208955	190	5669	0.0335156	6.23456
GO:0022625	cytosolic large ribosomal subunit	Cellular compartment	0.00139238	6.33355e-06	5.19835	4	77	0.0519481	6	5853	0.00102512	50.6753

## Sheet: Fig. 1d
All genes (ToxoDB IDs)	All genes (phenotype scores, Sidik et al. 2016)	Genes with cysteines (ToxoDB IDs)	Genes with cysteines (phenotype scores, Sidik et al. 2016)	Genes with low reactivity cysteines (ToxoDB IDs)	Genes with low reactivity cysteines (phenotype scores, Sidik et al. 2016)	Genes with medium reactivity cysteines (ToxoDB IDs)	Genes with medium reactivity cysteines (phenotype scores, Sidik et al. 2016)	Genes with hyperreactivity cysteines (ToxoDB IDs)	Genes with hyperreactivity cysteines (phenotype scores, Sidik et al. 2016)
TGGT1_200010	2.53969	TGGT1_200010	2.53969	TGGT1_201700	-3.64587	TGGT1_201380	-2.84236	TGGT1_202820	-4.77176
TGGT1_200270	0.925707	TGGT1_200270	0.925707	TGGT1_201760	0.53943	TGGT1_201400	-1.52215	TGGT1_202870	-3.87519
TGGT1_200280	-1.28442	TGGT1_200280	-1.28442	TGGT1_201780	-1.17116	TGGT1_201780	-1.17116	TGGT1_207460B	0.548345
TGGT1_200290	0.7508	TGGT1_200290	0.7508	TGGT1_202370	-6.04981	TGGT1_202370	-6.04981	TGGT1_209950	-5.19587
TGGT1_200295	1.34714	TGGT1_200295	1.34714	TGGT1_202390	0.804113	TGGT1_202460	-3.89149	TGGT1_214290	1.99962
TGGT1_200300	2.25248	TGGT1_200300	2.25248	TGGT1_202530	-5.12997	TGGT1_202530	-5.12997	TGGT1_215470	-4.93633
TGGT1_200310	-0.0492599	TGGT1_200330	0.257037	TGGT1_202680	-4.30225	TGGT1_202680	-4.30225	TGGT1_215740	-4.91898
TGGT1_200330	0.257037	TGGT1_200340	1.88791	TGGT1_202750	-4.30527	TGGT1_202760	-0.192977	TGGT1_215775	1.07946
TGGT1_200340	1.88791	TGGT1_200350	2.18064	TGGT1_202760	-0.192977	TGGT1_202820	-4.77176	TGGT1_216450	-4.09921
TGGT1_200350	2.18064	TGGT1_200360	2.62915	TGGT1_202890	-0.955326	TGGT1_202830	1.79012	TGGT1_217030	0.510691
TGGT1_200360	2.62915	TGGT1_200370	-0.530289	TGGT1_203080	-3.4324	TGGT1_203450	-2.9968	TGGT1_217555	1.59711
TGGT1_200370	-0.530289	TGGT1_200385	0.979781	TGGT1_203380	-1.44827	TGGT1_203490	-5.12874	TGGT1_217900	-4.77961
TGGT1_200385	0.979781	TGGT1_200400	-3.17491	TGGT1_203490	-5.12874	TGGT1_203630	-4.1037	TGGT1_218200	-0.921208
TGGT1_200400	-3.17491	TGGT1_200410	-0.411592	TGGT1_203600	2.29433	TGGT1_204400	-3.83925	TGGT1_219850	-4.44901
TGGT1_200410	-0.411592	TGGT1_200430	-0.660594	TGGT1_203610	-0.583462	TGGT1_204530	1.76704	TGGT1_220240	0.899357
TGGT1_200430	-0.660594	TGGT1_200440	-1.21962	TGGT1_203760	-3.61132	TGGT1_205130	-0.509912	TGGT1_222160	-0.636987
TGGT1_200440	-1.21962	TGGT1_200450	0.998406	TGGT1_204050	1.21287	TGGT1_205320	0.851557	TGGT1_223070	0.64019
TGGT1_200450	0.998406	TGGT1_200460	0.447499	TGGT1_204400	-3.83925	TGGT1_205340	-4.83471	TGGT1_223620	-4.44278
TGGT1_200460	0.447499	TGGT1_200470	0.194351	TGGT1_205040	-2.04416	TGGT1_205470	-4.31172	TGGT1_226430	2.3948
TGGT1_200470	0.194351	TGGT1_200480	1.23136	TGGT1_205100	0.62789	TGGT1_205510	-4.2795	TGGT1_226710	0.403155
TGGT1_200480	1.23136	TGGT1_200590	2.08995	TGGT1_205130	-0.509912	TGGT1_205558	-3.67622	TGGT1_226960	-5.19069
TGGT1_200590	2.08995	TGGT1_200595	1.00326	TGGT1_205340	-4.83471	TGGT1_205700	0.0825222	TGGT1_226970	-3.75426
TGGT1_200595	1.00326	TGGT1_200600	0.375248	TGGT1_205440	-4.52391	TGGT1_206320	-0.836271	TGGT1_227420	-6.01376
TGGT1_200600	0.375248	TGGT1_201100	-1.44355	TGGT1_205470	-4.31172	TGGT1_206510	0.505833	TGGT1_228210	-4.96046
TGGT1_201100	-1.44355	TGGT1_201110	-3.19086	TGGT1_205710	-5.21725	TGGT1_206590	-2.0494	TGGT1_229210	-1.69992
TGGT1_201110	-3.19086	TGGT1_201120	-1.46092	TGGT1_206470	-3.23281	TGGT1_206670	-4.01829	TGGT1_230070	2.11387
TGGT1_201120	-1.46092	TGGT1_201130	-0.179785	TGGT1_206510	0.505833	TGGT1_207440	-3.44318	TGGT1_230450	-4.15935
TGGT1_201130	-0.179785	TGGT1_201140	-1.19075	TGGT1_206590	-2.0494	TGGT1_207680	-4.09683	TGGT1_232060	0.659762
TGGT1_201140	-1.19075	TGGT1_201150	-1.56671	TGGT1_206680	-2.97059	TGGT1_207770	-5.74825	TGGT1_232300	-4.37407
TGGT1_201150	-1.56671	TGGT1_201160	1.68032	TGGT1_206690	0.435547	TGGT1_208790	0.593117	TGGT1_233000	-4.24071
TGGT1_201160	1.68032	TGGT1_201170	0.782279	TGGT1_207370	-3.88942	TGGT1_209030	-4.5002	TGGT1_233110	-1.20514
TGGT1_201170	0.782279	TGGT1_201190	0.687741	TGGT1_207620	-1.1488	TGGT1_209108	-2.54082	TGGT1_233140	-4.26084
TGGT1_201180A	0.790815	TGGT1_201200	-3.10532	TGGT1_207640	-4.60672	TGGT1_209140	-4.03404	TGGT1_233170	-3.71875
TGGT1_201180B	0.843486	TGGT1_201210	-3.47823	TGGT1_208030	0.831495	TGGT1_209260	-3.07009	TGGT1_236570	-3.74992
TGGT1_201190	0.687741	TGGT1_201220	-5.4017	TGGT1_208200	-4.64727	TGGT1_209600	1.89685	TGGT1_236970	-1.9253
TGGT1_201200	-3.10532	TGGT1_201230	-1.17529	TGGT1_209030	-4.5002	TGGT1_210730	0.468315	TGGT1_237820	-2.04066
TGGT1_201210	-3.47823	TGGT1_201240	0.673759	TGGT1_209080	-3.20259	TGGT1_210980	-5.10148	TGGT1_238010	-4.80112
TGGT1_201220	-5.4017	TGGT1_201250	0.482926	TGGT1_209170	0.823485	TGGT1_211030	1.00538	TGGT1_242330	-4.92374
TGGT1_201230	-1.17529	TGGT1_201260	1.12687	TGGT1_209210	-3.35949	TGGT1_211060	-3.31174	TGGT1_243570	-5.13893
TGGT1_201240	0.673759	TGGT1_201270	-3.41295	TGGT1_209280	-0.195445	TGGT1_211290	0.16297	TGGT1_243730	0.845238
TGGT1_201250	0.482926	TGGT1_201380	-2.84236	TGGT1_210840	-4.95472	TGGT1_212210	0.30956	TGGT1_244390	-0.915564
TGGT1_201260	1.12687	TGGT1_201390	1.8638	TGGT1_210960	-4.12361	TGGT1_212270	-3.04737	TGGT1_248100	-0.547692
TGGT1_201270	-3.41295	TGGT1_201400	-1.52215	TGGT1_210980	-5.10148	TGGT1_212960B	-3.58519	TGGT1_248320	-5.17445
TGGT1_201380	-2.84236	TGGT1_201520	-0.250032	TGGT1_211020	-1.92019	TGGT1_213410	-4.69268	TGGT1_248390	-3.22702
TGGT1_201390	1.8638	TGGT1_201630A	-0.0557438	TGGT1_211250	0.457685	TGGT1_213900	-5.48056	TGGT1_249250	-5.07625
TGGT1_201400	-1.52215	TGGT1_201630B	1.65194	TGGT1_211390	-3.04106	TGGT1_214150	-4.50293	TGGT1_249630	1.63256
TGGT1_201520	-0.250032	TGGT1_201640	0.0883493	TGGT1_211730	-1.9111	TGGT1_214180	-0.523659	TGGT1_249900	-3.77532
TGGT1_201630A	-0.0557438	TGGT1_201650	-1.01699	TGGT1_212250	-0.258072	TGGT1_214210	-4.29509	TGGT1_251620	-3.90064
TGGT1_201630B	1.65194	TGGT1_201660	0.620633	TGGT1_212260	-4.50181	TGGT1_214290	1.99962	TGGT1_255420	1.73838
TGGT1_201640	0.0883493	TGGT1_201670	0.170757	TGGT1_212310	-4.29258	TGGT1_214575	2.62194	TGGT1_256970	-3.60677
TGGT1_201650	-1.01699	TGGT1_201680	-4.54782	TGGT1_213030	-1.0397	TGGT1_214790	-3.48182	TGGT1_257680	-2.69524
TGGT1_201660	0.620633	TGGT1_201690	-1.28244	TGGT1_213870	-4.82775	TGGT1_214930	-1.37065	TGGT1_258070	-5.2419
TGGT1_201670	0.170757	TGGT1_201700	-3.64587	TGGT1_213900	-5.48056	TGGT1_215040	-0.869663	TGGT1_258820	0.40611
TGGT1_201680	-4.54782	TGGT1_201710	-4.00244	TGGT1_214140	-1.86755	TGGT1_216580	-3.58696	TGGT1_258970	-5.00524
TGGT1_201690	-1.28244	TGGT1_201720	-1.11915	TGGT1_214840	-3.39258	TGGT1_216670	-3.3071	TGGT1_260260	-4.97774
TGGT1_201700	-3.64587	TGGT1_201730	-0.616402	TGGT1_214940	1.59322	TGGT1_216790	-4.11497	TGGT1_263300	-3.66567
TGGT1_201710	-4.00244	TGGT1_201740	-0.293326	TGGT1_215040	-0.869663	TGGT1_216860	-5.17447	TGGT1_263420	0.777344
TGGT1_201720	-1.11915	TGGT1_201750	1.45429	TGGT1_215590	-3.96234	TGGT1_216880	-5.06737	TGGT1_263530	-2.95947
TGGT1_201730	-0.616402	TGGT1_201760	0.53943	TGGT1_215950	-3.83245	TGGT1_217510	2.07138	TGGT1_263660	-0.307837
TGGT1_201740	-0.293326	TGGT1_201770	-0.556092	TGGT1_215980	2.11238	TGGT1_217540	1.98391	TGGT1_264080	-1.42588
TGGT1_201750	1.45429	TGGT1_201775	2.09266	TGGT1_216000	-4.2152	TGGT1_217570	-2.99963	TGGT1_265870B	0.719773
TGGT1_201760	0.53943	TGGT1_201780	-1.17116	TGGT1_216030A	-0.672151	TGGT1_217740	-1.89297	TGGT1_266450	1.44183
TGGT1_201770	-0.556092	TGGT1_201785	2.20618	TGGT1_216220	-4.57201	TGGT1_217820	-3.08793	TGGT1_266460	-4.44024
TGGT1_201775	2.09266	TGGT1_201790	-3.6988	TGGT1_216880	-5.06737	TGGT1_217890	0.228194	TGGT1_266990	-4.76615
TGGT1_201780	-1.17116	TGGT1_201800	-4.00705	TGGT1_216900	-2.88335	TGGT1_217900	-4.77961	TGGT1_268835	-2.01796
TGGT1_201785	2.20618	TGGT1_201810	0.0455267	TGGT1_217510	2.07138	TGGT1_218220	-4.05223	TGGT1_269190	-4.39897
TGGT1_201790	-3.6988	TGGT1_201820	-1.45188	TGGT1_217740	-1.89297	TGGT1_218520	1.05243	TGGT1_270240	1.25222
TGGT1_201800	-4.00705	TGGT1_201830	-4.94478	TGGT1_217890	0.228194	TGGT1_218570	-4.78689	TGGT1_271888	-4.5008
TGGT1_201810	0.0455267	TGGT1_201850	0.413281	TGGT1_217910	-3.45213	TGGT1_218590	0.432637	TGGT1_272030B	-0.48749
TGGT1_201820	-1.45188	TGGT1_201860	2.14342	TGGT1_218300	1.21016	TGGT1_218810	0.40453	TGGT1_272660	-0.333418
TGGT1_201830	-4.94478	TGGT1_201870	-0.26864	TGGT1_218780	0.692347	TGGT1_218940	-3.92394	TGGT1_276110	-3.00612
TGGT1_201850	0.413281	TGGT1_201880	-3.6838	TGGT1_219250	-0.0874549	TGGT1_219080	-1.78244	TGGT1_278870	-3.54553
TGGT1_201860	2.14342	TGGT1_201890	-0.604112	TGGT1_219270	-3.53431	TGGT1_219150	-4.09906	TGGT1_284560	-5.36838
TGGT1_201870	-0.26864	TGGT1_201895	1.13601	TGGT1_219520	-0.0406478	TGGT1_219520	-0.0406478	TGGT1_286630	1.56757
TGGT1_201880	-3.6838	TGGT1_201900	-3.28527	TGGT1_219540	-4.52639	TGGT1_219540	-4.52639	TGGT1_288650	1.74994
TGGT1_201890	-0.604112	TGGT1_202010	0.625767	TGGT1_219790B	-4.43355	TGGT1_219790B	-4.43355	TGGT1_290670	-1.33002
TGGT1_201895	1.13601	TGGT1_202025	0.0440043	TGGT1_219850	-4.44901	TGGT1_219800	-5.48653	TGGT1_290890	-0.00690438
TGGT1_201900	-3.28527	TGGT1_202040	-0.201243	TGGT1_220100	-4.53999	TGGT1_220270	-3.19009	TGGT1_291640	-1.46765
TGGT1_202010	0.625767	TGGT1_202050	0.496796	TGGT1_220860	-5.20184	TGGT1_220400	-4.22894	TGGT1_297420	-4.45174
TGGT1_202025	0.0440043	TGGT1_202065	0.646622	TGGT1_220900	-3.41569	TGGT1_221320	-3.60407	TGGT1_299200	-3.94431
TGGT1_202040	-0.201243	TGGT1_202070	-2.15325	TGGT1_221620	-2.79804	TGGT1_221522	-3.64329	TGGT1_300000	-5.58967
TGGT1_202050	0.496796	TGGT1_202080	-3.84649	TGGT1_221970	-1.85171	TGGT1_221620	-2.79804	TGGT1_300140	-3.02171
TGGT1_202065	0.646622	TGGT1_202120	-2.10294	TGGT1_222020	-3.57585	TGGT1_221660	-4.39889	TGGT1_300270	-0.326318
TGGT1_202070	-2.15325	TGGT1_202140	0.57798	TGGT1_222160	-0.636987	TGGT1_222220	-0.643412	TGGT1_306000	-2.63734
TGGT1_202080	-3.84649	TGGT1_202160	-0.407765	TGGT1_222220	-0.643412	TGGT1_222380	-3.50762	TGGT1_306030	0.802373
TGGT1_202090	1.64713	TGGT1_202170	-4.24915	TGGT1_222270	-0.759312	TGGT1_222860	-4.46885	TGGT1_306960	-3.92433
TGGT1_202100	-0.421827	TGGT1_202180	-5.46197	TGGT1_222380	-3.50762	TGGT1_222910	-0.967708	TGGT1_309120	-5.61963
TGGT1_202110	-1.00071	TGGT1_202190	-1.2827	TGGT1_222400	-0.127265	TGGT1_222952	1.34831	TGGT1_310040	-2.0713
TGGT1_202120	-2.10294	TGGT1_202200	-1.41432	TGGT1_223140	0.210561	TGGT1_223000	-5.38131	TGGT1_310640	1.76473
TGGT1_202140	0.57798	TGGT1_202205	1.03184	TGGT1_223540	-2.33536	TGGT1_223050	-4.18844	TGGT1_311030	-3.55841
TGGT1_202160	-0.407765	TGGT1_202210	0.597074	TGGT1_223940	-4.14144	TGGT1_223140	0.210561	TGGT1_312090	-4.3156
TGGT1_202170	-4.24915	TGGT1_202220	-3.48758	TGGT1_224050	-3.71455	TGGT1_223668	0.520468	TGGT1_312110	-4.16306
TGGT1_202180	-5.46197	TGGT1_202230	-3.65848	TGGT1_224350A	-1.1565	TGGT1_223680	-0.782753	TGGT1_312820	-1.23531
TGGT1_202190	-1.2827	TGGT1_202240	-4.5371	TGGT1_225000	-5.35662	TGGT1_223940	-4.14144	TGGT1_313270	-3.3143
TGGT1_202200	-1.41432	TGGT1_202250	-0.268672	TGGT1_225050	-1.57947	TGGT1_223960	-5.07799	TGGT1_313400	-1.33243
TGGT1_202205	1.03184	TGGT1_202255	0.343187	TGGT1_225690	-0.0248823	TGGT1_224205	-0.467038	TGGT1_317720	-4.82485
TGGT1_202210	0.597074	TGGT1_202260	-0.781251	TGGT1_225790	1.97686	TGGT1_225930	-5.10176	TGGT1_321420	0.86871
TGGT1_202220	-3.48758	TGGT1_202280	-0.753569	TGGT1_225870	0.698555	TGGT1_226860	1.88435
TGGT1_202230	-3.65848	TGGT1_202285	-0.139531	TGGT1_226250	-4.24866	TGGT1_226970	-3.75426
TGGT1_202240	-4.5371	TGGT1_202290	-3.46274	TGGT1_226910	-0.242476	TGGT1_226980	-3.72023
TGGT1_202250	-0.268672	TGGT1_202300	0.415802	TGGT1_227030	1.05973	TGGT1_227030	1.05973
TGGT1_202255	0.343187	TGGT1_202310	-4.7357	TGGT1_227650	-0.976629	TGGT1_227360	-5.89707
TGGT1_202260	-0.781251	TGGT1_202340	-2.38659	TGGT1_228120	-4.42045	TGGT1_227600	-5.27478
TGGT1_202280	-0.753569	TGGT1_202350	-5.06805	TGGT1_228200	-3.03703	TGGT1_227960	-3.33457
TGGT1_202285	-0.139531	TGGT1_202360	-1.1213	TGGT1_228210	-4.96046	TGGT1_228190	-5.12899
TGGT1_202290	-3.46274	TGGT1_202370	-6.04981	TGGT1_229950	-5.53347	TGGT1_228400	-0.855992
TGGT1_202300	0.415802	TGGT1_202375	-1.39117	TGGT1_229990	-4.96251	TGGT1_228470	-4.9431
TGGT1_202310	-4.7357	TGGT1_202380	-5.3124	TGGT1_230420	-5.43161	TGGT1_229000	0.835659
TGGT1_202340	-2.38659	TGGT1_202390	0.804113	TGGT1_230850	-0.379631	TGGT1_229360	0.325086
TGGT1_202350	-5.06805	TGGT1_202400	-1.08914	TGGT1_231010	-3.499	TGGT1_229930	1.91077
TGGT1_202360	-1.1213	TGGT1_202410	-2.92458	TGGT1_231480	-1.55309	TGGT1_230160	2.11462
TGGT1_202370	-6.04981	TGGT1_202420	-0.425389	TGGT1_231640	-3.9986	TGGT1_230420	-5.43161
TGGT1_202375	-1.39117	TGGT1_202430	-2.1672	TGGT1_232230	-4.22635	TGGT1_230520	-1.68718
TGGT1_202380	-5.3124	TGGT1_202440	-2.7081	TGGT1_232340	-0.254324	TGGT1_231410	-5.37349
TGGT1_202390	0.804113	TGGT1_202445	1.69735	TGGT1_232660	1.67171	TGGT1_231440	-1.65496
TGGT1_202400	-1.08914	TGGT1_202450	0.332921	TGGT1_232710	-4.09336	TGGT1_231850	-4.38544
TGGT1_202410	-2.92458	TGGT1_202460	-3.89149	TGGT1_233110	-1.20514	TGGT1_231910	-3.94183
TGGT1_202420	-0.425389	TGGT1_202470	-2.70286	TGGT1_233190	-4.39908	TGGT1_232030	1.13231
TGGT1_202430	-2.1672	TGGT1_202480	-2.37408	TGGT1_233340	1.68636	TGGT1_232230	-4.22635
TGGT1_202440	-2.7081	TGGT1_202490	-2.75846	TGGT1_233460	-0.0708776	TGGT1_232250	2.08058
TGGT1_202445	1.69735	TGGT1_202500	-4.48756	TGGT1_233470	-1.82388	TGGT1_232300	-4.37407
TGGT1_202450	0.332921	TGGT1_202510	0.907797	TGGT1_233480	1.51496	TGGT1_232350	0.784128
TGGT1_202460	-3.89149	TGGT1_202520	-2.55018	TGGT1_233890	-3.98029	TGGT1_232410	0.990726
TGGT1_202470	-2.70286	TGGT1_202530	-5.12997	TGGT1_234280	-3.16499	TGGT1_232710	-4.09336
TGGT1_202480	-2.37408	TGGT1_202540	-2.43474	TGGT1_235160	-1.03787	TGGT1_232800	-1.97912
TGGT1_202490	-2.75846	TGGT1_202550	-0.385511	TGGT1_235470	-3.09448	TGGT1_233030	-0.189234
TGGT1_202500	-4.48756	TGGT1_202568	-4.01298	TGGT1_235690	1.12433	TGGT1_233100	-4.5208
TGGT1_202510	0.907797	TGGT1_202572	-3.09256	TGGT1_235930	-4.27648	TGGT1_233190	-4.39908
TGGT1_202520	-2.55018	TGGT1_202580	-1.75633	TGGT1_236110	-2.77939	TGGT1_233400	-3.77789
TGGT1_202530	-5.12997	TGGT1_202590	-1.39395	TGGT1_236530	-2.07164	TGGT1_233460	-0.0708776
TGGT1_202540	-2.43474	TGGT1_202610	0.956523	TGGT1_236650	-5.57765	TGGT1_233720	-3.74574
TGGT1_202550	-0.385511	TGGT1_202620	0.944122	TGGT1_236840	-3.30438	TGGT1_234450	-4.59912
TGGT1_202568	-4.01298	TGGT1_202630	-3.33299	TGGT1_237560	-5.99272	TGGT1_234520	-4.61355
TGGT1_202572	-3.09256	TGGT1_202640	-1.70028	TGGT1_237890	-1.09898	TGGT1_235020	-4.46297
TGGT1_202580	-1.75633	TGGT1_202650	-1.0512	TGGT1_238050	-0.438962	TGGT1_236040	-3.45996
TGGT1_202590	-1.39395	TGGT1_202680	-4.30225	TGGT1_239490	-1.89138	TGGT1_236540	-4.65666
TGGT1_202600	1.55771	TGGT1_202690	-2.89177	TGGT1_239530	0.724126	TGGT1_236550	-2.29376
TGGT1_202610	0.956523	TGGT1_202700	-0.0165935	TGGT1_239630	0.240852	TGGT1_236560	-0.400906
TGGT1_202620	0.944122	TGGT1_202720	-4.26506	TGGT1_239820	1.78763	TGGT1_236650	-5.57765
TGGT1_202630	-3.33299	TGGT1_202730	-3.48834	TGGT1_240220	-2.0992	TGGT1_237150	-3.96151
TGGT1_202640	-1.70028	TGGT1_202735	-0.651787	TGGT1_240450	1.43806	TGGT1_237220	-4.3888
TGGT1_202650	-1.0512	TGGT1_202740	-1.66155	TGGT1_240600	-3.32097	TGGT1_237470	-0.216616
TGGT1_202680	-4.30225	TGGT1_202750	-4.30527	TGGT1_240810	-5.40331	TGGT1_237820	-2.04066
TGGT1_202690	-2.89177	TGGT1_202760	-0.192977	TGGT1_240890	0.60775	TGGT1_238180	-4.95359
TGGT1_202700	-0.0165935	TGGT1_202770	-3.03064	TGGT1_242570	0.179391	TGGT1_238940	-0.525881
TGGT1_202720	-4.26506	TGGT1_202780	-1.57974	TGGT1_243200	-3.95398	TGGT1_239100	-5.53488
TGGT1_202730	-3.48834	TGGT1_202790	-0.811865	TGGT1_243410	-1.55365	TGGT1_239490	-1.89138
TGGT1_202735	-0.651787	TGGT1_202800	-5.10707	TGGT1_243440	-2.95769	TGGT1_239530	0.724126
TGGT1_202740	-1.66155	TGGT1_202810	-3.41731	TGGT1_243460	-4.28464	TGGT1_239760	-4.3155
TGGT1_202750	-4.30527	TGGT1_202820	-4.77176	TGGT1_243540	-4.6821	TGGT1_240280	-2.00137
TGGT1_202760	-0.192977	TGGT1_202830	1.79012	TGGT1_243710	-4.79145	TGGT1_240600	-3.32097
TGGT1_202770	-3.03064	TGGT1_202840	-3.53574	TGGT1_243910	1.56805	TGGT1_240860	-2.54035
TGGT1_202780	-1.57974	TGGT1_202850	-3.16947	TGGT1_243930	0.254321	TGGT1_242330	-4.92374
TGGT1_202790	-0.811865	TGGT1_202870	-3.87519	TGGT1_244110	-0.88264	TGGT1_243410	-1.55365
TGGT1_202800	-5.10707	TGGT1_202880	-3.99465	TGGT1_244150	0.269309	TGGT1_243580	1.19157
TGGT1_202810	-3.41731	TGGT1_202890	-0.955326	TGGT1_244200	-4.79858	TGGT1_243920	-5.34566
TGGT1_202820	-4.77176	TGGT1_202900	0.893951	TGGT1_244390	-0.915564	TGGT1_243960	-2.28227
TGGT1_202830	1.79012	TGGT1_202910	0.76907	TGGT1_244460	-1.50162	TGGT1_244560	-4.39058
TGGT1_202840	-3.53574	TGGT1_202920	-3.73972	TGGT1_244650	-4.08099	TGGT1_244650	-4.08099
TGGT1_202850	-3.16947	TGGT1_202930	1.60887	TGGT1_244690	0.675796	TGGT1_245460	-4.67898
TGGT1_202870	-3.87519	TGGT1_202940	0.545537	TGGT1_245650	-3.64648	TGGT1_245620	-4.6128
TGGT1_202880	-3.99465	TGGT1_202950	-2.72775	TGGT1_245670	0.150865	TGGT1_245680	-3.64641
TGGT1_202890	-0.955326	TGGT1_202960	-2.74664	TGGT1_246040	-3.29424	TGGT1_246090	-0.0544044
TGGT1_202900	0.893951	TGGT1_202970	-0.113479	TGGT1_246720	0.239923	TGGT1_246100	-4.96987
TGGT1_202910	0.76907	TGGT1_202975	0.483475	TGGT1_246740	-3.35515	TGGT1_247220	1.77261
TGGT1_202920	-3.73972	TGGT1_202980	-4.2207	TGGT1_247030	-1.51389	TGGT1_247460	-4.68947
TGGT1_202930	1.60887	TGGT1_202990	-0.059305	TGGT1_247300	-0.0849407	TGGT1_247470	-3.33389
TGGT1_202940	0.545537	TGGT1_203000	0.7288	TGGT1_247470	-3.33389	TGGT1_247510	-4.76717
TGGT1_202950	-2.72775	TGGT1_203010	-1.30364	TGGT1_247510	-4.76717	TGGT1_247930	-3.2039
TGGT1_202960	-2.74664	TGGT1_203020	-4.23021	TGGT1_247550	-5.09779	TGGT1_248340	-4.59262
TGGT1_202970	-0.113479	TGGT1_203030	-0.67063	TGGT1_247760	1.35183	TGGT1_248500	-3.54247
TGGT1_202975	0.483475	TGGT1_203040	1.55396	TGGT1_248320	-5.17445	TGGT1_248810	-0.796944
TGGT1_202980	-4.2207	TGGT1_203050	1.26568	TGGT1_248360	1.61561	TGGT1_249390	1.0048
TGGT1_202990	-0.059305	TGGT1_203060	-2.78432	TGGT1_249390	1.0048	TGGT1_249530	-3.78477
TGGT1_203000	0.7288	TGGT1_203070	1.86567	TGGT1_249590	-4.64442	TGGT1_249690	-2.84629
TGGT1_203010	-1.30364	TGGT1_203080	-3.4324	TGGT1_249850	-3.45999	TGGT1_249780	1.61716
TGGT1_203020	-4.23021	TGGT1_203090	1.31408	TGGT1_250330	-2.6037	TGGT1_249850	-3.45999
TGGT1_203030	-0.67063	TGGT1_203100	0.758868	TGGT1_250770	-4.12624	TGGT1_249900	-3.77532
TGGT1_203040	1.55396	TGGT1_203110	1.71977	TGGT1_251590	-4.40002	TGGT1_249910	-4.29624
TGGT1_203050	1.26568	TGGT1_203120	-4.19711	TGGT1_251620	-3.90064	TGGT1_249990	1.91369
TGGT1_203060	-2.78432	TGGT1_203135	-0.538315	TGGT1_251690	-4.12715	TGGT1_250330	-2.6037
TGGT1_203070	1.86567	TGGT1_203150	-1.07997	TGGT1_252290	-5.32279	TGGT1_250700	-1.66724
TGGT1_203080	-3.4324	TGGT1_203160	-0.701767	TGGT1_253430	-0.530656	TGGT1_251500	-3.34701
TGGT1_203090	1.31408	TGGT1_203170	-4.68793	TGGT1_253440	-3.0853	TGGT1_251690	-4.12715
TGGT1_203100	0.758868	TGGT1_203175	-0.536088	TGGT1_253470	1.22477	TGGT1_251780	-5.09246
TGGT1_203110	1.71977	TGGT1_203180	-0.878118	TGGT1_253700	-1.75821	TGGT1_251810	-4.32365
TGGT1_203120	-4.19711	TGGT1_203200	-1.12708	TGGT1_254690	0.164659	TGGT1_252290	-5.32279
TGGT1_203135	-0.538315	TGGT1_203220	-4.44602	TGGT1_256840	-4.21834	TGGT1_254410	-1.88699
TGGT1_203150	-1.07997	TGGT1_203230	1.12454	TGGT1_256990	-4.27989	TGGT1_254440	-5.10022
TGGT1_203160	-0.701767	TGGT1_203240	-0.48741	TGGT1_257150	-4.0706	TGGT1_254690	0.164659
TGGT1_203170	-4.68793	TGGT1_203250	1.11918	TGGT1_257310	-2.63834	TGGT1_254900	-5.07361
TGGT1_203175	-0.536088	TGGT1_203260	-2.44706	TGGT1_257350	-4.04678	TGGT1_254940	-2.13268
TGGT1_203180	-0.878118	TGGT1_203270	-3.76699	TGGT1_257960	-4.60279	TGGT1_256030	-5.02742
TGGT1_203200	-1.12708	TGGT1_203280	-4.17102	TGGT1_258050	-4.43525	TGGT1_256050	-0.86955
TGGT1_203220	-4.44602	TGGT1_203290	2.26126	TGGT1_258410	1.73943	TGGT1_256770	-4.21513
TGGT1_203230	1.12454	TGGT1_203300	-1.59079	TGGT1_258470	2.11956	TGGT1_256840	-4.21834
TGGT1_203240	-0.48741	TGGT1_203310	1.90289	TGGT1_258980	-2.09194	TGGT1_256970	-3.60677
TGGT1_203250	1.11918	TGGT1_203320	-2.09116	TGGT1_259240	-4.86579	TGGT1_257040	1.64975
TGGT1_203260	-2.44706	TGGT1_203330	0.915249	TGGT1_259550	-3.54712	TGGT1_257310	-2.63834
TGGT1_203270	-3.76699	TGGT1_203340	-0.458091	TGGT1_259690	-2.67179	TGGT1_257680	-2.69524
TGGT1_203280	-4.17102	TGGT1_203350	-0.615336	TGGT1_260500	-3.30053	TGGT1_258410	1.73943
TGGT1_203290	2.26126	TGGT1_203358	-3.8438	TGGT1_261400	1.13519	TGGT1_258500	-3.81373
TGGT1_203300	-1.59079	TGGT1_203362	-4.3232	TGGT1_261410	-2.85361	TGGT1_258720	-3.85255
TGGT1_203310	1.90289	TGGT1_203370	-4.24731	TGGT1_262040	-0.0304303	TGGT1_258780	0.738223
TGGT1_203320	-2.09116	TGGT1_203375	0.674428	TGGT1_262380	-4.74889	TGGT1_258930	1.49514
TGGT1_203330	0.915249	TGGT1_203380	-1.44827	TGGT1_262935	1.5549	TGGT1_259660	-1.1557
TGGT1_203340	-0.458091	TGGT1_203390	-0.36698	TGGT1_263070	-2.64724	TGGT1_259980	-2.71163
TGGT1_203350	-0.615336	TGGT1_203400	0.246002	TGGT1_263080	-3.09589	TGGT1_260440	0.0259322
TGGT1_203358	-3.8438	TGGT1_203420	-2.31033	TGGT1_263130	1.86188	TGGT1_260810	-3.9715
TGGT1_203362	-4.3232	TGGT1_203430	-0.978419	TGGT1_263180	1.55818	TGGT1_261010	-4.6095
TGGT1_203370	-4.24731	TGGT1_203440	-1.89578	TGGT1_263420	0.777344	TGGT1_261440	-2.10194
TGGT1_203375	0.674428	TGGT1_203450	-2.9968	TGGT1_263520	1.20884	TGGT1_261570	-4.03096
TGGT1_203380	-1.44827	TGGT1_203460	-3.45706	TGGT1_264650	-2.94407	TGGT1_261950	-4.84243
TGGT1_203390	-0.36698	TGGT1_203470	-2.34171	TGGT1_264770	-0.89819	TGGT1_262040	-0.0304303
TGGT1_203400	0.246002	TGGT1_203480	-3.12798	TGGT1_264780	-5.22379	TGGT1_262050	1.97364
TGGT1_203420	-2.31033	TGGT1_203490	-5.12874	TGGT1_264830	-4.35667	TGGT1_262620	-2.09896
TGGT1_203430	-0.978419	TGGT1_203500	0.748413	TGGT1_265330	-4.1185	TGGT1_262910	-2.83897
TGGT1_203440	-1.89578	TGGT1_203505	-0.0177203	TGGT1_265390	-0.189803	TGGT1_263040	-3.97819
TGGT1_203450	-2.9968	TGGT1_203510	-0.457319	TGGT1_265530	-5.33028	TGGT1_263070	-2.64724
TGGT1_203460	-3.45706	TGGT1_203520	-1.24969	TGGT1_266630	-4.16468	TGGT1_263090	-5.78587
TGGT1_203470	-2.34171	TGGT1_203540	0.860749	TGGT1_266960	-4.00413	TGGT1_263300	-3.66567
TGGT1_203480	-3.12798	TGGT1_203560	1.76117	TGGT1_266990	-4.76615	TGGT1_264760	-6.06582
TGGT1_203490	-5.12874	TGGT1_203570	2.73805	TGGT1_267390	-5.20241	TGGT1_265180	-1.60922
TGGT1_203500	0.748413	TGGT1_203580	1.89627	TGGT1_267580	-2.87807	TGGT1_265330	-4.1185
TGGT1_203505	-0.0177203	TGGT1_203590	1.34685	TGGT1_267800	-4.14068	TGGT1_265450	-1.36522
TGGT1_203510	-0.457319	TGGT1_203600	2.29433	TGGT1_268200	-3.26805	TGGT1_266060	-5.47652
TGGT1_203520	-1.24969	TGGT1_203610	-0.583462	TGGT1_268730	-2.12681	TGGT1_266760	0.345899
TGGT1_203540	0.860749	TGGT1_203620	-4.65899	TGGT1_268835	-2.01796	TGGT1_266990	-4.76615
TGGT1_203560	1.76117	TGGT1_203630	-4.1037	TGGT1_268850	-3.37851	TGGT1_267060	-3.07455
TGGT1_203570	2.73805	TGGT1_203665	1.0772	TGGT1_268980	2.604	TGGT1_267080	-4.66029
TGGT1_203580	1.89627	TGGT1_203682	2.6508	TGGT1_269010	-1.005	TGGT1_267330	-3.50198
TGGT1_203590	1.34685	TGGT1_203685	1.23227	TGGT1_269180	-3.86469	TGGT1_268730	-2.12681
TGGT1_203600	2.29433	TGGT1_203690	0.887634	TGGT1_269190	-4.39897	TGGT1_268850	-3.37851
TGGT1_203610	-0.583462	TGGT1_203700	1.46717	TGGT1_269700	-4.37476	TGGT1_268890	-2.40053
TGGT1_203620	-4.65899	TGGT1_203705	2.54009	TGGT1_270010	-0.222141	TGGT1_268950	-2.616
TGGT1_203630	-4.1037	TGGT1_203710	-0.563778	TGGT1_270120	-1.6089	TGGT1_269180	-3.86469
TGGT1_203665	1.0772	TGGT1_203720	1.53018	TGGT1_270510	-3.93016	TGGT1_269190	-4.39897
TGGT1_203682	2.6508	TGGT1_203730	-2.34968	TGGT1_270530	-2.93551	TGGT1_269650	-1.68142
TGGT1_203685	1.23227	TGGT1_203735	2.16674	TGGT1_270710	-1.74404	TGGT1_269840	-4.73373
TGGT1_203690	0.887634	TGGT1_203740	2.04947	TGGT1_271350	-5.14437	TGGT1_269885B	-2.06909
TGGT1_203700	1.46717	TGGT1_203750	-4.39165	TGGT1_272520	1.87201	TGGT1_269980	-5.15172
TGGT1_203705	2.54009	TGGT1_203760	-3.61132	TGGT1_272910	-4.40614	TGGT1_270640	0.737622
TGGT1_203710	-0.563778	TGGT1_203770	1.61181	TGGT1_273090	-6.01303	TGGT1_270830	-2.21824
TGGT1_203720	1.53018	TGGT1_203780	-3.37858	TGGT1_273370	-3.26256	TGGT1_271810	-3.59168
TGGT1_203730	-2.34968	TGGT1_203790	1.07223	TGGT1_273760	-4.96544	TGGT1_271820	-2.59666
TGGT1_203735	2.16674	TGGT1_203800	1.07812	TGGT1_275350	-0.580162	TGGT1_271930	2.09213
TGGT1_203740	2.04947	TGGT1_203810	0.488056	TGGT1_275650	-1.3823	TGGT1_271935	2.10585
TGGT1_203750	-4.39165	TGGT1_203820	1.38796	TGGT1_275802	-4.1705	TGGT1_272010	-1.50653
TGGT1_203760	-3.61132	TGGT1_203830	-0.444958	TGGT1_277000	-4.5759	TGGT1_272030A	-1.34916
TGGT1_203770	1.61181	TGGT1_203840	-3.44908	TGGT1_278050	-4.8219	TGGT1_272290	-0.184495
TGGT1_203780	-3.37858	TGGT1_203860	-3.41343	TGGT1_278870	-3.54553	TGGT1_273370	-3.26256
TGGT1_203790	1.07223	TGGT1_203870	-3.13275	TGGT1_280600	-4.22802	TGGT1_273460	-2.26528
TGGT1_203800	1.07812	TGGT1_203875	2.57694	TGGT1_280610	-6.09745	TGGT1_273520	-3.26327
TGGT1_203810	0.488056	TGGT1_203880	0.136814	TGGT1_282070	-2.70164	TGGT1_273905	-0.533383
TGGT1_203820	1.38796	TGGT1_203890	1.87147	TGGT1_283510	1.50588	TGGT1_273960	-4.02462
TGGT1_203830	-0.444958	TGGT1_203900	-1.10613	TGGT1_286580	1.38066	TGGT1_274060	0.580492
TGGT1_203840	-3.44908	TGGT1_203910	0.534032	TGGT1_286590	1.33696	TGGT1_275650	-1.3823
TGGT1_203860	-3.41343	TGGT1_203930	-0.101969	TGGT1_286600	0.43227	TGGT1_275802	-4.1705
TGGT1_203870	-3.13275	TGGT1_203940	-4.19886	TGGT1_286750	0.505974	TGGT1_276930	0.661957
TGGT1_203875	2.57694	TGGT1_203950	-5.25208	TGGT1_287500	-4.89173	TGGT1_277500	-3.34642
TGGT1_203880	0.136814	TGGT1_203960	-4.34515	TGGT1_288360	-4.56494	TGGT1_277720	0.281919
TGGT1_203890	1.87147	TGGT1_203970	-4.24778	TGGT1_288380	-4.31666	TGGT1_278960	-2.1044
TGGT1_203900	-1.10613	TGGT1_203980	-4.5475	TGGT1_288460	-0.851445	TGGT1_279380	1.95543
TGGT1_203910	0.534032	TGGT1_203985	1.05642	TGGT1_288500	-0.793023	TGGT1_279390	-0.884285
TGGT1_203930	-0.101969	TGGT1_203990	1.62692	TGGT1_288860	-4.09449	TGGT1_280440	-4.05191
TGGT1_203940	-4.19886	TGGT1_204000	0.864035	TGGT1_289300	-5.07298	TGGT1_280710	-4.46177
TGGT1_203950	-5.25208	TGGT1_204010	1.86289	TGGT1_289600	2.28232	TGGT1_280730	-4.81233
TGGT1_203960	-4.34515	TGGT1_204020	-4.99462	TGGT1_289690	1.38404	TGGT1_282055	0.899356
TGGT1_203970	-4.24778	TGGT1_204045	1.36754	TGGT1_290040	1.33828	TGGT1_282180	-2.45682
TGGT1_203980	-4.5475	TGGT1_204050	1.21287	TGGT1_290600	-2.03336	TGGT1_285220	-5.38516
TGGT1_203985	1.05642	TGGT1_204055	1.69466	TGGT1_290670	-1.33002	TGGT1_286630	1.56757
TGGT1_203990	1.62692	TGGT1_204060	-0.965927	TGGT1_290890	-0.00690438	TGGT1_286790	-3.19726
TGGT1_204000	0.864035	TGGT1_204070	-4.2773	TGGT1_291140	-4.57154	TGGT1_286800	-0.589144
TGGT1_204010	1.86289	TGGT1_204080	-1.98804	TGGT1_291640	-1.46765	TGGT1_287500	-4.89173
TGGT1_204020	-4.99462	TGGT1_204090	1.34862	TGGT1_291680	-5.46024	TGGT1_288380	-4.31666
TGGT1_204045	1.36754	TGGT1_204100	-1.0226	TGGT1_292080	-3.72902	TGGT1_288630	1.91546
TGGT1_204050	1.21287	TGGT1_204110	-1.02608	TGGT1_293180	1.34345	TGGT1_288650	1.74994
TGGT1_204055	1.69466	TGGT1_204120	-3.91082	TGGT1_293360	0.110175	TGGT1_288720	-5.30203
TGGT1_204060	-0.965927	TGGT1_204130	1.12647	TGGT1_293390	-2.99251	TGGT1_288740	0.264907
TGGT1_204070	-4.2773	TGGT1_204140	-4.89093	TGGT1_293570	-4.25157	TGGT1_288830	-0.879598
TGGT1_204080	-1.98804	TGGT1_204150	-0.871095	TGGT1_293590	-1.20637	TGGT1_288860	-4.09449
TGGT1_204090	1.34862	TGGT1_204160	-4.56839	TGGT1_293690	-4.58184	TGGT1_289210	0.0294096
TGGT1_204100	-1.0226	TGGT1_204270	-0.593797	TGGT1_294200	1.49278	TGGT1_289360	1.09333
TGGT1_204110	-1.02608	TGGT1_204280	-2.77901	TGGT1_294340	0.695438	TGGT1_289690	1.38404
TGGT1_204120	-3.91082	TGGT1_204290	-1.79403	TGGT1_294620	-4.88806	TGGT1_290040	1.33828
TGGT1_204130	1.12647	TGGT1_204300	-0.246967	TGGT1_294640	-4.78742	TGGT1_290200	-0.866001
TGGT1_204140	-4.89093	TGGT1_204310	-3.51609	TGGT1_294898	-0.323415	TGGT1_290660	-3.90521
TGGT1_204150	-0.871095	TGGT1_204315	-0.0712458	TGGT1_295360	1.12678	TGGT1_290720	-3.30342
TGGT1_204160	-4.56839	TGGT1_204325	1.66468	TGGT1_295410	-5.64168	TGGT1_291140	-4.57154
TGGT1_204270	-0.593797	TGGT1_204330	1.60226	TGGT1_296010	-3.59686	TGGT1_292130	-2.38542
TGGT1_204280	-2.77901	TGGT1_204340	1.54463	TGGT1_297230	-3.60987	TGGT1_292920	-2.88612
TGGT1_204290	-1.79403	TGGT1_204350	-1.16686	TGGT1_297500	-5.98653	TGGT1_293180	1.34345
TGGT1_204300	-0.246967	TGGT1_204360	1.01128	TGGT1_298020	-4.43993	TGGT1_293390	-2.99251
TGGT1_204310	-3.51609	TGGT1_204370	0.332658	TGGT1_298610	-2.16176	TGGT1_293400	-2.27187
TGGT1_204315	-0.0712458	TGGT1_204380	-5.23818	TGGT1_299070	-2.7621	TGGT1_294220	0.250251
TGGT1_204320	0.840863	TGGT1_204390	-0.429282	TGGT1_299210	-5.67146	TGGT1_295350	2.45066
TGGT1_204325	1.66468	TGGT1_204395	0.346601	TGGT1_299970	0.668276	TGGT1_295360	1.12678
TGGT1_204330	1.60226	TGGT1_204400	-3.83925	TGGT1_301120	-3.63302	TGGT1_295630	1.88181
TGGT1_204340	1.54463	TGGT1_204410	-0.487802	TGGT1_301340	-2.96091	TGGT1_297060	-4.53718
TGGT1_204350	-1.16686	TGGT1_204440	-0.942776	TGGT1_304760	-0.760322	TGGT1_298020	-4.43993
TGGT1_204360	1.01128	TGGT1_204460	0.909723	TGGT1_305340	-4.68741	TGGT1_298610	-2.16176
TGGT1_204370	0.332658	TGGT1_204468	1.45679	TGGT1_305490	-0.17228	TGGT1_299670	0.352873
TGGT1_204380	-5.23818	TGGT1_204472	1.54237	TGGT1_305520	-4.23832	TGGT1_300000	-5.58967
TGGT1_204390	-0.429282	TGGT1_204480	-3.48596	TGGT1_305800	0.340223	TGGT1_300040	1.54827
TGGT1_204395	0.346601	TGGT1_204490	-0.128871	TGGT1_305810	1.02623	TGGT1_300140	-3.02171
TGGT1_204400	-3.83925	TGGT1_204500	0.759479	TGGT1_305820	0.436022	TGGT1_300260	-4.31554
TGGT1_204410	-0.487802	TGGT1_204505	1.84965	TGGT1_305980	-1.38253	TGGT1_305030	0.22039
TGGT1_204440	-0.942776	TGGT1_204510	0.410705	TGGT1_306195	0.287351	TGGT1_305290	-1.40244
TGGT1_204460	0.909723	TGGT1_204530	1.76704	TGGT1_306540	-4.71098	TGGT1_305510	-1.28677
TGGT1_204468	1.45679	TGGT1_204540	-0.220901	TGGT1_306660	-4.58941	TGGT1_305520	-4.23832
TGGT1_204472	1.54237	TGGT1_204550	-5.2263	TGGT1_306960	-3.92433	TGGT1_305780	-5.10348
TGGT1_204480	-3.48596	TGGT1_204560	-1.29265	TGGT1_306970	-4.95566	TGGT1_305820	0.436022
TGGT1_204490	-0.128871	TGGT1_204870	1.06211	TGGT1_307570	-3.02784	TGGT1_306060	-3.26035
TGGT1_204500	0.759479	TGGT1_204880	0.225184	TGGT1_308860	-0.367737	TGGT1_306400	0.510769
TGGT1_204505	1.84965	TGGT1_205000	-1.31893	TGGT1_309752	-3.18731	TGGT1_306630	-2.7306
TGGT1_204510	0.410705	TGGT1_205010	-4.96782	TGGT1_310030	1.17485	TGGT1_306650	-1.80164
TGGT1_204520	2.63259	TGGT1_205020	0.751378	TGGT1_310490	-5.94727	TGGT1_306670	-3.68009
TGGT1_204530	1.76704	TGGT1_205030	-3.94482	TGGT1_310630	-0.00490795	TGGT1_309120	-5.61963
TGGT1_204540	-0.220901	TGGT1_205040	-2.04416	TGGT1_311230	0.739312	TGGT1_309752	-3.18731
TGGT1_204550	-5.2263	TGGT1_205050	-0.815545	TGGT1_311400	-5.53264	TGGT1_309820	-4.12987
TGGT1_204560	-1.29265	TGGT1_205060	0.956639	TGGT1_311470	-4.33816	TGGT1_310030	1.17485
TGGT1_204870	1.06211	TGGT1_205070	1.2474	TGGT1_312090	-4.3156	TGGT1_310070	-1.21881
TGGT1_204880	0.225184	TGGT1_205090	0.582351	TGGT1_312622	-4.13287	TGGT1_310330	-3.74368
TGGT1_205000	-1.31893	TGGT1_205100	0.62789	TGGT1_312660	-2.43627	TGGT1_310430A	-3.4744
TGGT1_205010	-4.96782	TGGT1_205110	-0.415412	TGGT1_313140	-3.03575	TGGT1_310490	-5.94727
TGGT1_205020	0.751378	TGGT1_205120	-2.53159	TGGT1_313270	-3.3143	TGGT1_310860	-0.508493
TGGT1_205030	-3.94482	TGGT1_205130	-0.509912	TGGT1_313380	-4.69855	TGGT1_311010	1.74001
TGGT1_205040	-2.04416	TGGT1_205140	0.14231	TGGT1_313410	-4.77117	TGGT1_311240	-3.95849
TGGT1_205050	-0.815545	TGGT1_205150	-0.494156	TGGT1_313580	-1.51187	TGGT1_311430	-5.21494
TGGT1_205060	0.956639	TGGT1_205160	-4.8588	TGGT1_313640	-2.49328	TGGT1_311470	-4.33816
TGGT1_205070	1.2474	TGGT1_205170	-2.4692	TGGT1_314090	-4.09637	TGGT1_311500	-3.59355
TGGT1_205080	0.829518	TGGT1_205190	-4.11169	TGGT1_314422	-0.53217	TGGT1_311680	0.278026
TGGT1_205090	0.582351	TGGT1_205200	-0.425374	TGGT1_314750	-5.60467	TGGT1_311720	-5.50409
TGGT1_205100	0.62789	TGGT1_205220	-5.34191	TGGT1_316400B	-4.71184	TGGT1_312050	-2.83119
TGGT1_205110	-0.415412	TGGT1_205230	-0.0755603	TGGT1_316490	-3.35711	TGGT1_312090	-4.3156
TGGT1_205120	-2.53159	TGGT1_205240	-1.25888	TGGT1_318230	-4.5164	TGGT1_312400	-5.15119
TGGT1_205130	-0.509912	TGGT1_205250	0.889055	TGGT1_318310	-1.14305	TGGT1_313070	-0.274513
TGGT1_205140	0.14231	TGGT1_205265	1.74344	TGGT1_318410	-5.14782	TGGT1_313100	-4.16319
TGGT1_205150	-0.494156	TGGT1_205280	2.5926	TGGT1_318440	-0.235561	TGGT1_313270	-3.3143
TGGT1_205160	-4.8588	TGGT1_205290	0.689669	TGGT1_320100	-0.82334	TGGT1_313380	-4.69855
TGGT1_205170	-2.4692	TGGT1_205300	-0.634554	TGGT1_321620	-4.91067	TGGT1_314042	-0.551792
TGGT1_205180	-5.79449	TGGT1_205320	0.851557	TGGT1_321640	-4.08148	TGGT1_314970	-4.37551
TGGT1_205190	-4.11169	TGGT1_205330	2.95996			TGGT1_315270	-4.63993
TGGT1_205200	-0.425374	TGGT1_205340	-4.83471			TGGT1_315620	-3.59364
TGGT1_205220	-5.34191	TGGT1_205350	0.2433			TGGT1_316400B	-4.71184
TGGT1_205230	-0.0755603	TGGT1_205360	-1.59402			TGGT1_316540	-0.627056
TGGT1_205240	-1.25888	TGGT1_205370	-1.07974			TGGT1_318230	-4.5164
TGGT1_205250	0.889055	TGGT1_205380	-1.66697			TGGT1_318430	1.62566
TGGT1_205265	1.74344	TGGT1_205390	0.972529			TGGT1_318440	-0.235561
TGGT1_205280	2.5926	TGGT1_205398	1.0834			TGGT1_318720	-1.06492
TGGT1_205290	0.689669	TGGT1_205402	0.610151			TGGT1_319510	-3.40174
TGGT1_205300	-0.634554	TGGT1_205410	0.747786			TGGT1_319530	-0.0170508
TGGT1_205320	0.851557	TGGT1_205420	0.36495			TGGT1_319560	2.36314
TGGT1_205330	2.95996	TGGT1_205425	0.323405			TGGT1_319920	-1.9164
TGGT1_205340	-4.83471	TGGT1_205430	0.914329			TGGT1_320050	-3.66153
TGGT1_205350	0.2433	TGGT1_205440	-4.52391			TGGT1_320120	0.165224
TGGT1_205360	-1.59402	TGGT1_205450	0.551894			TGGT1_320570	-4.90034
TGGT1_205370	-1.07974	TGGT1_205460	1.6065			TGGT1_321520	-1.23931
TGGT1_205380	-1.66697	TGGT1_205470	-4.31172			TGGT1_321620	-4.91067
TGGT1_205390	0.972529	TGGT1_205480	1.65955			TGGT1_324600	2.6404
TGGT1_205398	1.0834	TGGT1_205490	0.651094			TGGT1_410360	1.94654
TGGT1_205402	0.610151	TGGT1_205500	-4.60891
TGGT1_205410	0.747786	TGGT1_205510	-4.2795
TGGT1_205420	0.36495	TGGT1_205520	0.592292
TGGT1_205425	0.323405	TGGT1_205540	-5.85509
TGGT1_205430	0.914329	TGGT1_205550	0.206583
TGGT1_205440	-4.52391	TGGT1_205558	-3.67622
TGGT1_205450	0.551894	TGGT1_205562	-3.33486
TGGT1_205460	1.6065	TGGT1_205570	-3.41007
TGGT1_205470	-4.31172	TGGT1_205580	-4.0074
TGGT1_205480	1.65955	TGGT1_205590	-0.456805
TGGT1_205490	0.651094	TGGT1_205600	-0.36037
TGGT1_205500	-4.60891	TGGT1_205615	-5.62271
TGGT1_205510	-4.2795	TGGT1_205625	-2.04929
TGGT1_205520	0.592292	TGGT1_205630	0.263793
TGGT1_205540	-5.85509	TGGT1_205640	-2.98148
TGGT1_205550	0.206583	TGGT1_205650	-2.50232
TGGT1_205558	-3.67622	TGGT1_205658	1.60096
TGGT1_205562	-3.33486	TGGT1_205662	1.55575
TGGT1_205570	-3.41007	TGGT1_205670	-2.70888
TGGT1_205580	-4.0074	TGGT1_205690	0.168378
TGGT1_205590	-0.456805	TGGT1_205700	0.0825222
TGGT1_205600	-0.36037	TGGT1_205710	-5.21725
TGGT1_205615	-5.62271	TGGT1_205720	0.0886285
TGGT1_205625	-2.04929	TGGT1_205730	1.45299
TGGT1_205630	0.263793	TGGT1_205740	-5.02946
TGGT1_205640	-2.98148	TGGT1_205760	0.37714
TGGT1_205650	-2.50232	TGGT1_206290	0.380459
TGGT1_205658	1.60096	TGGT1_206300	0.219896
TGGT1_205662	1.55575	TGGT1_206310	-1.87175
TGGT1_205670	-2.70888	TGGT1_206320	-0.836271
TGGT1_205690	0.168378	TGGT1_206330	-0.954168
TGGT1_205700	0.0825222	TGGT1_206340	1.94844
TGGT1_205710	-5.21725	TGGT1_206350	1.53992
TGGT1_205720	0.0886285	TGGT1_206360	-0.28065
TGGT1_205730	1.45299	TGGT1_206380	-1.32916
TGGT1_205740	-5.02946	TGGT1_206390	0.538169
TGGT1_205760	0.37714	TGGT1_206400	-0.362201
TGGT1_206290	0.380459	TGGT1_206415	-2.78443
TGGT1_206300	0.219896	TGGT1_206430	-3.2389
TGGT1_206310	-1.87175	TGGT1_206440	1.67815
TGGT1_206320	-0.836271	TGGT1_206450	-0.705103
TGGT1_206330	-0.954168	TGGT1_206460	1.88845
TGGT1_206340	1.94844	TGGT1_206470	-3.23281
TGGT1_206350	1.53992	TGGT1_206480	-1.7985
TGGT1_206360	-0.28065	TGGT1_206490	-2.736
TGGT1_206380	-1.32916	TGGT1_206500	-4.13643
TGGT1_206390	0.538169	TGGT1_206510	0.505833
TGGT1_206400	-0.362201	TGGT1_206520	2.06601
TGGT1_206415	-2.78443	TGGT1_206540	1.12994
TGGT1_206430	-3.2389	TGGT1_206550	-0.431137
TGGT1_206440	1.67815	TGGT1_206570	-0.666196
TGGT1_206450	-0.705103	TGGT1_206580	-1.12039
TGGT1_206460	1.88845	TGGT1_206590	-2.0494
TGGT1_206470	-3.23281	TGGT1_206600	-4.18871
TGGT1_206480	-1.7985	TGGT1_206610	-2.97492
TGGT1_206490	-2.736	TGGT1_206620	1.17706
TGGT1_206500	-4.13643	TGGT1_206630	0.638423
TGGT1_206510	0.505833	TGGT1_206640	-1.45274
TGGT1_206520	2.06601	TGGT1_206650	0.555571
TGGT1_206540	1.12994	TGGT1_206660	1.14418
TGGT1_206550	-0.431137	TGGT1_206670	-4.01829
TGGT1_206560	-0.657208	TGGT1_206680	-2.97059
TGGT1_206570	-0.666196	TGGT1_206690	0.435547
TGGT1_206580	-1.12039	TGGT1_206695	-0.00534486
TGGT1_206590	-2.0494	TGGT1_206700	-4.23097
TGGT1_206600	-4.18871	TGGT1_206710	-0.0265486
TGGT1_206610	-2.97492	TGGT1_206910	0.53153
TGGT1_206620	1.17706	TGGT1_207020	-3.02565
TGGT1_206630	0.638423	TGGT1_207030	-0.312884
TGGT1_206640	-1.45274	TGGT1_207040	-4.09193
TGGT1_206650	0.555571	TGGT1_207050	-1.34923
TGGT1_206660	1.14418	TGGT1_207060	-4.34839
TGGT1_206670	-4.01829	TGGT1_207070	-2.63241
TGGT1_206680	-2.97059	TGGT1_207080	-0.977797
TGGT1_206690	0.435547	TGGT1_207100	-3.26003
TGGT1_206695	-0.00534486	TGGT1_207110	-3.68337
TGGT1_206700	-4.23097	TGGT1_207120	-3.8641
TGGT1_206710	-0.0265486	TGGT1_207130	0.444092
TGGT1_206910	0.53153	TGGT1_207140	0.283118
TGGT1_207020	-3.02565	TGGT1_207150	0.312904
TGGT1_207030	-0.312884	TGGT1_207170	-3.4434
TGGT1_207040	-4.09193	TGGT1_207180	-3.58514
TGGT1_207050	-1.34923	TGGT1_207200	-4.79317
TGGT1_207060	-4.34839	TGGT1_207230	0.753106
TGGT1_207070	-2.63241	TGGT1_207240	-1.97726
TGGT1_207080	-0.977797	TGGT1_207250	-0.370226
TGGT1_207100	-3.26003	TGGT1_207350	1.82583
TGGT1_207110	-3.68337	TGGT1_207360	1.82502
TGGT1_207120	-3.8641	TGGT1_207370	-3.88942
TGGT1_207130	0.444092	TGGT1_207390	-4.14124
TGGT1_207140	0.283118	TGGT1_207400	-3.74974
TGGT1_207150	0.312904	TGGT1_207407	0.935976
TGGT1_207170	-3.4434	TGGT1_207410	0.23521
TGGT1_207180	-3.58514	TGGT1_207420	-2.02502
TGGT1_207200	-4.79317	TGGT1_207430	0.446081
TGGT1_207230	0.753106	TGGT1_207440	-3.44318
TGGT1_207240	-1.97726	TGGT1_207450	0.0720412
TGGT1_207250	-0.370226	TGGT1_207460A	-1.34923
TGGT1_207350	1.82583	TGGT1_207460B	0.548345
TGGT1_207360	1.82502	TGGT1_207470	0.0317079
TGGT1_207370	-3.88942	TGGT1_207480	-0.278009
TGGT1_207390	-4.14124	TGGT1_207590	0.366971
TGGT1_207400	-3.74974	TGGT1_207610	1.01157
TGGT1_207407	0.935976	TGGT1_207620	-1.1488
TGGT1_207410	0.23521	TGGT1_207630	-3.49035
TGGT1_207420	-2.02502	TGGT1_207640	-4.60672
TGGT1_207430	0.446081	TGGT1_207650	-2.7491
TGGT1_207440	-3.44318	TGGT1_207665	0.651387
TGGT1_207450	0.0720412	TGGT1_207680	-4.09683
TGGT1_207460A	-1.34923	TGGT1_207700	-0.755741
TGGT1_207460B	0.548345	TGGT1_207720	-4.82895
TGGT1_207470	0.0317079	TGGT1_207730	1.46093
TGGT1_207480	-0.278009	TGGT1_207740	0.535897
TGGT1_207590	0.366971	TGGT1_207750	-0.473299
TGGT1_207610	1.01157	TGGT1_207760	-3.41252
TGGT1_207620	-1.1488	TGGT1_207770	-5.74825
TGGT1_207630	-3.49035	TGGT1_207780	-1.23733
TGGT1_207640	-4.60672	TGGT1_207800	-3.97102
TGGT1_207650	-2.7491	TGGT1_207820	-3.61409
TGGT1_207665	0.651387	TGGT1_207830	1.52879
TGGT1_207680	-4.09683	TGGT1_207865	0.328991
TGGT1_207690	0.247034	TGGT1_207880	0.00822289
TGGT1_207700	-0.755741	TGGT1_207900	-4.72999
TGGT1_207720	-4.82895	TGGT1_207910	-2.77427
TGGT1_207730	1.46093	TGGT1_207920	-0.432065
TGGT1_207740	0.535897	TGGT1_207930	-0.106845
TGGT1_207750	-0.473299	TGGT1_207940	-5.14009
TGGT1_207760	-3.41252	TGGT1_207950	1.20041
TGGT1_207770	-5.74825	TGGT1_207955	1.53411
TGGT1_207780	-1.23733	TGGT1_207960	-3.96419
TGGT1_207790	0.987376	TGGT1_207965	0.908185
TGGT1_207800	-3.97102	TGGT1_207970	-0.0654098
TGGT1_207820	-3.61409	TGGT1_207990	-5.00869
TGGT1_207830	1.52879	TGGT1_208010	-3.83773
TGGT1_207840	-3.74827	TGGT1_208020	-0.0903992
TGGT1_207865	0.328991	TGGT1_208030	0.831495
TGGT1_207880	0.00822289	TGGT1_208040	-3.47021
TGGT1_207900	-4.72999	TGGT1_208050	-2.3121
TGGT1_207910	-2.77427	TGGT1_208070	-4.76705
TGGT1_207920	-0.432065	TGGT1_208080	-0.0728904
TGGT1_207930	-0.106845	TGGT1_208090	-3.02693
TGGT1_207940	-5.14009	TGGT1_208200	-4.64727
TGGT1_207950	1.20041	TGGT1_208300	-1.88426
TGGT1_207955	1.53411	TGGT1_208310	0.911913
TGGT1_207960	-3.96419	TGGT1_208320	-0.270059
TGGT1_207965	0.908185	TGGT1_208330	1.54333
TGGT1_207970	-0.0654098	TGGT1_208340	-0.806229
TGGT1_207990	-5.00869	TGGT1_208350	0.934383
TGGT1_208010	-3.83773	TGGT1_208360	1.35298
TGGT1_208020	-0.0903992	TGGT1_208370	1.7882
TGGT1_208030	0.831495	TGGT1_208380	1.10773
TGGT1_208040	-3.47021	TGGT1_208390	0.0878417
TGGT1_208050	-2.3121	TGGT1_208400A	-0.384568
TGGT1_208070	-4.76705	TGGT1_208400B	-1.51765
TGGT1_208080	-0.0728904	TGGT1_208410	-0.877871
TGGT1_208090	-3.02693	TGGT1_208420	-2.30781
TGGT1_208200	-4.64727	TGGT1_208430	1.41527
TGGT1_208300	-1.88426	TGGT1_208440	-3.53828
TGGT1_208310	0.911913	TGGT1_208450	2.04113
TGGT1_208320	-0.270059	TGGT1_208490	-2.38656
TGGT1_208330	1.54333	TGGT1_208500	0.840339
TGGT1_208340	-0.806229	TGGT1_208510	-0.442199
TGGT1_208350	0.934383	TGGT1_208530	1.25295
TGGT1_208360	1.35298	TGGT1_208540	-4.05848
TGGT1_208370	1.7882	TGGT1_208550	1.43477
TGGT1_208380	1.10773	TGGT1_208560	-3.48512
TGGT1_208390	0.0878417	TGGT1_208570	1.49748
TGGT1_208400A	-0.384568	TGGT1_208580	-5.2283
TGGT1_208400B	-1.51765	TGGT1_208590	-4.77934
TGGT1_208410	-0.877871	TGGT1_208710	0.911718
TGGT1_208420	-2.30781	TGGT1_208718	-2.32108
TGGT1_208430	1.41527	TGGT1_208722	-1.12378
TGGT1_208440	-3.53828	TGGT1_208730	1.09348
TGGT1_208450	2.04113	TGGT1_208740	2.45693
TGGT1_208490	-2.38656	TGGT1_208750	-1.32981
TGGT1_208500	0.840339	TGGT1_208760	1.68937
TGGT1_208510	-0.442199	TGGT1_208770	1.64378
TGGT1_208530	1.25295	TGGT1_208780	-4.0863
TGGT1_208540	-4.05848	TGGT1_208790	0.593117
TGGT1_208550	1.43477	TGGT1_208800	-2.70849
TGGT1_208560	-3.48512	TGGT1_208810	-1.49915
TGGT1_208570	1.49748	TGGT1_208820	-5.59157
TGGT1_208580	-5.2283	TGGT1_208830	2.27865
TGGT1_208590	-4.77934	TGGT1_208842	-0.780171
TGGT1_208710	0.911718	TGGT1_208850	2.25148
TGGT1_208718	-2.32108	TGGT1_208910	-1.18976
TGGT1_208722	-1.12378	TGGT1_208970	1.9627
TGGT1_208730	1.09348	TGGT1_208990	-4.33242
TGGT1_208740	2.45693	TGGT1_209000	-4.48654
TGGT1_208750	-1.32981	TGGT1_209010	-4.21809
TGGT1_208760	1.68937	TGGT1_209020	0.11883
TGGT1_208770	1.64378	TGGT1_209030	-4.5002
TGGT1_208780	-4.0863	TGGT1_209040	1.03689
TGGT1_208790	0.593117	TGGT1_209045	1.21472
TGGT1_208800	-2.70849	TGGT1_209050	-0.61952
TGGT1_208810	-1.49915	TGGT1_209060	-1.69529
TGGT1_208820	-5.59157	TGGT1_209070	-2.84262
TGGT1_208830	2.27865	TGGT1_209080	-3.20259
TGGT1_208842	-0.780171	TGGT1_209095	0.0772178
TGGT1_208850	2.25148	TGGT1_209100	-3.30057
TGGT1_208910	-1.18976	TGGT1_209108	-2.54082
TGGT1_208970	1.9627	TGGT1_209120	-0.058595
TGGT1_208980	0.227801	TGGT1_209130	-1.88632
TGGT1_208990	-4.33242	TGGT1_209140	-4.03404
TGGT1_209000	-4.48654	TGGT1_209150	-0.189672
TGGT1_209010	-4.21809	TGGT1_209160	-4.96242
TGGT1_209020	0.11883	TGGT1_209170	0.823485
TGGT1_209030	-4.5002	TGGT1_209180	0.654161
TGGT1_209040	1.03689	TGGT1_209190	0.82262
TGGT1_209045	1.21472	TGGT1_209200	-1.55207
TGGT1_209050	-0.61952	TGGT1_209210	-3.35949
TGGT1_209060	-1.69529	TGGT1_209240	0.00707357
TGGT1_209070	-2.84262	TGGT1_209250	-0.511684
TGGT1_209080	-3.20259	TGGT1_209260	-3.07009
TGGT1_209095	0.0772178	TGGT1_209270	-4.49727
TGGT1_209100	-3.30057	TGGT1_209280	-0.195445
TGGT1_209108	-2.54082	TGGT1_209290	-4.06525
TGGT1_209120	-0.058595	TGGT1_209300	-0.671693
TGGT1_209130	-1.88632	TGGT1_209410	0.826632
TGGT1_209140	-4.03404	TGGT1_209420	-2.96464
TGGT1_209150	-0.189672	TGGT1_209430	-4.72748
TGGT1_209160	-4.96242	TGGT1_209440	-0.986299
TGGT1_209170	0.823485	TGGT1_209450	-1.30841
TGGT1_209180	0.654161	TGGT1_209460	-1.56608
TGGT1_209190	0.82262	TGGT1_209470	0.861345
TGGT1_209200	-1.55207	TGGT1_209480	1.80726
TGGT1_209210	-3.35949	TGGT1_209485	1.02237
TGGT1_209240	0.00707357	TGGT1_209490	0.485941
TGGT1_209250	-0.511684	TGGT1_209500	0.12115
TGGT1_209260	-3.07009	TGGT1_209515	-0.0389429
TGGT1_209270	-4.49727	TGGT1_209520	-1.62008
TGGT1_209280	-0.195445	TGGT1_209530	-1.47366
TGGT1_209290	-4.06525	TGGT1_209540	-4.05967
TGGT1_209300	-0.671693	TGGT1_209550	-3.7406
TGGT1_209410	0.826632	TGGT1_209560	0.129941
TGGT1_209420	-2.96464	TGGT1_209570	1.25951
TGGT1_209430	-4.72748	TGGT1_209580	-2.8459
TGGT1_209440	-0.986299	TGGT1_209583	0.939963
TGGT1_209450	-1.30841	TGGT1_209585	0.837157
TGGT1_209460	-1.56608	TGGT1_209590	1.61108
TGGT1_209470	0.861345	TGGT1_209600	1.89685
TGGT1_209480	1.80726	TGGT1_209610	0.553879
TGGT1_209485	1.02237	TGGT1_209620	-0.0972616
TGGT1_209490	0.485941	TGGT1_209630	-0.0417565
TGGT1_209500	0.12115	TGGT1_209640	-3.04535
TGGT1_209510	0.860944	TGGT1_209650A	-0.295221
TGGT1_209515	-0.0389429	TGGT1_209650B	-2.76441
TGGT1_209520	-1.62008	TGGT1_209670	1.45005
TGGT1_209530	-1.47366	TGGT1_209680	-1.01664
TGGT1_209540	-4.05967	TGGT1_209690	-1.30441
TGGT1_209550	-3.7406	TGGT1_209700	0.23501
TGGT1_209560	0.129941	TGGT1_209705	1.40723
TGGT1_209570	1.25951	TGGT1_209710	-3.31265
TGGT1_209580	-2.8459	TGGT1_209720	-1.64442
TGGT1_209583	0.939963	TGGT1_209730	-4.82924
TGGT1_209585	0.837157	TGGT1_209740	-0.330872
TGGT1_209590	1.61108	TGGT1_209755A	0.594591
TGGT1_209600	1.89685	TGGT1_209770	-4.0914
TGGT1_209610	0.553879	TGGT1_209790	-1.82255
TGGT1_209620	-0.0972616	TGGT1_209800	1.10363
TGGT1_209630	-0.0417565	TGGT1_209810	0.283249
TGGT1_209640	-3.04535	TGGT1_209820	-2.11708
TGGT1_209650A	-0.295221	TGGT1_209830	-0.61203
TGGT1_209650B	-2.76441	TGGT1_209850	1.17886
TGGT1_209670	1.45005	TGGT1_209860	-3.41739
TGGT1_209680	-1.01664	TGGT1_209870	-1.10126
TGGT1_209690	-1.30441	TGGT1_209880	-5.25927
TGGT1_209700	0.23501	TGGT1_209890	-4.84113
TGGT1_209705	1.40723	TGGT1_209900	-5.47882
TGGT1_209710	-3.31265	TGGT1_209920A	2.17409
TGGT1_209720	-1.64442	TGGT1_209920B	0.571892
TGGT1_209730	-4.82924	TGGT1_209930	1.0457
TGGT1_209740	-0.330872	TGGT1_209940	0.937578
TGGT1_209755A	0.594591	TGGT1_209945	0.787564
TGGT1_209755B	1.11624	TGGT1_209950	-5.19587
TGGT1_209770	-4.0914	TGGT1_209960	-0.750012
TGGT1_209790	-1.82255	TGGT1_209970	-3.58435
TGGT1_209800	1.10363	TGGT1_210210	0.697436
TGGT1_209810	0.283249	TGGT1_210220	-1.20019
TGGT1_209820	-2.11708	TGGT1_210230	-3.3687
TGGT1_209830	-0.61203	TGGT1_210235	-0.48343
TGGT1_209850	1.17886	TGGT1_210245	0.423103
TGGT1_209860	-3.41739	TGGT1_210255	-2.26617
TGGT1_209870	-1.10126	TGGT1_210260	-0.686561
TGGT1_209880	-5.25927	TGGT1_210270	-3.5311
TGGT1_209890	-4.84113	TGGT1_210280	-4.97181
TGGT1_209900	-5.47882	TGGT1_210300	-0.819387
TGGT1_209910	-4.04841	TGGT1_210310	0.190808
TGGT1_209920A	2.17409	TGGT1_210320	0.956556
TGGT1_209920B	0.571892	TGGT1_210330	0.0461504
TGGT1_209930	1.0457	TGGT1_210345	-1.79197
TGGT1_209940	0.937578	TGGT1_210360	-6.63164
TGGT1_209945	0.787564	TGGT1_210370	1.06633
TGGT1_209950	-5.19587	TGGT1_210380	0.13778
TGGT1_209960	-0.750012	TGGT1_210390	-1.56052
TGGT1_209970	-3.58435	TGGT1_210400	-0.507143
TGGT1_210210	0.697436	TGGT1_210412	0.92979
TGGT1_210220	-1.20019	TGGT1_210420	0.303747
TGGT1_210230	-3.3687	TGGT1_210430	-3.81002
TGGT1_210235	-0.48343	TGGT1_210440	-3.52327
TGGT1_210245	0.423103	TGGT1_210450	-0.151884
TGGT1_210255	-2.26617	TGGT1_210460	0.28773
TGGT1_210260	-0.686561	TGGT1_210470	0.173331
TGGT1_210270	-3.5311	TGGT1_210478	-2.50664
TGGT1_210280	-4.97181	TGGT1_210482	0.129301
TGGT1_210300	-0.819387	TGGT1_210490	-3.62266
TGGT1_210310	0.190808	TGGT1_210690	-4.58487
TGGT1_210320	0.956556	TGGT1_210700	-1.95038
TGGT1_210330	0.0461504	TGGT1_210715	1.07808
TGGT1_210345	-1.79197	TGGT1_210730	0.468315
TGGT1_210360	-6.63164	TGGT1_210750	-4.37827
TGGT1_210370	1.06633	TGGT1_210760	-1.47014
TGGT1_210380	0.13778	TGGT1_210770	0.526401
TGGT1_210390	-1.56052	TGGT1_210778	-2.78168
TGGT1_210400	-0.507143	TGGT1_210781	-0.824275
TGGT1_210408	-0.278724	TGGT1_210783	0.468632
TGGT1_210412	0.92979	TGGT1_210787	-1.99198
TGGT1_210420	0.303747	TGGT1_210790	-2.84331
TGGT1_210430	-3.81002	TGGT1_210800	-2.78361
TGGT1_210440	-3.52327	TGGT1_210810	-0.730705
TGGT1_210450	-0.151884	TGGT1_210815	1.55488
TGGT1_210460	0.28773	TGGT1_210820	-2.67843
TGGT1_210470	0.173331	TGGT1_210830	-4.6354
TGGT1_210478	-2.50664	TGGT1_210840	-4.95472
TGGT1_210482	0.129301	TGGT1_210950	0.686881
TGGT1_210490	-3.62266	TGGT1_210960	-4.12361
TGGT1_210690	-4.58487	TGGT1_210970	0.662069
TGGT1_210700	-1.95038	TGGT1_210975	-2.52727
TGGT1_210715	1.07808	TGGT1_210980	-5.10148
TGGT1_210730	0.468315	TGGT1_210990	-0.575419
TGGT1_210740	0.94371	TGGT1_211000	-1.21711
TGGT1_210750	-4.37827	TGGT1_211010	-3.74118
TGGT1_210760	-1.47014	TGGT1_211015	-1.05318
TGGT1_210770	0.526401	TGGT1_211020	-1.92019
TGGT1_210778	-2.78168	TGGT1_211030	1.00538
TGGT1_210781	-0.824275	TGGT1_211040	-4.37111
TGGT1_210783	0.468632	TGGT1_211050	1.19846
TGGT1_210787	-1.99198	TGGT1_211060	-3.31174
TGGT1_210790	-2.84331	TGGT1_211070	-2.04012
TGGT1_210800	-2.78361	TGGT1_211080	1.62646
TGGT1_210810	-0.730705	TGGT1_211090	-3.54187
TGGT1_210815	1.55488	TGGT1_211150	-4.66266
TGGT1_210820	-2.67843	TGGT1_211220	-4.65782
TGGT1_210830	-4.6354	TGGT1_211230	-4.48187
TGGT1_210840	-4.95472	TGGT1_211240	-1.75807
TGGT1_210950	0.686881	TGGT1_211250	0.457685
TGGT1_210960	-4.12361	TGGT1_211260	0.684513
TGGT1_210970	0.662069	TGGT1_211270	-2.92634
TGGT1_210975	-2.52727	TGGT1_211280	-0.0927779
TGGT1_210980	-5.10148	TGGT1_211290	0.16297
TGGT1_210990	-0.575419	TGGT1_211300	-0.499
TGGT1_211000	-1.21711	TGGT1_211310	-0.692811
TGGT1_211010	-3.74118	TGGT1_211330	-2.88026
TGGT1_211015	-1.05318	TGGT1_211340	-0.424656
TGGT1_211020	-1.92019	TGGT1_211350	-2.39556
TGGT1_211030	1.00538	TGGT1_211370	-0.570049
TGGT1_211040	-4.37111	TGGT1_211380	-0.198072
TGGT1_211050	1.19846	TGGT1_211385	0.0896224
TGGT1_211060	-3.31174	TGGT1_211390	-3.04106
TGGT1_211070	-2.04012	TGGT1_211400	-5.04199
TGGT1_211080	1.62646	TGGT1_211410	-1.80861
TGGT1_211090	-3.54187	TGGT1_211430	-0.168045
TGGT1_211150	-4.66266	TGGT1_211440	-5.66544
TGGT1_211220	-4.65782	TGGT1_211450	-4.37973
TGGT1_211230	-4.48187	TGGT1_211460	0.245463
TGGT1_211240	-1.75807	TGGT1_211470	-5.10968
TGGT1_211250	0.457685	TGGT1_211480	-3.45921
TGGT1_211260	0.684513	TGGT1_211600	-0.243923
TGGT1_211270	-2.92634	TGGT1_211610	-0.592046
TGGT1_211280	-0.0927779	TGGT1_211630	1.06872
TGGT1_211290	0.16297	TGGT1_211640	-1.45946
TGGT1_211300	-0.499	TGGT1_211650	-0.872545
TGGT1_211310	-0.692811	TGGT1_211660	-0.61872
TGGT1_211320	1.20662	TGGT1_211670	0.719017
TGGT1_211330	-2.88026	TGGT1_211675	0.192919
TGGT1_211340	-0.424656	TGGT1_211680	-5.64948
TGGT1_211350	-2.39556	TGGT1_211690	-5.04951
TGGT1_211360	-0.115615	TGGT1_211695	-0.292412
TGGT1_211370	-0.570049	TGGT1_211700	-5.2345
TGGT1_211380	-0.198072	TGGT1_211710	1.91706
TGGT1_211385	0.0896224	TGGT1_211720	-1.29355
TGGT1_211390	-3.04106	TGGT1_211730	-1.9111
TGGT1_211400	-5.04199	TGGT1_211850	0.799871
TGGT1_211410	-1.80861	TGGT1_211860	0.483608
TGGT1_211420	-5.22432	TGGT1_211870	-4.56526
TGGT1_211430	-0.168045	TGGT1_211880	-1.65405
TGGT1_211440	-5.66544	TGGT1_211890	0.284077
TGGT1_211450	-4.37973	TGGT1_211910	1.40191
TGGT1_211460	0.245463	TGGT1_212030	1.13866
TGGT1_211470	-5.10968	TGGT1_212045	-0.110465
TGGT1_211480	-3.45921	TGGT1_212060	0.758815
TGGT1_211600	-0.243923	TGGT1_212075	0.56837
TGGT1_211610	-0.592046	TGGT1_212090	-0.171979
TGGT1_211630	1.06872	TGGT1_212100	-3.03873
TGGT1_211640	-1.45946	TGGT1_212110	-4.03424
TGGT1_211650	-0.872545	TGGT1_212130	-0.50248
TGGT1_211660	-0.61872	TGGT1_212140	-0.0956777
TGGT1_211670	0.719017	TGGT1_212145	-0.778516
TGGT1_211675	0.192919	TGGT1_212150	-4.2419
TGGT1_211680	-5.64948	TGGT1_212160	1.81995
TGGT1_211690	-5.04951	TGGT1_212170	-3.97399
TGGT1_211695	-0.292412	TGGT1_212180	0.318878
TGGT1_211700	-5.2345	TGGT1_212190	-0.195481
TGGT1_211710	1.91706	TGGT1_212200	1.08661
TGGT1_211720	-1.29355	TGGT1_212210	0.30956
TGGT1_211730	-1.9111	TGGT1_212220	-4.911
TGGT1_211850	0.799871	TGGT1_212240	1.1207
TGGT1_211860	0.483608	TGGT1_212250	-0.258072
TGGT1_211870	-4.56526	TGGT1_212260	-4.50181
TGGT1_211880	-1.65405	TGGT1_212270	-3.04737
TGGT1_211890	0.284077	TGGT1_212275	1.46139
TGGT1_211910	1.40191	TGGT1_212280	0.693968
TGGT1_212030	1.13866	TGGT1_212290	-4.48704
TGGT1_212045	-0.110465	TGGT1_212300	0.692439
TGGT1_212060	0.758815	TGGT1_212310	-4.29258
TGGT1_212075	0.56837	TGGT1_212740	1.40166
TGGT1_212090	-0.171979	TGGT1_212760	-1.41866
TGGT1_212100	-3.03873	TGGT1_212770	-1.80224
TGGT1_212110	-4.03424	TGGT1_212775	1.51896
TGGT1_212130	-0.50248	TGGT1_212780	-5.32917
TGGT1_212140	-0.0956777	TGGT1_212800	-4.60272
TGGT1_212145	-0.778516	TGGT1_212810	-1.03971
TGGT1_212150	-4.2419	TGGT1_212820	-3.09163
TGGT1_212160	1.81995	TGGT1_212840	-4.74686
TGGT1_212170	-3.97399	TGGT1_212850	0.0427003
TGGT1_212180	0.318878	TGGT1_212860	-1.8601
TGGT1_212190	-0.195481	TGGT1_212880	-3.53143
TGGT1_212200	1.08661	TGGT1_212900	0.792265
TGGT1_212210	0.30956	TGGT1_212910	1.84902
TGGT1_212220	-4.911	TGGT1_212920	-0.111631
TGGT1_212240	1.1207	TGGT1_212930	-1.02942
TGGT1_212250	-0.258072	TGGT1_212937	0.794004
TGGT1_212260	-4.50181	TGGT1_212940	-3.66207
TGGT1_212270	-3.04737	TGGT1_212950	-4.23576
TGGT1_212275	1.46139	TGGT1_212955	-4.60409
TGGT1_212280	0.693968	TGGT1_212960B	-3.58519
TGGT1_212290	-4.48704	TGGT1_212970	-0.0893807
TGGT1_212300	0.692439	TGGT1_212980	-2.64413
TGGT1_212310	-4.29258	TGGT1_212990	-0.352125
TGGT1_212740	1.40166	TGGT1_213000	-3.58593
TGGT1_212760	-1.41866	TGGT1_213010	-4.45124
TGGT1_212770	-1.80224	TGGT1_213020	-1.31175
TGGT1_212775	1.51896	TGGT1_213030	-1.0397
TGGT1_212780	-5.32917	TGGT1_213040	-4.77231
TGGT1_212800	-4.60272	TGGT1_213050	1.54944
TGGT1_212810	-1.03971	TGGT1_213060	-0.9912
TGGT1_212820	-3.09163	TGGT1_213065	0.512703
TGGT1_212840	-4.74686	TGGT1_213067	-0.208686
TGGT1_212850	0.0427003	TGGT1_213069	-3.12814
TGGT1_212860	-1.8601	TGGT1_213072	-3.22734
TGGT1_212880	-3.53143	TGGT1_213100	-4.11552
TGGT1_212900	0.792265	TGGT1_213115	-4.36996
TGGT1_212910	1.84902	TGGT1_213240	-5.35936
TGGT1_212920	-0.111631	TGGT1_213255	-1.28676
TGGT1_212930	-1.02942	TGGT1_213280	2.10548
TGGT1_212937	0.794004	TGGT1_213290	-1.68507
TGGT1_212940	-3.66207	TGGT1_213300	-5.04468
TGGT1_212950	-4.23576	TGGT1_213310	-2.2566
TGGT1_212955	-4.60409	TGGT1_213325	-2.61057
TGGT1_212960A	-4.8718	TGGT1_213340	0.372492
TGGT1_212960B	-3.58519	TGGT1_213350	-5.34475
TGGT1_212970	-0.0893807	TGGT1_213360	0.0707077
TGGT1_212980	-2.64413	TGGT1_213370	-2.78754
TGGT1_212990	-0.352125	TGGT1_213380	-0.0274266
TGGT1_213000	-3.58593	TGGT1_213388	-2.52034
TGGT1_213010	-4.45124	TGGT1_213392	-5.01907
TGGT1_213020	-1.31175	TGGT1_213400	-0.940616
TGGT1_213030	-1.0397	TGGT1_213410	-4.69268
TGGT1_213040	-4.77231	TGGT1_213415	0.288042
TGGT1_213050	1.54944	TGGT1_213420	-4.73281
TGGT1_213060	-0.9912	TGGT1_213430	0.355026
TGGT1_213065	0.512703	TGGT1_213445	1.10772
TGGT1_213067	-0.208686	TGGT1_213460	0.52902
TGGT1_213069	-3.12814	TGGT1_213490	-2.59931
TGGT1_213072	-3.22734	TGGT1_213520	1.42624
TGGT1_213100	-4.11552	TGGT1_213530	0.572717
TGGT1_213115	-4.36996	TGGT1_213550	-0.50176
TGGT1_213240	-5.35936	TGGT1_213560	-0.770293
TGGT1_213255	-1.28676	TGGT1_213570	-2.30167
TGGT1_213280	2.10548	TGGT1_213580	0.518264
TGGT1_213290	-1.68507	TGGT1_213590	-0.0229934
TGGT1_213300	-5.04468	TGGT1_213600	-2.50735
TGGT1_213310	-2.2566	TGGT1_213610	1.7956
TGGT1_213325	-2.61057	TGGT1_213620	0.0887973
TGGT1_213340	0.372492	TGGT1_213635	-0.767869
TGGT1_213350	-5.34475	TGGT1_213650	-2.18604
TGGT1_213360	0.0707077	TGGT1_213660	0.315703
TGGT1_213370	-2.78754	TGGT1_213670	-3.87532
TGGT1_213380	-0.0274266	TGGT1_213680	1.12881
TGGT1_213388	-2.52034	TGGT1_213690	-4.21155
TGGT1_213392	-5.01907	TGGT1_213700	0.0786103
TGGT1_213400	-0.940616	TGGT1_213710	-0.31655
TGGT1_213410	-4.69268	TGGT1_213720	-0.34356
TGGT1_213415	0.288042	TGGT1_213730	0.217344
TGGT1_213420	-4.73281	TGGT1_213740	0.409537
TGGT1_213430	0.355026	TGGT1_213746	-0.724262
TGGT1_213445	1.10772	TGGT1_213748	2.0789
TGGT1_213460	0.52902	TGGT1_213752	0.199716
TGGT1_213490	-2.59931	TGGT1_213760	-0.0657313
TGGT1_213520	1.42624	TGGT1_213770	-5.23808
TGGT1_213530	0.572717	TGGT1_213780	-2.91763
TGGT1_213550	-0.50176	TGGT1_213790	-1.96245
TGGT1_213560	-0.770293	TGGT1_213810	-4.52262
TGGT1_213570	-2.30167	TGGT1_213820	0.534389
TGGT1_213580	0.518264	TGGT1_213830	0.0987159
TGGT1_213590	-0.0229934	TGGT1_213840	-0.180446
TGGT1_213600	-2.50735	TGGT1_213850	-0.915646
TGGT1_213610	1.7956	TGGT1_213860	0.911219
TGGT1_213620	0.0887973	TGGT1_213870	-4.82775
TGGT1_213635	-0.767869	TGGT1_213885	-0.135618
TGGT1_213650	-2.18604	TGGT1_213890	-2.72326
TGGT1_213660	0.315703	TGGT1_213900	-5.48056
TGGT1_213670	-3.87532	TGGT1_213910	-3.24317
TGGT1_213680	1.12881	TGGT1_213920	-1.98658
TGGT1_213690	-4.21155	TGGT1_213930	-3.55525
TGGT1_213700	0.0786103	TGGT1_213940	-2.15697
TGGT1_213710	-0.31655	TGGT1_213950	-3.90685
TGGT1_213720	-0.34356	TGGT1_213960	-0.997849
TGGT1_213730	0.217344	TGGT1_213970	-4.41285
TGGT1_213740	0.409537	TGGT1_214070	2.60591
TGGT1_213746	-0.724262	TGGT1_214090	-0.296186
TGGT1_213748	2.0789	TGGT1_214100	1.62756
TGGT1_213752	0.199716	TGGT1_214110	-4.96497
TGGT1_213760	-0.0657313	TGGT1_214115	0.334285
TGGT1_213770	-5.23808	TGGT1_214120	0.195009
TGGT1_213780	-2.91763	TGGT1_214130	-2.84893
TGGT1_213790	-1.96245	TGGT1_214140	-1.86755
TGGT1_213800	-3.61593	TGGT1_214150	-4.50293
TGGT1_213810	-4.52262	TGGT1_214160	-3.13879
TGGT1_213820	0.534389	TGGT1_214170	-4.53828
TGGT1_213830	0.0987159	TGGT1_214180	-0.523659
TGGT1_213840	-0.180446	TGGT1_214190	0.423217
TGGT1_213850	-0.915646	TGGT1_214200	-3.56485
TGGT1_213860	0.911219	TGGT1_214210	-4.29509
TGGT1_213870	-4.82775	TGGT1_214220	2.17458
TGGT1_213880	0.764102	TGGT1_214230	-4.77805
TGGT1_213885	-0.135618	TGGT1_214240	-3.58049
TGGT1_213890	-2.72326	TGGT1_214260	0.353409
TGGT1_213900	-5.48056	TGGT1_214270	-5.99201
TGGT1_213910	-3.24317	TGGT1_214280	-4.86556
TGGT1_213920	-1.98658	TGGT1_214290	1.99962
TGGT1_213930	-3.55525	TGGT1_214295	2.25537
TGGT1_213940	-2.15697	TGGT1_214300	-0.356783
TGGT1_213950	-3.90685	TGGT1_214310	-0.11624
TGGT1_213960	-0.997849	TGGT1_214320	-1.0149
TGGT1_213970	-4.41285	TGGT1_214330	1.50176
TGGT1_214070	2.60591	TGGT1_214340	-3.42525
TGGT1_214080	1.56311	TGGT1_214350	0.600234
TGGT1_214090	-0.296186	TGGT1_214370	-2.46545
TGGT1_214100	1.62756	TGGT1_214380	1.85976
TGGT1_214110	-4.96497	TGGT1_214390	2.36337
TGGT1_214115	0.334285	TGGT1_214400	2.56264
TGGT1_214120	0.195009	TGGT1_214420	1.95558
TGGT1_214130	-2.84893	TGGT1_214430	1.65643
TGGT1_214140	-1.86755	TGGT1_214440	2.13765
TGGT1_214150	-4.50293	TGGT1_214470	-2.73211
TGGT1_214160	-3.13879	TGGT1_214480	-0.687331
TGGT1_214170	-4.53828	TGGT1_214490	-4.10432
TGGT1_214180	-0.523659	TGGT1_214500	0.248699
TGGT1_214190	0.423217	TGGT1_214510	-0.42316
TGGT1_214200	-3.56485	TGGT1_214520	-3.67036
TGGT1_214210	-4.29509	TGGT1_214530	-2.08255
TGGT1_214220	2.17458	TGGT1_214540	1.64328
TGGT1_214230	-4.77805	TGGT1_214545	1.75254
TGGT1_214240	-3.58049	TGGT1_214550	0.84185
TGGT1_214250	-3.93763	TGGT1_214560	-4.29705
TGGT1_214260	0.353409	TGGT1_214570	0.785483
TGGT1_214270	-5.99201	TGGT1_214575	2.62194
TGGT1_214280	-4.86556	TGGT1_214580	-0.0414459
TGGT1_214290	1.99962	TGGT1_214590	-4.25181
TGGT1_214295	2.25537	TGGT1_214600	-4.78003
TGGT1_214300	-0.356783	TGGT1_214610	-4.11969
TGGT1_214310	-0.11624	TGGT1_214620	-4.60036
TGGT1_214320	-1.0149	TGGT1_214630	-1.93531
TGGT1_214330	1.50176	TGGT1_214740	-1.04218
TGGT1_214340	-3.42525	TGGT1_214750	-5.01186
TGGT1_214350	0.600234	TGGT1_214760	1.00652
TGGT1_214370	-2.46545	TGGT1_214770	-5.27096
TGGT1_214380	1.85976	TGGT1_214780	-0.0879131
TGGT1_214385	-0.618484	TGGT1_214790	-3.48182
TGGT1_214390	2.36337	TGGT1_214800	-0.0422763
TGGT1_214400	2.56264	TGGT1_214810	-0.716363
TGGT1_214420	1.95558	TGGT1_214820	-4.11631
TGGT1_214430	1.65643	TGGT1_214830	-1.21123
TGGT1_214440	2.13765	TGGT1_214835	1.81414
TGGT1_214470	-2.73211	TGGT1_214840	-3.39258
TGGT1_214480	-0.687331	TGGT1_214850	-3.98407
TGGT1_214490	-4.10432	TGGT1_214860	-0.799163
TGGT1_214500	0.248699	TGGT1_214870	-2.04339
TGGT1_214510	-0.42316	TGGT1_214880	0.0120702
TGGT1_214520	-3.67036	TGGT1_214900	0.633237
TGGT1_214530	-2.08255	TGGT1_214910	-2.47428
TGGT1_214540	1.64328	TGGT1_214920	-2.95752
TGGT1_214545	1.75254	TGGT1_214930	-1.37065
TGGT1_214550	0.84185	TGGT1_214940	1.59322
TGGT1_214560	-4.29705	TGGT1_214960	-2.3391
TGGT1_214570	0.785483	TGGT1_214970	-4.95713
TGGT1_214575	2.62194	TGGT1_214980	0.666715
TGGT1_214580	-0.0414459	TGGT1_214990	-1.08989
TGGT1_214590	-4.25181	TGGT1_215010	-1.20719
TGGT1_214600	-4.78003	TGGT1_215020	-5.45152
TGGT1_214610	-4.11969	TGGT1_215030	-1.58821
TGGT1_214620	-4.60036	TGGT1_215040	-0.869663
TGGT1_214630	-1.93531	TGGT1_215050	0.228651
TGGT1_214740	-1.04218	TGGT1_215060	-6.29141
TGGT1_214750	-5.01186	TGGT1_215070	-4.35479
TGGT1_214760	1.00652	TGGT1_215080	-1.30975
TGGT1_214770	-5.27096	TGGT1_215090	-3.73204
TGGT1_214780	-0.0879131	TGGT1_215100	-4.06581
TGGT1_214790	-3.48182	TGGT1_215140	1.1127
TGGT1_214800	-0.0422763	TGGT1_215150	-2.29491
TGGT1_214810	-0.716363	TGGT1_215160	-5.05174
TGGT1_214820	-4.11631	TGGT1_215165	1.80742
TGGT1_214830	-1.21123	TGGT1_215170	-4.39432
TGGT1_214835	1.81414	TGGT1_215180	0.955836
TGGT1_214840	-3.39258	TGGT1_215185	1.73506
TGGT1_214850	-3.98407	TGGT1_215195	1.28997
TGGT1_214860	-0.799163	TGGT1_215210	0.494734
TGGT1_214870	-2.04339	TGGT1_215220	1.03857
TGGT1_214880	0.0120702	TGGT1_215230	-5.80559
TGGT1_214900	0.633237	TGGT1_215250	-3.27841
TGGT1_214910	-2.47428	TGGT1_215260	-0.192016
TGGT1_214920	-2.95752	TGGT1_215270	-0.516601
TGGT1_214930	-1.37065	TGGT1_215280	-1.99834
TGGT1_214940	1.59322	TGGT1_215290	1.20172
TGGT1_214950	-0.1337	TGGT1_215320	0.833067
TGGT1_214960	-2.3391	TGGT1_215328	0.562859
TGGT1_214970	-4.95713	TGGT1_215340	-0.823899
TGGT1_214980	0.666715	TGGT1_215343	1.23567
TGGT1_214990	-1.08989	TGGT1_215347	2.49339
TGGT1_215010	-1.20719	TGGT1_215350	1.81571
TGGT1_215020	-5.45152	TGGT1_215370	-4.36159
TGGT1_215030	-1.58821	TGGT1_215380	1.91964
TGGT1_215040	-0.869663	TGGT1_215385	0.0753286
TGGT1_215050	0.228651	TGGT1_215390	-1.92444
TGGT1_215060	-6.29141	TGGT1_215400	-3.44962
TGGT1_215070	-4.35479	TGGT1_215410	-0.661279
TGGT1_215080	-1.30975	TGGT1_215420	-4.65965
TGGT1_215090	-3.73204	TGGT1_215425	0.421106
TGGT1_215100	-4.06581	TGGT1_215430	-5.09976
TGGT1_215140	1.1127	TGGT1_215440	1.43125
TGGT1_215150	-2.29491	TGGT1_215450	0.787349
TGGT1_215160	-5.05174	TGGT1_215460	-3.43989
TGGT1_215165	1.80742	TGGT1_215470	-4.93633
TGGT1_215170	-4.39432	TGGT1_215480	1.64138
TGGT1_215180	0.955836	TGGT1_215490	-3.91198
TGGT1_215185	1.73506	TGGT1_215500	0.344289
TGGT1_215195	1.28997	TGGT1_215510	-0.279597
TGGT1_215210	0.494734	TGGT1_215520	0.605282
TGGT1_215220	1.03857	TGGT1_215530	2.57327
TGGT1_215230	-5.80559	TGGT1_215540	1.8056
TGGT1_215250	-3.27841	TGGT1_215550	-2.39986
TGGT1_215260	-0.192016	TGGT1_215560	-2.50365
TGGT1_215270	-0.516601	TGGT1_215570	-0.556027
TGGT1_215280	-1.99834	TGGT1_215580	1.58924
TGGT1_215290	1.20172	TGGT1_215590	-3.96234
TGGT1_215320	0.833067	TGGT1_215600	-2.84298
TGGT1_215328	0.562859	TGGT1_215620	-0.68401
TGGT1_215340	-0.823899	TGGT1_215640	-3.45749
TGGT1_215343	1.23567	TGGT1_215650	-0.0024275
TGGT1_215347	2.49339	TGGT1_215660	-3.29464
TGGT1_215350	1.81571	TGGT1_215670	0.550163
TGGT1_215360	2.23348	TGGT1_215680	1.18189
TGGT1_215370	-4.36159	TGGT1_215690	-3.61943
TGGT1_215380	1.91964	TGGT1_215700	-3.87562
TGGT1_215385	0.0753286	TGGT1_215710	-3.94586
TGGT1_215390	-1.92444	TGGT1_215730	-2.7342
TGGT1_215400	-3.44962	TGGT1_215740	-4.91898
TGGT1_215410	-0.661279	TGGT1_215750	-5.33285
TGGT1_215420	-4.65965	TGGT1_215775	1.07946
TGGT1_215425	0.421106	TGGT1_215890	-0.171727
TGGT1_215430	-5.09976	TGGT1_215895	0.737634
TGGT1_215440	1.43125	TGGT1_215900	1.95931
TGGT1_215450	0.787349	TGGT1_215920	-2.54635
TGGT1_215460	-3.43989	TGGT1_215940	-0.0686222
TGGT1_215470	-4.93633	TGGT1_215950	-3.83245
TGGT1_215480	1.64138	TGGT1_215955	2.03022
TGGT1_215490	-3.91198	TGGT1_215970	1.9082
TGGT1_215500	0.344289	TGGT1_215980	2.11238
TGGT1_215510	-0.279597	TGGT1_215990	-1.40602
TGGT1_215520	0.605282	TGGT1_216000	-4.2152
TGGT1_215530	2.57327	TGGT1_216010	-3.70301
TGGT1_215540	1.8056	TGGT1_216020	-0.454051
TGGT1_215550	-2.39986	TGGT1_216030A	-0.672151
TGGT1_215560	-2.50365	TGGT1_216030B	-0.651822
TGGT1_215570	-0.556027	TGGT1_216040	-4.51384
TGGT1_215580	1.58924	TGGT1_216050	0.249409
TGGT1_215590	-3.96234	TGGT1_216053	1.33111
TGGT1_215600	-2.84298	TGGT1_216055	1.57508
TGGT1_215610	-3.55154	TGGT1_216060	0.12066
TGGT1_215620	-0.68401	TGGT1_216070	-3.53055
TGGT1_215640	-3.45749	TGGT1_216080	-4.30325
TGGT1_215650	-0.0024275	TGGT1_216090	0.394321
TGGT1_215660	-3.29464	TGGT1_216120	-3.09873
TGGT1_215670	0.550163	TGGT1_216130	1.00868
TGGT1_215680	1.18189	TGGT1_216150	0.735045
TGGT1_215690	-3.61943	TGGT1_216155	0.92949
TGGT1_215700	-3.87562	TGGT1_216160	0.489413
TGGT1_215710	-3.94586	TGGT1_216170	-3.94849
TGGT1_215730	-2.7342	TGGT1_216180	2.16913
TGGT1_215740	-4.91898	TGGT1_216190	0.789061
TGGT1_215750	-5.33285	TGGT1_216200	2.11643
TGGT1_215775	1.07946	TGGT1_216210	-4.82735
TGGT1_215885	-1.06402	TGGT1_216220	-4.57201
TGGT1_215890	-0.171727	TGGT1_216230	-0.715514
TGGT1_215895	0.737634	TGGT1_216240	-4.05685
TGGT1_215900	1.95931	TGGT1_216250	-0.511589
TGGT1_215920	-2.54635	TGGT1_216260	-4.15414
TGGT1_215930	-4.99897	TGGT1_216270	1.47519
TGGT1_215940	-0.0686222	TGGT1_216275	-0.86232
TGGT1_215950	-3.83245	TGGT1_216280	0.885434
TGGT1_215955	2.03022	TGGT1_216285	0.96094
TGGT1_215960	1.17757	TGGT1_216290A	1.19469
TGGT1_215970	1.9082	TGGT1_216290B	1.94346
TGGT1_215980	2.11238	TGGT1_216335	0.734676
TGGT1_215990	-1.40602	TGGT1_216370	-4.37321
TGGT1_216000	-4.2152	TGGT1_216375	-0.858594
TGGT1_216010	-3.70301	TGGT1_216380	-0.433607
TGGT1_216020	-0.454051	TGGT1_216390	-5.59882
TGGT1_216030A	-0.672151	TGGT1_216400	-0.0992882
TGGT1_216030B	-0.651822	TGGT1_216410	0.859963
TGGT1_216040	-4.51384	TGGT1_216415	0.909228
TGGT1_216050	0.249409	TGGT1_216430	0.0868632
TGGT1_216053	1.33111	TGGT1_216435	-0.237908
TGGT1_216055	1.57508	TGGT1_216440	0.379884
TGGT1_216060	0.12066	TGGT1_216450	-4.09921
TGGT1_216070	-3.53055	TGGT1_216460	1.90784
TGGT1_216080	-4.30325	TGGT1_216470	-0.665103
TGGT1_216090	0.394321	TGGT1_216480	-4.98108
TGGT1_216120	-3.09873	TGGT1_216490	-0.856991
TGGT1_216130	1.00868	TGGT1_216500	-3.51918
TGGT1_216150	0.735045	TGGT1_216510	-4.79901
TGGT1_216155	0.92949	TGGT1_216530	-3.80677
TGGT1_216160	0.489413	TGGT1_216540	-3.36145
TGGT1_216170	-3.94849	TGGT1_216560	-4.63542
TGGT1_216180	2.16913	TGGT1_216580	-3.58696
TGGT1_216190	0.789061	TGGT1_216585	0.988544
TGGT1_216200	2.11643	TGGT1_216590	-5.09611
TGGT1_216210	-4.82735	TGGT1_216600	-2.66897
TGGT1_216220	-4.57201	TGGT1_216610	-0.690521
TGGT1_216230	-0.715514	TGGT1_216620	-1.92931
TGGT1_216240	-4.05685	TGGT1_216630	-5.84473
TGGT1_216250	-0.511589	TGGT1_216640	0.753873
TGGT1_216260	-4.15414	TGGT1_216650	1.81843
TGGT1_216270	1.47519	TGGT1_216660	0.073401
TGGT1_216275	-0.86232	TGGT1_216670	-3.3071
TGGT1_216280	0.885434	TGGT1_216680	0.896843
TGGT1_216285	0.96094	TGGT1_216700	-1.43622
TGGT1_216290A	1.19469	TGGT1_216710	0.51341
TGGT1_216290B	1.94346	TGGT1_216720	0.892985
TGGT1_216335	0.734676	TGGT1_216730	-5.45793
TGGT1_216370	-4.37321	TGGT1_216740A	-3.96572
TGGT1_216375	-0.858594	TGGT1_216750	-0.546338
TGGT1_216380	-0.433607	TGGT1_216760	-2.63579
TGGT1_216390	-5.59882	TGGT1_216770	1.22096
TGGT1_216400	-0.0992882	TGGT1_216780	-1.55789
TGGT1_216410	0.859963	TGGT1_216785	1.30078
TGGT1_216415	0.909228	TGGT1_216790	-4.11497
TGGT1_216420	0.120999	TGGT1_216800	2.09503
TGGT1_216430	0.0868632	TGGT1_216810	0.885012
TGGT1_216435	-0.237908	TGGT1_216820	-4.03922
TGGT1_216440	0.379884	TGGT1_216830	0.701888
TGGT1_216450	-4.09921	TGGT1_216840	-0.545306
TGGT1_216460	1.90784	TGGT1_216850	0.280692
TGGT1_216470	-0.665103	TGGT1_216860	-5.17447
TGGT1_216480	-4.98108	TGGT1_216870	-4.33398
TGGT1_216490	-0.856991	TGGT1_216875	1.10187
TGGT1_216500	-3.51918	TGGT1_216880	-5.06737
TGGT1_216510	-4.79901	TGGT1_216890	1.01449
TGGT1_216530	-3.80677	TGGT1_216900	-2.88335
TGGT1_216540	-3.36145	TGGT1_216910	-0.713419
TGGT1_216560	-4.63542	TGGT1_216920	-3.10827
TGGT1_216580	-3.58696	TGGT1_216930	-3.8386
TGGT1_216585	0.988544	TGGT1_216940	0.912972
TGGT1_216590	-5.09611	TGGT1_216950	-4.25287
TGGT1_216600	-2.66897	TGGT1_216960	0.217217
TGGT1_216610	-0.690521	TGGT1_216965	0.668707
TGGT1_216620	-1.92931	TGGT1_216970	0.714751
TGGT1_216630	-5.84473	TGGT1_216980	-0.660601
TGGT1_216640	0.753873	TGGT1_216990	0.159312
TGGT1_216650	1.81843	TGGT1_217000	-0.113806
TGGT1_216660	0.073401	TGGT1_217010	-3.67656
TGGT1_216670	-3.3071	TGGT1_217020	0.019726
TGGT1_216680	0.896843	TGGT1_217030	0.510691
TGGT1_216700	-1.43622	TGGT1_217040	-0.401383
TGGT1_216710	0.51341	TGGT1_217050	-4.55444
TGGT1_216720	0.892985	TGGT1_217160	-0.557687
TGGT1_216730	-5.45793	TGGT1_217178	-0.290086
TGGT1_216740A	-3.96572	TGGT1_217182	-2.62481
TGGT1_216750	-0.546338	TGGT1_217220	-4.34173
TGGT1_216760	-2.63579	TGGT1_217340	-1.09246
TGGT1_216770	1.22096	TGGT1_217350	-4.05473
TGGT1_216780	-1.55789	TGGT1_217360	-3.33065
TGGT1_216785	1.30078	TGGT1_217370	0.374218
TGGT1_216790	-4.11497	TGGT1_217380	-0.182246
TGGT1_216800	2.09503	TGGT1_217390	0.11588
TGGT1_216810	0.885012	TGGT1_217400	-0.160294
TGGT1_216820	-4.03922	TGGT1_217410	0.00982584
TGGT1_216830	0.701888	TGGT1_217420	0.549167
TGGT1_216840	-0.545306	TGGT1_217430	1.02327
TGGT1_216850	0.280692	TGGT1_217440	-1.54689
TGGT1_216860	-5.17447	TGGT1_217450	-2.03033
TGGT1_216870	-4.33398	TGGT1_217460	-3.71556
TGGT1_216875	1.10187	TGGT1_217470	-3.58279
TGGT1_216880	-5.06737	TGGT1_217480	-1.03799
TGGT1_216890	1.01449	TGGT1_217490	-0.0696183
TGGT1_216900	-2.88335	TGGT1_217500	0.887563
TGGT1_216910	-0.713419	TGGT1_217510	2.07138
TGGT1_216920	-3.10827	TGGT1_217520	1.61104
TGGT1_216930	-3.8386	TGGT1_217530	2.13446
TGGT1_216940	0.912972	TGGT1_217540	1.98391
TGGT1_216950	-4.25287	TGGT1_217550	2.0686
TGGT1_216960	0.217217	TGGT1_217555	1.59711
TGGT1_216965	0.668707	TGGT1_217560	-3.16101
TGGT1_216970	0.714751	TGGT1_217570	-2.99963
TGGT1_216980	-0.660601	TGGT1_217580	-4.88685
TGGT1_216990	0.159312	TGGT1_217590	-2.40479
TGGT1_217000	-0.113806	TGGT1_217600	0.846088
TGGT1_217010	-3.67656	TGGT1_217610	1.77084
TGGT1_217020	0.019726	TGGT1_217620	-3.34433
TGGT1_217030	0.510691	TGGT1_217630	1.37725
TGGT1_217040	-0.401383	TGGT1_217640	2.7612
TGGT1_217050	-4.55444	TGGT1_217650	0.767468
TGGT1_217160	-0.557687	TGGT1_217660	2.512
TGGT1_217170	-0.211572	TGGT1_217665	-4.49328
TGGT1_217178	-0.290086	TGGT1_217670	-2.37834
TGGT1_217182	-2.62481	TGGT1_217680	0.986337
TGGT1_217220	-4.34173	TGGT1_217688	-0.469812
TGGT1_217340	-1.09246	TGGT1_217692	0.447569
TGGT1_217350	-4.05473	TGGT1_217700	-1.1601
TGGT1_217360	-3.33065	TGGT1_217710	-0.00581592
TGGT1_217370	0.374218	TGGT1_217720	1.07359
TGGT1_217380	-0.182246	TGGT1_217722	0.854174
TGGT1_217390	0.11588	TGGT1_217724	0.172603
TGGT1_217400	-0.160294	TGGT1_217726	0.52672
TGGT1_217410	0.00982584	TGGT1_217728	-0.211021
TGGT1_217420	0.549167	TGGT1_217730	-0.786282
TGGT1_217430	1.02327	TGGT1_217740	-1.89297
TGGT1_217440	-1.54689	TGGT1_217750	-0.144985
TGGT1_217450	-2.03033	TGGT1_217760	-3.1075
TGGT1_217460	-3.71556	TGGT1_217770	-1.40401
TGGT1_217470	-3.58279	TGGT1_217780	-5.35671
TGGT1_217480	-1.03799	TGGT1_217790	-4.21372
TGGT1_217490	-0.0696183	TGGT1_217800	-0.0298088
TGGT1_217500	0.887563	TGGT1_217810	-0.522046
TGGT1_217510	2.07138	TGGT1_217820	-3.08793
TGGT1_217520	1.61104	TGGT1_217830	0.511298
TGGT1_217530	2.13446	TGGT1_217850	-0.53873
TGGT1_217540	1.98391	TGGT1_217855	1.57416
TGGT1_217550	2.0686	TGGT1_217860	-1.49198
TGGT1_217555	1.59711	TGGT1_217870	0.472437
TGGT1_217560	-3.16101	TGGT1_217875	1.10865
TGGT1_217570	-2.99963	TGGT1_217880	0.429519
TGGT1_217580	-4.88685	TGGT1_217890	0.228194
TGGT1_217590	-2.40479	TGGT1_217900	-4.77961
TGGT1_217600	0.846088	TGGT1_217910	-3.45213
TGGT1_217610	1.77084	TGGT1_217915	1.18049
TGGT1_217620	-3.34433	TGGT1_217920	0.752392
TGGT1_217630	1.37725	TGGT1_217930	1.17807
TGGT1_217640	2.7612	TGGT1_217940	1.40708
TGGT1_217650	0.767468	TGGT1_218000	-5.26997
TGGT1_217660	2.512	TGGT1_218070	-5.01939
TGGT1_217665	-4.49328	TGGT1_218192	-0.454057
TGGT1_217670	-2.37834	TGGT1_218195	1.62573
TGGT1_217680	0.986337	TGGT1_218200	-0.921208
TGGT1_217688	-0.469812	TGGT1_218210	-3.64249
TGGT1_217692	0.447569	TGGT1_218215	0.365513
TGGT1_217700	-1.1601	TGGT1_218220	-4.05223
TGGT1_217710	-0.00581592	TGGT1_218230	0.290289
TGGT1_217720	1.07359	TGGT1_218240	-2.86963
TGGT1_217722	0.854174	TGGT1_218250	-3.32138
TGGT1_217724	0.172603	TGGT1_218260	2.05058
TGGT1_217726	0.52672	TGGT1_218270	2.01243
TGGT1_217728	-0.211021	TGGT1_218280	-2.81162
TGGT1_217730	-0.786282	TGGT1_218290	0.87872
TGGT1_217740	-1.89297	TGGT1_218300	1.21016
TGGT1_217750	-0.144985	TGGT1_218310	1.30189
TGGT1_217760	-3.1075	TGGT1_218340	0.316712
TGGT1_217770	-1.40401	TGGT1_218350	1.4055
TGGT1_217780	-5.35671	TGGT1_218358	-2.34652
TGGT1_217790	-4.21372	TGGT1_218362	1.83214
TGGT1_217800	-0.0298088	TGGT1_218370	0.00650584
TGGT1_217810	-0.522046	TGGT1_218390	-1.91804
TGGT1_217820	-3.08793	TGGT1_218400	-0.57358
TGGT1_217830	0.511298	TGGT1_218410	-3.1564
TGGT1_217850	-0.53873	TGGT1_218420	-4.28761
TGGT1_217855	1.57416	TGGT1_218450	0.0356519
TGGT1_217860	-1.49198	TGGT1_218460	1.55587
TGGT1_217870	0.472437	TGGT1_218470	0.608582
TGGT1_217875	1.10865	TGGT1_218490	-5.11782
TGGT1_217880	0.429519	TGGT1_218500	-0.380613
TGGT1_217890	0.228194	TGGT1_218510	1.33744
TGGT1_217900	-4.77961	TGGT1_218520	1.05243
TGGT1_217910	-3.45213	TGGT1_218530	-0.0424534
TGGT1_217915	1.18049	TGGT1_218540	0.529518
TGGT1_217920	0.752392	TGGT1_218550	-3.51838
TGGT1_217930	1.17807	TGGT1_218560	-3.05563
TGGT1_217940	1.40708	TGGT1_218570	-4.78689
TGGT1_218000	-5.26997	TGGT1_218580	0.944715
TGGT1_218070	-5.01939	TGGT1_218590	0.432637
TGGT1_218192	-0.454057	TGGT1_218600	-3.48855
TGGT1_218195	1.62573	TGGT1_218610	-5.2264
TGGT1_218200	-0.921208	TGGT1_218720	-0.014221
TGGT1_218210	-3.64249	TGGT1_218730	0.57479
TGGT1_218215	0.365513	TGGT1_218740	0.965183
TGGT1_218220	-4.05223	TGGT1_218750	0.739838
TGGT1_218230	0.290289	TGGT1_218760	-5.35315
TGGT1_218240	-2.86963	TGGT1_218770	-4.05968
TGGT1_218250	-3.32138	TGGT1_218780	0.692347
TGGT1_218260	2.05058	TGGT1_218790	-3.305
TGGT1_218270	2.01243	TGGT1_218800	-5.1057
TGGT1_218280	-2.81162	TGGT1_218810	0.40453
TGGT1_218290	0.87872	TGGT1_218820	0.676964
TGGT1_218300	1.21016	TGGT1_218830	-4.14526
TGGT1_218310	1.30189	TGGT1_218840	-1.50881
TGGT1_218340	0.316712	TGGT1_218850	-4.23364
TGGT1_218350	1.4055	TGGT1_218860	0.510969
TGGT1_218358	-2.34652	TGGT1_218870	-0.742614
TGGT1_218362	1.83214	TGGT1_218890	-1.46301
TGGT1_218370	0.00650584	TGGT1_218900	0.196939
TGGT1_218390	-1.91804	TGGT1_218910	1.40796
TGGT1_218400	-0.57358	TGGT1_218920	-4.39925
TGGT1_218410	-3.1564	TGGT1_218930	0.70919
TGGT1_218420	-4.28761	TGGT1_218940	-3.92394
TGGT1_218450	0.0356519	TGGT1_218950	-4.18858
TGGT1_218460	1.55587	TGGT1_218955	1.61234
TGGT1_218470	0.608582	TGGT1_218960	-3.73135
TGGT1_218490	-5.11782	TGGT1_219070	-2.1971
TGGT1_218500	-0.380613	TGGT1_219080	-1.78244
TGGT1_218510	1.33744	TGGT1_219100	-3.46575
TGGT1_218520	1.05243	TGGT1_219110	1.15644
TGGT1_218530	-0.0424534	TGGT1_219120	2.32404
TGGT1_218540	0.529518	TGGT1_219125	1.71888
TGGT1_218550	-3.51838	TGGT1_219130	-3.53111
TGGT1_218560	-3.05563	TGGT1_219140	-0.864699
TGGT1_218570	-4.78689	TGGT1_219150	-4.09906
TGGT1_218580	0.944715	TGGT1_219160	1.29875
TGGT1_218590	0.432637	TGGT1_219170	-0.982307
TGGT1_218600	-3.48855	TGGT1_219175	1.03669
TGGT1_218610	-5.2264	TGGT1_219180	1.46284
TGGT1_218720	-0.014221	TGGT1_219190	-1.6776
TGGT1_218730	0.57479	TGGT1_219200	-5.23116
TGGT1_218740	0.965183	TGGT1_219210	-1.42772
TGGT1_218750	0.739838	TGGT1_219218	1.03927
TGGT1_218760	-5.35315	TGGT1_219222	1.51752
TGGT1_218770	-4.05968	TGGT1_219230	-0.145752
TGGT1_218780	0.692347	TGGT1_219240	1.31297
TGGT1_218790	-3.305	TGGT1_219250	-0.0874549
TGGT1_218800	-5.1057	TGGT1_219260A	-0.702072
TGGT1_218810	0.40453	TGGT1_219260B	0.193157
TGGT1_218820	0.676964	TGGT1_219270	-3.53431
TGGT1_218830	-4.14526	TGGT1_219280	-2.52595
TGGT1_218840	-1.50881	TGGT1_219290	-1.29897
TGGT1_218850	-4.23364	TGGT1_219300	0.114857
TGGT1_218860	0.510969	TGGT1_219310	-2.04084
TGGT1_218870	-0.742614	TGGT1_219320	-3.73967
TGGT1_218880	-3.52238	TGGT1_219348	1.39735
TGGT1_218890	-1.46301	TGGT1_219370	0.314128
TGGT1_218900	0.196939	TGGT1_219430	-4.73297
TGGT1_218910	1.40796	TGGT1_219440	-5.06627
TGGT1_218920	-4.39925	TGGT1_219450	-1.19964
TGGT1_218930	0.70919	TGGT1_219460	-3.69601
TGGT1_218940	-3.92394	TGGT1_219470	-0.47414
TGGT1_218950	-4.18858	TGGT1_219485	0.182429
TGGT1_218955	1.61234	TGGT1_219500	0.000304112
TGGT1_218960	-3.73135	TGGT1_219510	-4.1736
TGGT1_219070	-2.1971	TGGT1_219520	-0.0406478
TGGT1_219080	-1.78244	TGGT1_219530	-0.273941
TGGT1_219100	-3.46575	TGGT1_219540	-4.52639
TGGT1_219110	1.15644	TGGT1_219550	-4.24694
TGGT1_219120	2.32404	TGGT1_219570	2.07962
TGGT1_219125	1.71888	TGGT1_219590	-4.11818
TGGT1_219130	-3.53111	TGGT1_219600	0.388777
TGGT1_219140	-0.864699	TGGT1_219620	1.06625
TGGT1_219150	-4.09906	TGGT1_219630	-2.78372
TGGT1_219160	1.29875	TGGT1_219640	-0.831317
TGGT1_219170	-0.982307	TGGT1_219650	0.49498
TGGT1_219175	1.03669	TGGT1_219660	0.602816
TGGT1_219180	1.46284	TGGT1_219670	0.625697
TGGT1_219190	-1.6776	TGGT1_219678	-1.09894
TGGT1_219200	-5.23116	TGGT1_219682	-0.826648
TGGT1_219210	-1.42772	TGGT1_219690	0.223711
TGGT1_219218	1.03927	TGGT1_219700	-5.43251
TGGT1_219222	1.51752	TGGT1_219710	-2.0274
TGGT1_219230	-0.145752	TGGT1_219720	-4.23578
TGGT1_219240	1.31297	TGGT1_219730	0.924296
TGGT1_219250	-0.0874549	TGGT1_219738	-4.2439
TGGT1_219260A	-0.702072	TGGT1_219750	-3.50553
TGGT1_219260B	0.193157	TGGT1_219770	-4.28035
TGGT1_219270	-3.53431	TGGT1_219790A	-4.70093
TGGT1_219280	-2.52595	TGGT1_219790B	-4.43355
TGGT1_219290	-1.29897	TGGT1_219800	-5.48653
TGGT1_219300	0.114857	TGGT1_219810	0.694934
TGGT1_219310	-2.04084	TGGT1_219832	-4.03405
TGGT1_219320	-3.73967	TGGT1_219840	-4.11782
TGGT1_219348	1.39735	TGGT1_219850	-4.44901
TGGT1_219370	0.314128	TGGT1_219860	-4.36848
TGGT1_219430	-4.73297	TGGT1_220025	0.432575
TGGT1_219440	-5.06627	TGGT1_220080	0.443649
TGGT1_219450	-1.19964	TGGT1_220090	-3.67003
TGGT1_219460	-3.69601	TGGT1_220100	-4.53999
TGGT1_219470	-0.47414	TGGT1_220110	-3.89941
TGGT1_219485	0.182429	TGGT1_220120	-0.296425
TGGT1_219500	0.000304112	TGGT1_220125	-4.17143
TGGT1_219510	-4.1736	TGGT1_220128	-1.51328
TGGT1_219520	-0.0406478	TGGT1_220132	-4.72339
TGGT1_219530	-0.273941	TGGT1_220140	-2.29327
TGGT1_219540	-4.52639	TGGT1_220145	0.567372
TGGT1_219550	-4.24694	TGGT1_220160	-1.45549
TGGT1_219570	2.07962	TGGT1_220170	-0.77813
TGGT1_219590	-4.11818	TGGT1_220175	-1.57549
TGGT1_219600	0.388777	TGGT1_220190	-3.28293
TGGT1_219620	1.06625	TGGT1_220200	-2.37501
TGGT1_219630	-2.78372	TGGT1_220208	-4.55189
TGGT1_219640	-0.831317	TGGT1_220212	-2.20854
TGGT1_219650	0.49498	TGGT1_220230A	-0.758371
TGGT1_219660	0.602816	TGGT1_220230B	-1.09877
TGGT1_219670	0.625697	TGGT1_220240	0.899357
TGGT1_219678	-1.09894	TGGT1_220250	-4.99453
TGGT1_219682	-0.826648	TGGT1_220260	-0.649457
TGGT1_219690	0.223711	TGGT1_220270	-3.19009
TGGT1_219700	-5.43251	TGGT1_220280	1.54001
TGGT1_219710	-2.0274	TGGT1_220290	-0.160231
TGGT1_219720	-4.23578	TGGT1_220300	-4.87902
TGGT1_219730	0.924296	TGGT1_220310	1.72829
TGGT1_219738	-4.2439	TGGT1_220320	-0.0809197
TGGT1_219750	-3.50553	TGGT1_220330	0.396599
TGGT1_219760	-4.19353	TGGT1_220340	-1.25239
TGGT1_219770	-4.28035	TGGT1_220350	-3.75592
TGGT1_219780	-4.42593	TGGT1_220360	-0.986441
TGGT1_219790A	-4.70093	TGGT1_220370	-1.16644
TGGT1_219790B	-4.43355	TGGT1_220380	-0.399863
TGGT1_219800	-5.48653	TGGT1_220390	0.0200877
TGGT1_219810	0.694934	TGGT1_220400	-4.22894
TGGT1_219828	0.9596	TGGT1_220420	1.22888
TGGT1_219832	-4.03405	TGGT1_220430	-1.62535
TGGT1_219840	-4.11782	TGGT1_220440	0.84082
TGGT1_219850	-4.44901	TGGT1_220450	-0.966213
TGGT1_219860	-4.36848	TGGT1_220460	-0.64099
TGGT1_220025	0.432575	TGGT1_220470	-0.829855
TGGT1_220080	0.443649	TGGT1_220480	-4.40606
TGGT1_220090	-3.67003	TGGT1_220490	-2.20947
TGGT1_220100	-4.53999	TGGT1_220500	-0.441612
TGGT1_220110	-3.89941	TGGT1_220520	1.41267
TGGT1_220120	-0.296425	TGGT1_220530	0.767448
TGGT1_220125	-4.17143	TGGT1_220540	0.298069
TGGT1_220128	-1.51328	TGGT1_220560	-0.848721
TGGT1_220132	-4.72339	TGGT1_220570	0.678655
TGGT1_220140	-2.29327	TGGT1_220580	1.49122
TGGT1_220145	0.567372	TGGT1_220585	0.350716
TGGT1_220160	-1.45549	TGGT1_220600	0.932969
TGGT1_220170	-0.77813	TGGT1_220610	1.23219
TGGT1_220175	-1.57549	TGGT1_220630	2.15196
TGGT1_220180	-1.88534	TGGT1_220840	1.76288
TGGT1_220190	-3.28293	TGGT1_220850	-4.32127
TGGT1_220200	-2.37501	TGGT1_220860	-5.20184
TGGT1_220208	-4.55189	TGGT1_220870	0.953459
TGGT1_220212	-2.20854	TGGT1_220880	-0.676914
TGGT1_220230A	-0.758371	TGGT1_220890	2.05623
TGGT1_220230B	-1.09877	TGGT1_220900	-3.41569
TGGT1_220240	0.899357	TGGT1_220910	-2.04654
TGGT1_220250	-4.99453	TGGT1_220920	-4.77802
TGGT1_220260	-0.649457	TGGT1_220930	-2.61704
TGGT1_220270	-3.19009	TGGT1_220940	-2.37856
TGGT1_220280	1.54001	TGGT1_220950	2.1256
TGGT1_220290	-0.160231	TGGT1_221160	-1.69341
TGGT1_220300	-4.87902	TGGT1_221170	-0.247332
TGGT1_220310	1.72829	TGGT1_221180	0.927517
TGGT1_220320	-0.0809197	TGGT1_221190	-1.09208
TGGT1_220330	0.396599	TGGT1_221200A	-1.34309
TGGT1_220340	-1.25239	TGGT1_221200B	-1.91115
TGGT1_220350	-3.75592	TGGT1_221220	0.463291
TGGT1_220360	-0.986441	TGGT1_221230	0.163025
TGGT1_220370	-1.16644	TGGT1_221240	1.17529
TGGT1_220380	-0.399863	TGGT1_221250	-3.99722
TGGT1_220390	0.0200877	TGGT1_221260	-4.4406
TGGT1_220400	-4.22894	TGGT1_221265	0.783747
TGGT1_220420	1.22888	TGGT1_221270	1.24324
TGGT1_220430	-1.62535	TGGT1_221280	-3.99233
TGGT1_220440	0.84082	TGGT1_221295	0.858928
TGGT1_220450	-0.966213	TGGT1_221310	-0.422133
TGGT1_220460	-0.64099	TGGT1_221320	-3.60407
TGGT1_220470	-0.829855	TGGT1_221330	-3.58794
TGGT1_220480	-4.40606	TGGT1_221340	-3.73848
TGGT1_220490	-2.20947	TGGT1_221350	0.490344
TGGT1_220500	-0.441612	TGGT1_221360	0.41427
TGGT1_220510	0.886649	TGGT1_221370	0.487291
TGGT1_220520	1.41267	TGGT1_221380	-0.160657
TGGT1_220530	0.767448	TGGT1_221390	-0.90336
TGGT1_220540	0.298069	TGGT1_221400	-4.44753
TGGT1_220560	-0.848721	TGGT1_221410	-1.50226
TGGT1_220570	0.678655	TGGT1_221415	0.918552
TGGT1_220580	1.49122	TGGT1_221420	-0.425572
TGGT1_220585	0.350716	TGGT1_221430	-3.38127
TGGT1_220600	0.932969	TGGT1_221440	-3.42172
TGGT1_220610	1.23219	TGGT1_221450	-1.53069
TGGT1_220630	2.15196	TGGT1_221455	-0.696259
TGGT1_220840	1.76288	TGGT1_221460	-0.516173
TGGT1_220850	-4.32127	TGGT1_221470	-1.48763
TGGT1_220860	-5.20184	TGGT1_221480	1.75683
TGGT1_220870	0.953459	TGGT1_221490	-0.223104
TGGT1_220880	-0.676914	TGGT1_221500	-1.33983
TGGT1_220890	2.05623	TGGT1_221510	-3.2809
TGGT1_220900	-3.41569	TGGT1_221522	-3.64329
TGGT1_220910	-2.04654	TGGT1_221530	-0.701035
TGGT1_220920	-4.77802	TGGT1_221540	0.0827242
TGGT1_220930	-2.61704	TGGT1_221550	0.582101
TGGT1_220940	-2.37856	TGGT1_221560	0.502667
TGGT1_220950	2.1256	TGGT1_221570	-4.71683
TGGT1_221160	-1.69341	TGGT1_221580	0.263866
TGGT1_221170	-0.247332	TGGT1_221585	1.89776
TGGT1_221180	0.927517	TGGT1_221590	0.390182
TGGT1_221190	-1.09208	TGGT1_221600	-3.94833
TGGT1_221200A	-1.34309	TGGT1_221610	-1.68703
TGGT1_221200B	-1.91115	TGGT1_221620	-2.79804
TGGT1_221210	-1.59719	TGGT1_221630	-1.9675
TGGT1_221220	0.463291	TGGT1_221640	-1.06821
TGGT1_221230	0.163025	TGGT1_221660	-4.39889
TGGT1_221240	1.17529	TGGT1_221665	0.292002
TGGT1_221250	-3.99722	TGGT1_221670	-4.54571
TGGT1_221260	-4.4406	TGGT1_221675A	1.15969
TGGT1_221265	0.783747	TGGT1_221675B	-0.679401
TGGT1_221270	1.24324	TGGT1_221685	0.246387
TGGT1_221280	-3.99233	TGGT1_221690	-1.98976
TGGT1_221295	0.858928	TGGT1_221700	-0.245386
TGGT1_221310	-0.422133	TGGT1_221710	-2.03504
TGGT1_221320	-3.60407	TGGT1_221720	-4.32763
TGGT1_221330	-3.58794	TGGT1_221818	0.0746345
TGGT1_221340	-3.73848	TGGT1_221830	-2.25277
TGGT1_221350	0.490344	TGGT1_221840	-0.547919
TGGT1_221360	0.41427	TGGT1_221850	-4.31742
TGGT1_221370	0.487291	TGGT1_221865	-0.482212
TGGT1_221380	-0.160657	TGGT1_221870	-4.34569
TGGT1_221390	-0.90336	TGGT1_221880	-1.77536
TGGT1_221400	-4.44753	TGGT1_221890	-0.401421
TGGT1_221410	-1.50226	TGGT1_221895	-1.36638
TGGT1_221415	0.918552	TGGT1_221900	-3.76299
TGGT1_221420	-0.425572	TGGT1_221905	-0.327741
TGGT1_221430	-3.38127	TGGT1_221910	-2.37561
TGGT1_221440	-3.42172	TGGT1_221922	-0.761528
TGGT1_221450	-1.53069	TGGT1_221930	0.292625
TGGT1_221455	-0.696259	TGGT1_221940	-4.32073
TGGT1_221460	-0.516173	TGGT1_221950	-5.99611
TGGT1_221470	-1.48763	TGGT1_221970	-1.85171
TGGT1_221480	1.75683	TGGT1_221980	-2.24868
TGGT1_221490	-0.223104	TGGT1_221990	0.72997
TGGT1_221500	-1.33983	TGGT1_222000	-3.4546
TGGT1_221510	-3.2809	TGGT1_222010	-0.629968
TGGT1_221522	-3.64329	TGGT1_222020	-3.57585
TGGT1_221530	-0.701035	TGGT1_222030	-3.9546
TGGT1_221540	0.0827242	TGGT1_222040	-3.61995
TGGT1_221550	0.582101	TGGT1_222050	0.653845
TGGT1_221560	0.502667	TGGT1_222060	-1.33919
TGGT1_221570	-4.71683	TGGT1_222070	-0.483061
TGGT1_221580	0.263866	TGGT1_222075	0.576049
TGGT1_221585	1.89776	TGGT1_222080	0.999725
TGGT1_221590	0.390182	TGGT1_222090	1.13984
TGGT1_221600	-3.94833	TGGT1_222100	0.34799
TGGT1_221610	-1.68703	TGGT1_222110	1.72924
TGGT1_221620	-2.79804	TGGT1_222120	-4.98612
TGGT1_221630	-1.9675	TGGT1_222130	-2.88763
TGGT1_221640	-1.06821	TGGT1_222140	-5.26568
TGGT1_221660	-4.39889	TGGT1_222150	-4.06694
TGGT1_221665	0.292002	TGGT1_222155	-1.06768
TGGT1_221670	-4.54571	TGGT1_222160	-0.636987
TGGT1_221675A	1.15969	TGGT1_222170	-2.93104
TGGT1_221675B	-0.679401	TGGT1_222180	-3.9579
TGGT1_221685	0.246387	TGGT1_222188	-0.800918
TGGT1_221690	-1.98976	TGGT1_222192	-1.56177
TGGT1_221700	-0.245386	TGGT1_222200	-4.07359
TGGT1_221710	-2.03504	TGGT1_222210	0.00303613
TGGT1_221720	-4.32763	TGGT1_222220	-0.643412
TGGT1_221818	0.0746345	TGGT1_222230	-5.39091
TGGT1_221830	-2.25277	TGGT1_222240	1.49356
TGGT1_221840	-0.547919	TGGT1_222245	1.56551
TGGT1_221850	-4.31742	TGGT1_222250	-0.778608
TGGT1_221865	-0.482212	TGGT1_222260	0.400338
TGGT1_221870	-4.34569	TGGT1_222270	-0.759312
TGGT1_221880	-1.77536	TGGT1_222280	-3.17274
TGGT1_221890	-0.401421	TGGT1_222290	-0.44455
TGGT1_221895	-1.36638	TGGT1_222300	-1.85524
TGGT1_221900	-3.76299	TGGT1_222305	-0.0382965
TGGT1_221905	-0.327741	TGGT1_222310	-2.87391
TGGT1_221910	-2.37561	TGGT1_222330	-0.918837
TGGT1_221922	-0.761528	TGGT1_222340	-1.27627
TGGT1_221930	0.292625	TGGT1_222350	-1.30605
TGGT1_221940	-4.32073	TGGT1_222360	-0.955837
TGGT1_221950	-5.99611	TGGT1_222380	-3.50762
TGGT1_221970	-1.85171	TGGT1_222385	1.25017
TGGT1_221980	-2.24868	TGGT1_222390	-4.19339
TGGT1_221990	0.72997	TGGT1_222400	-0.127265
TGGT1_222000	-3.4546	TGGT1_222410	-3.63101
TGGT1_222010	-0.629968	TGGT1_222420	-2.36744
TGGT1_222020	-3.57585	TGGT1_222430	-2.39103
TGGT1_222030	-3.9546	TGGT1_222440	0.756311
TGGT1_222040	-3.61995	TGGT1_222660	-4.59516
TGGT1_222050	0.653845	TGGT1_222700	-0.339976
TGGT1_222060	-1.33919	TGGT1_222710	0.168248
TGGT1_222070	-0.483061	TGGT1_222800	-0.70338
TGGT1_222075	0.576049	TGGT1_222840	2.24941
TGGT1_222080	0.999725	TGGT1_222850	1.3727
TGGT1_222090	1.13984	TGGT1_222860	-4.46885
TGGT1_222100	0.34799	TGGT1_222870	-1.53864
TGGT1_222110	1.72924	TGGT1_222880	-2.28309
TGGT1_222120	-4.98612	TGGT1_222900	-2.17143
TGGT1_222130	-2.88763	TGGT1_222910	-0.967708
TGGT1_222140	-5.26568	TGGT1_222920	-4.58205
TGGT1_222150	-4.06694	TGGT1_222930	-0.702349
TGGT1_222155	-1.06768	TGGT1_222935	1.42895
TGGT1_222160	-0.636987	TGGT1_222940	-0.231888
TGGT1_222170	-2.93104	TGGT1_222948	0.593316
TGGT1_222180	-3.9579	TGGT1_222952	1.34831
TGGT1_222188	-0.800918	TGGT1_222960	-0.556253
TGGT1_222192	-1.56177	TGGT1_222970	0.445127
TGGT1_222200	-4.07359	TGGT1_222975	-0.0639877
TGGT1_222210	0.00303613	TGGT1_222980	-0.596503
TGGT1_222220	-0.643412	TGGT1_222990	-3.8357
TGGT1_222230	-5.39091	TGGT1_223000	-5.38131
TGGT1_222240	1.49356	TGGT1_223010	1.2513
TGGT1_222245	1.56551	TGGT1_223020	-4.64031
TGGT1_222250	-0.778608	TGGT1_223025	0.217384
TGGT1_222260	0.400338	TGGT1_223030	-0.288975
TGGT1_222270	-0.759312	TGGT1_223040	-4.48947
TGGT1_222280	-3.17274	TGGT1_223045	0.584164
TGGT1_222290	-0.44455	TGGT1_223050	-4.18844
TGGT1_222300	-1.85524	TGGT1_223060	-2.09806
TGGT1_222305	-0.0382965	TGGT1_223070	0.64019
TGGT1_222310	-2.87391	TGGT1_223080	-2.94668
TGGT1_222330	-0.918837	TGGT1_223095	-2.53014
TGGT1_222340	-1.27627	TGGT1_223110	-1.0312
TGGT1_222350	-1.30605	TGGT1_223120	-0.623204
TGGT1_222360	-0.955837	TGGT1_223125	-4.91084
TGGT1_222380	-3.50762	TGGT1_223130	-1.72096
TGGT1_222385	1.25017	TGGT1_223140	0.210561
TGGT1_222390	-4.19339	TGGT1_223262	-0.414945
TGGT1_222400	-0.127265	TGGT1_223270	-4.34115
TGGT1_222410	-3.63101	TGGT1_223390	-4.82041
TGGT1_222420	-2.36744	TGGT1_223400	0.484147
TGGT1_222430	-2.39103	TGGT1_223410	-4.40936
TGGT1_222440	0.756311	TGGT1_223420	-0.467844
TGGT1_222660	-4.59516	TGGT1_223430	0.657865
TGGT1_222700	-0.339976	TGGT1_223440	-3.62405
TGGT1_222710	0.168248	TGGT1_223450A	-1.44602
TGGT1_222800	-0.70338	TGGT1_223450B	-1.91038
TGGT1_222840	2.24941	TGGT1_223480	-3.90485
TGGT1_222850	1.3727	TGGT1_223485	-1.48721
TGGT1_222860	-4.46885	TGGT1_223490	-4.03207
TGGT1_222870	-1.53864	TGGT1_223500	-3.1281
TGGT1_222880	-2.28309	TGGT1_223510	-1.18427
TGGT1_222900	-2.17143	TGGT1_223520	1.10215
TGGT1_222910	-0.967708	TGGT1_223540	-2.33536
TGGT1_222920	-4.58205	TGGT1_223550	1.33005
TGGT1_222930	-0.702349	TGGT1_223560	-0.282182
TGGT1_222935	1.42895	TGGT1_223570	-3.12541
TGGT1_222940	-0.231888	TGGT1_223580	-3.74062
TGGT1_222948	0.593316	TGGT1_223590	-1.56714
TGGT1_222952	1.34831	TGGT1_223600	-2.77835
TGGT1_222960	-0.556253	TGGT1_223610	-2.66716
TGGT1_222970	0.445127	TGGT1_223620	-4.44278
TGGT1_222975	-0.0639877	TGGT1_223630	-4.52695
TGGT1_222980	-0.596503	TGGT1_223640	-0.599953
TGGT1_222990	-3.8357	TGGT1_223650	-0.365858
TGGT1_223000	-5.38131	TGGT1_223660	-3.06473
TGGT1_223010	1.2513	TGGT1_223668	0.520468
TGGT1_223020	-4.64031	TGGT1_223672	-0.404188
TGGT1_223025	0.217384	TGGT1_223680	-0.782753
TGGT1_223030	-0.288975	TGGT1_223685	1.74268
TGGT1_223040	-4.48947	TGGT1_223690	-4.31786
TGGT1_223045	0.584164	TGGT1_223700	-0.319178
TGGT1_223050	-4.18844	TGGT1_223710	-4.71876
TGGT1_223060	-2.09806	TGGT1_223725	-0.690644
TGGT1_223070	0.64019	TGGT1_223750	-1.03971
TGGT1_223080	-2.94668	TGGT1_223760	-2.7463
TGGT1_223095	-2.53014	TGGT1_223770	0.796307
TGGT1_223110	-1.0312	TGGT1_223780	-1.731
TGGT1_223120	-0.623204	TGGT1_223790	-0.00160624
TGGT1_223125	-4.91084	TGGT1_223800	-0.38757
TGGT1_223130	-1.72096	TGGT1_223810	-1.48542
TGGT1_223140	0.210561	TGGT1_223830	1.1259
TGGT1_223262	-0.414945	TGGT1_223840	0.489409
TGGT1_223270	-4.34115	TGGT1_223845	1.02587
TGGT1_223390	-4.82041	TGGT1_223870	-0.121617
TGGT1_223400	0.484147	TGGT1_223880	-2.24851
TGGT1_223410	-4.40936	TGGT1_223900	0.469522
TGGT1_223420	-0.467844	TGGT1_223910	-0.111512
TGGT1_223430	0.657865	TGGT1_223915	0.391892
TGGT1_223440	-3.62405	TGGT1_223920	-4.41079
TGGT1_223450A	-1.44602	TGGT1_223930	-1.66977
TGGT1_223450B	-1.91038	TGGT1_223940	-4.14144
TGGT1_223480	-3.90485	TGGT1_223950	-2.18021
TGGT1_223485	-1.48721	TGGT1_223960	-5.07799
TGGT1_223490	-4.03207	TGGT1_223970	-4.23275
TGGT1_223500	-3.1281	TGGT1_223985	-0.270827
TGGT1_223510	-1.18427	TGGT1_224000	-1.47294
TGGT1_223520	1.10215	TGGT1_224010	0.00305248
TGGT1_223530	-2.92196	TGGT1_224030	-1.47218
TGGT1_223540	-2.33536	TGGT1_224040	1.07449
TGGT1_223550	1.33005	TGGT1_224050	-3.71455
TGGT1_223560	-0.282182	TGGT1_224060	-1.29425
TGGT1_223570	-3.12541	TGGT1_224070	-1.74422
TGGT1_223580	-3.74062	TGGT1_224080	-2.24618
TGGT1_223590	-1.56714	TGGT1_224090	-1.23507
TGGT1_223600	-2.77835	TGGT1_224100	0.556064
TGGT1_223610	-2.66716	TGGT1_224110	1.02765
TGGT1_223620	-4.44278	TGGT1_224130	1.46935
TGGT1_223630	-4.52695	TGGT1_224140	0.942688
TGGT1_223640	-0.599953	TGGT1_224150	-3.17936
TGGT1_223650	-0.365858	TGGT1_224160	-2.03772
TGGT1_223660	-3.06473	TGGT1_224170	0.309426
TGGT1_223668	0.520468	TGGT1_224190	-5.24344
TGGT1_223672	-0.404188	TGGT1_224200	-0.0286274
TGGT1_223680	-0.782753	TGGT1_224205	-0.467038
TGGT1_223685	1.74268	TGGT1_224210	-0.586671
TGGT1_223690	-4.31786	TGGT1_224220	-1.49707
TGGT1_223700	-0.319178	TGGT1_224230	-5.21605
TGGT1_223710	-4.71876	TGGT1_224235	-0.663248
TGGT1_223725	-0.690644	TGGT1_224240	-3.88862
TGGT1_223750	-1.03971	TGGT1_224260	-5.13032
TGGT1_223760	-2.7463	TGGT1_224270	-3.74508
TGGT1_223770	0.796307	TGGT1_224275	-0.840186
TGGT1_223780	-1.731	TGGT1_224280	-5.19388
TGGT1_223790	-0.00160624	TGGT1_224290	-3.67761
TGGT1_223800	-0.38757	TGGT1_224310	-0.0192381
TGGT1_223810	-1.48542	TGGT1_224320	-4.04043
TGGT1_223830	1.1259	TGGT1_224330	0.176303
TGGT1_223840	0.489409	TGGT1_224340	-3.15342
TGGT1_223845	1.02587	TGGT1_224350A	-1.1565
TGGT1_223870	-0.121617	TGGT1_224350B	-1.21441
TGGT1_223880	-2.24851	TGGT1_224460	0.30098
TGGT1_223900	0.469522	TGGT1_224470	2.1654
TGGT1_223910	-0.111512	TGGT1_224480	-1.31613
TGGT1_223915	0.391892	TGGT1_224490	-0.874499
TGGT1_223920	-4.41079	TGGT1_224510	-5.9758
TGGT1_223930	-1.66977	TGGT1_224520	1.11997
TGGT1_223940	-4.14144	TGGT1_224530	0.308784
TGGT1_223950	-2.18021	TGGT1_224540	0.196454
TGGT1_223960	-5.07799	TGGT1_224540A	0.438752
TGGT1_223970	-4.23275	TGGT1_224540B	-0.158961
TGGT1_223985	-0.270827	TGGT1_224560	-0.227344
TGGT1_224000	-1.47294	TGGT1_224570	-0.407552
TGGT1_224010	0.00305248	TGGT1_224575	0.296134
TGGT1_224020	-3.79594	TGGT1_224580	-3.79525
TGGT1_224030	-1.47218	TGGT1_224590	-4.78723
TGGT1_224040	1.07449	TGGT1_224600	-0.133502
TGGT1_224050	-3.71455	TGGT1_224610	0.0641177
TGGT1_224060	-1.29425	TGGT1_224620	1.01506
TGGT1_224070	-1.74422	TGGT1_224650	-3.39639
TGGT1_224080	-2.24618	TGGT1_224660	-3.02275
TGGT1_224090	-1.23507	TGGT1_224670	-0.810164
TGGT1_224100	0.556064	TGGT1_224675	0.707235
TGGT1_224110	1.02765	TGGT1_224680	0.74428
TGGT1_224130	1.46935	TGGT1_224700	-1.55892
TGGT1_224140	0.942688	TGGT1_224710	-0.903237
TGGT1_224150	-3.17936	TGGT1_224720	-3.7351
TGGT1_224160	-2.03772	TGGT1_224730	-2.83079
TGGT1_224170	0.309426	TGGT1_224740	-1.12133
TGGT1_224190	-5.24344	TGGT1_224750	0.780272
TGGT1_224200	-0.0286274	TGGT1_224760	0.553235
TGGT1_224205	-0.467038	TGGT1_224790	0.809736
TGGT1_224210	-0.586671	TGGT1_224800	0.0722
TGGT1_224220	-1.49707	TGGT1_224810	-1.78502
TGGT1_224230	-5.21605	TGGT1_224820	0.707816
TGGT1_224235	-0.663248	TGGT1_224830	-4.22402
TGGT1_224240	-3.88862	TGGT1_224840	0.402341
TGGT1_224260	-5.13032	TGGT1_224845	1.35952
TGGT1_224270	-3.74508	TGGT1_224850	-4.11776
TGGT1_224275	-0.840186	TGGT1_224860	-3.80146
TGGT1_224280	-5.19388	TGGT1_224870	-0.478543
TGGT1_224290	-3.67761	TGGT1_224880	-1.13675
TGGT1_224310	-0.0192381	TGGT1_224890	1.08338
TGGT1_224320	-4.04043	TGGT1_224900	-4.01695
TGGT1_224330	0.176303	TGGT1_224905	1.20015
TGGT1_224340	-3.15342	TGGT1_224910	-0.254092
TGGT1_224350A	-1.1565	TGGT1_224920	-4.56134
TGGT1_224350B	-1.21441	TGGT1_224928	-3.59434
TGGT1_224460	0.30098	TGGT1_224932	-0.638647
TGGT1_224470	2.1654	TGGT1_224935	0.839372
TGGT1_224480	-1.31613	TGGT1_224940	0.192598
TGGT1_224490	-0.874499	TGGT1_224960	-5.09531
TGGT1_224510	-5.9758	TGGT1_224970	-0.00289452
TGGT1_224520	1.11997	TGGT1_224980	-0.396618
TGGT1_224530	0.308784	TGGT1_224990	1.02774
TGGT1_224540	0.196454	TGGT1_225000	-5.35662
TGGT1_224540A	0.438752	TGGT1_225005	0.247859
TGGT1_224540B	-0.158961	TGGT1_225010	-2.68673
TGGT1_224560	-0.227344	TGGT1_225020	-2.77893
TGGT1_224570	-0.407552	TGGT1_225028	0.572584
TGGT1_224575	0.296134	TGGT1_225032	-0.0274055
TGGT1_224580	-3.79525	TGGT1_225050	-1.57947
TGGT1_224590	-4.78723	TGGT1_225060	-0.899204
TGGT1_224600	-0.133502	TGGT1_225070	0.015857
TGGT1_224610	0.0641177	TGGT1_225080	-4.15129
TGGT1_224620	1.01506	TGGT1_225090	-1.36211
TGGT1_224650	-3.39639	TGGT1_225098	1.35829
TGGT1_224660	-3.02275	TGGT1_225102	-0.622747
TGGT1_224670	-0.810164	TGGT1_225105	1.04771
TGGT1_224675	0.707235	TGGT1_225108	-1.56651
TGGT1_224680	0.74428	TGGT1_225110	-0.567882
TGGT1_224700	-1.55892	TGGT1_225125	-4.76464
TGGT1_224710	-0.903237	TGGT1_225130	-5.748
TGGT1_224720	-3.7351	TGGT1_225140	0.748305
TGGT1_224730	-2.83079	TGGT1_225150	0.530926
TGGT1_224740	-1.12133	TGGT1_225160	2.06567
TGGT1_224750	0.780272	TGGT1_225170	1.60086
TGGT1_224760	0.553235	TGGT1_225190	-1.41658
TGGT1_224790	0.809736	TGGT1_225200	-2.54092
TGGT1_224800	0.0722	TGGT1_225210	1.35626
TGGT1_224810	-1.78502	TGGT1_225220	0.958861
TGGT1_224820	0.707816	TGGT1_225230	-0.643072
TGGT1_224830	-4.22402	TGGT1_225250	-3.9426
TGGT1_224840	0.402341	TGGT1_225260	-4.1636
TGGT1_224845	1.35952	TGGT1_225270	-2.74689
TGGT1_224850	-4.11776	TGGT1_225280	-0.837248
TGGT1_224860	-3.80146	TGGT1_225300	0.683944
TGGT1_224870	-0.478543	TGGT1_225310	0.887131
TGGT1_224880	-1.13675	TGGT1_225315	0.08359
TGGT1_224890	1.08338	TGGT1_225320	0.635965
TGGT1_224900	-4.01695	TGGT1_225330	0.390881
TGGT1_224905	1.20015	TGGT1_225340	0.730293
TGGT1_224910	-0.254092	TGGT1_225350	-0.638239
TGGT1_224920	-4.56134	TGGT1_225360	-5.85138
TGGT1_224928	-3.59434	TGGT1_225370	0.229214
TGGT1_224932	-0.638647	TGGT1_225400	-0.531004
TGGT1_224935	0.839372	TGGT1_225410	-4.35519
TGGT1_224940	0.192598	TGGT1_225413	1.71151
TGGT1_224960	-5.09531	TGGT1_225420	-0.102739
TGGT1_224970	-0.00289452	TGGT1_225430	-0.87411
TGGT1_224980	-0.396618	TGGT1_225435	0.108509
TGGT1_224990	1.02774	TGGT1_225440	-5.54099
TGGT1_225000	-5.35662	TGGT1_225450	-0.396403
TGGT1_225005	0.247859	TGGT1_225460	1.08822
TGGT1_225010	-2.68673	TGGT1_225470	0.254702
TGGT1_225020	-2.77893	TGGT1_225480	0.23195
TGGT1_225028	0.572584	TGGT1_225490	1.22264
TGGT1_225032	-0.0274055	TGGT1_225500	1.8774
TGGT1_225050	-1.57947	TGGT1_225510	-4.03234
TGGT1_225060	-0.899204	TGGT1_225530	-2.94095
TGGT1_225070	0.015857	TGGT1_225550	-4.01325
TGGT1_225080	-4.15129	TGGT1_225560	2.18034
TGGT1_225090	-1.36211	TGGT1_225570	0.303697
TGGT1_225098	1.35829	TGGT1_225580	-4.30851
TGGT1_225102	-0.622747	TGGT1_225590	0.32661
TGGT1_225105	1.04771	TGGT1_225680	2.38086
TGGT1_225108	-1.56651	TGGT1_225690	-0.0248823
TGGT1_225110	-0.567882	TGGT1_225710	-1.90517
TGGT1_225120	0.640964	TGGT1_225720	-3.4587
TGGT1_225125	-4.76464	TGGT1_225730	-3.65176
TGGT1_225130	-5.748	TGGT1_225745	0.534482
TGGT1_225140	0.748305	TGGT1_225770	0.30424
TGGT1_225150	0.530926	TGGT1_225780	-2.60286
TGGT1_225160	2.06567	TGGT1_225790	1.97686
TGGT1_225170	1.60086	TGGT1_225800	-5.57443
TGGT1_225190	-1.41658	TGGT1_225810	-3.10834
TGGT1_225200	-2.54092	TGGT1_225820	1.8335
TGGT1_225210	1.35626	TGGT1_225830	1.00015
TGGT1_225220	0.958861	TGGT1_225840	-1.70271
TGGT1_225230	-0.643072	TGGT1_225850	-5.01892
TGGT1_225240	-3.3418	TGGT1_225860	-1.34694
TGGT1_225250	-3.9426	TGGT1_225870	0.698555
TGGT1_225260	-4.1636	TGGT1_225880	1.72888
TGGT1_225270	-2.74689	TGGT1_225890	-4.63274
TGGT1_225280	-0.837248	TGGT1_225900	-2.30734
TGGT1_225300	0.683944	TGGT1_225910	-2.26438
TGGT1_225310	0.887131	TGGT1_225920	-2.93928
TGGT1_225315	0.08359	TGGT1_225930	-5.10176
TGGT1_225320	0.635965	TGGT1_225940	1.77199
TGGT1_225330	0.390881	TGGT1_225950	1.29684
TGGT1_225340	0.730293	TGGT1_225953	0.707378
TGGT1_225350	-0.638239	TGGT1_225955	0.97059
TGGT1_225360	-5.85138	TGGT1_225960	-2.02697
TGGT1_225370	0.229214	TGGT1_225970	-4.351
TGGT1_225380	-3.9593	TGGT1_225980	-4.65419
TGGT1_225400	-0.531004	TGGT1_225990	-0.983718
TGGT1_225410	-4.35519	TGGT1_226000	-4.57333
TGGT1_225413	1.71151	TGGT1_226020	-3.52975
TGGT1_225420	-0.102739	TGGT1_226030	-3.04053
TGGT1_225430	-0.87411	TGGT1_226040	-3.24947
TGGT1_225435	0.108509	TGGT1_226050	0.129911
TGGT1_225440	-5.54099	TGGT1_226060	-1.25343
TGGT1_225450	-0.396403	TGGT1_226068	-4.71673
TGGT1_225460	1.08822	TGGT1_226072	-0.317491
TGGT1_225470	0.254702	TGGT1_226080A	-4.03721
TGGT1_225480	0.23195	TGGT1_226080B	-2.18735
TGGT1_225490	1.22264	TGGT1_226090	-3.96225
TGGT1_225500	1.8774	TGGT1_226100	-2.64959
TGGT1_225510	-4.03234	TGGT1_226110	-0.981429
TGGT1_225530	-2.94095	TGGT1_226220	-2.10861
TGGT1_225550	-4.01325	TGGT1_226230	-2.3614
TGGT1_225555	-1.19795	TGGT1_226240	-3.32781
TGGT1_225560	2.18034	TGGT1_226245	-0.0602624
TGGT1_225570	0.303697	TGGT1_226250	-4.24866
TGGT1_225580	-4.30851	TGGT1_226260	1.49353
TGGT1_225590	0.32661	TGGT1_226270	0.230958
TGGT1_225680	2.38086	TGGT1_226280	-4.90642
TGGT1_225690	-0.0248823	TGGT1_226290	1.1679
TGGT1_225710	-1.90517	TGGT1_226300	0.955277
TGGT1_225720	-3.4587	TGGT1_226310	1.09724
TGGT1_225730	-3.65176	TGGT1_226320	-3.15964
TGGT1_225745	0.534482	TGGT1_226330	-1.89302
TGGT1_225770	0.30424	TGGT1_226340	-2.56494
TGGT1_225780	-2.60286	TGGT1_226350	-0.757331
TGGT1_225790	1.97686	TGGT1_226370	0.758199
TGGT1_225800	-5.57443	TGGT1_226380	1.98073
TGGT1_225810	-3.10834	TGGT1_226385	1.80609
TGGT1_225820	1.8335	TGGT1_226390	0.0428889
TGGT1_225830	1.00015	TGGT1_226400	-0.968586
TGGT1_225840	-1.70271	TGGT1_226410	2.46993
TGGT1_225850	-5.01892	TGGT1_226430	2.3948
TGGT1_225860	-1.34694	TGGT1_226440	-0.558061
TGGT1_225870	0.698555	TGGT1_226450	1.21535
TGGT1_225880	1.72888	TGGT1_226460	-3.79598
TGGT1_225890	-4.63274	TGGT1_226470	1.25469
TGGT1_225900	-2.30734	TGGT1_226480	-0.143769
TGGT1_225910	-2.26438	TGGT1_226490	-0.84564
TGGT1_225920	-2.93928	TGGT1_226500	-0.894632
TGGT1_225930	-5.10176	TGGT1_226510	-4.28204
TGGT1_225940	1.77199	TGGT1_226515	1.06485
TGGT1_225950	1.29684	TGGT1_226520	-4.86253
TGGT1_225953	0.707378	TGGT1_226532	1.89554
TGGT1_225955	0.97059	TGGT1_226540	2.52736
TGGT1_225960	-2.02697	TGGT1_226550	-4.81845
TGGT1_225970	-4.351	TGGT1_226560	-4.19983
TGGT1_225980	-4.65419	TGGT1_226565	0.611016
TGGT1_225990	-0.983718	TGGT1_226570	2.45953
TGGT1_226000	-4.57333	TGGT1_226580	-4.07475
TGGT1_226010	-0.24471	TGGT1_226590	-3.79763
TGGT1_226020	-3.52975	TGGT1_226600	-4.49721
TGGT1_226030	-3.04053	TGGT1_226610	0.49388
TGGT1_226040	-3.24947	TGGT1_226620	-1.27665
TGGT1_226050	0.129911	TGGT1_226640	-0.350977
TGGT1_226060	-1.25343	TGGT1_226650	-0.957793
TGGT1_226068	-4.71673	TGGT1_226660	-6.48722
TGGT1_226072	-0.317491	TGGT1_226670	-3.51081
TGGT1_226080A	-4.03721	TGGT1_226680	-0.240247
TGGT1_226080B	-2.18735	TGGT1_226690	-1.58756
TGGT1_226090	-3.96225	TGGT1_226700	0.174478
TGGT1_226100	-2.64959	TGGT1_226705	-2.16065
TGGT1_226110	-0.981429	TGGT1_226710	0.403155
TGGT1_226220	-2.10861	TGGT1_226720	0.288836
TGGT1_226230	-2.3614	TGGT1_226730	-4.73064
TGGT1_226240	-3.32781	TGGT1_226740	1.40002
TGGT1_226245	-0.0602624	TGGT1_226755	-1.15148
TGGT1_226250	-4.24866	TGGT1_226780	-0.150937
TGGT1_226260	1.49353	TGGT1_226790	-4.76493
TGGT1_226270	0.230958	TGGT1_226800	-2.14732
TGGT1_226280	-4.90642	TGGT1_226810	-3.70289
TGGT1_226290	1.1679	TGGT1_226820	1.23836
TGGT1_226300	0.955277	TGGT1_226825	-2.10995
TGGT1_226310	1.09724	TGGT1_226830	-5.39506
TGGT1_226320	-3.15964	TGGT1_226840	0.284131
TGGT1_226330	-1.89302	TGGT1_226850	0.544605
TGGT1_226340	-2.56494	TGGT1_226860	1.88435
TGGT1_226350	-0.757331	TGGT1_226870A	-4.40207
TGGT1_226370	0.758199	TGGT1_226870B	-3.95582
TGGT1_226380	1.98073	TGGT1_226880	0.376782
TGGT1_226385	1.80609	TGGT1_226890	-4.38639
TGGT1_226390	0.0428889	TGGT1_226900	-2.14284
TGGT1_226400	-0.968586	TGGT1_226910	-0.242476
TGGT1_226410	2.46993	TGGT1_226920A	-0.900038
TGGT1_226430	2.3948	TGGT1_226920B	-0.129562
TGGT1_226440	-0.558061	TGGT1_226925	0.145207
TGGT1_226450	1.21535	TGGT1_226930	-0.826031
TGGT1_226460	-3.79598	TGGT1_226940	-3.80052
TGGT1_226470	1.25469	TGGT1_226950	-4.85002
TGGT1_226480	-0.143769	TGGT1_226960	-5.19069
TGGT1_226490	-0.84564	TGGT1_226970	-3.75426
TGGT1_226500	-0.894632	TGGT1_226980	-3.72023
TGGT1_226510	-4.28204	TGGT1_226985	1.98134
TGGT1_226515	1.06485	TGGT1_226990	1.40674
TGGT1_226520	-4.86253	TGGT1_227000	-3.17409
TGGT1_226532	1.89554	TGGT1_227010	0.977189
TGGT1_226540	2.52736	TGGT1_227015	1.49635
TGGT1_226550	-4.81845	TGGT1_227020	0.873511
TGGT1_226560	-4.19983	TGGT1_227030	1.05973
TGGT1_226565	0.611016	TGGT1_227040	-1.09945
TGGT1_226570	2.45953	TGGT1_227050	-0.920577
TGGT1_226580	-4.07475	TGGT1_227060	-1.39764
TGGT1_226590	-3.79763	TGGT1_227070	2.13658
TGGT1_226600	-4.49721	TGGT1_227080	-0.045108
TGGT1_226610	0.49388	TGGT1_227090	0.619103
TGGT1_226620	-1.27665	TGGT1_227100	-0.261841
TGGT1_226640	-0.350977	TGGT1_227115	-4.04478
TGGT1_226650	-0.957793	TGGT1_227130	0.874318
TGGT1_226660	-6.48722	TGGT1_227140	-2.4234
TGGT1_226670	-3.51081	TGGT1_227150	1.39223
TGGT1_226680	-0.240247	TGGT1_227260	-4.51821
TGGT1_226690	-1.58756	TGGT1_227270	-4.14413
TGGT1_226700	0.174478	TGGT1_227275	-1.01891
TGGT1_226705	-2.16065	TGGT1_227280	2.14064
TGGT1_226710	0.403155	TGGT1_227290	-5.35658
TGGT1_226720	0.288836	TGGT1_227300	-4.56608
TGGT1_226730	-4.73064	TGGT1_227310	-4.26614
TGGT1_226740	1.40002	TGGT1_227320	-2.38429
TGGT1_226755	-1.15148	TGGT1_227330	1.0768
TGGT1_226780	-0.150937	TGGT1_227335	1.87064
TGGT1_226790	-4.76493	TGGT1_227350	-0.933582
TGGT1_226800	-2.14732	TGGT1_227360	-5.89707
TGGT1_226810	-3.70289	TGGT1_227370	-0.180891
TGGT1_226820	1.23836	TGGT1_227380	0.5438
TGGT1_226825	-2.10995	TGGT1_227390	-0.00109751
TGGT1_226830	-5.39506	TGGT1_227400	-2.2481
TGGT1_226840	0.284131	TGGT1_227410	-0.778245
TGGT1_226850	0.544605	TGGT1_227420	-6.01376
TGGT1_226860	1.88435	TGGT1_227430	0.142914
TGGT1_226870A	-4.40207	TGGT1_227440	0.992172
TGGT1_226870B	-3.95582	TGGT1_227450	-1.70833
TGGT1_226880	0.376782	TGGT1_227560	-0.717983
TGGT1_226890	-4.38639	TGGT1_227570	1.41856
TGGT1_226900	-2.14284	TGGT1_227580	1.27107
TGGT1_226910	-0.242476	TGGT1_227590	0.966535
TGGT1_226920A	-0.900038	TGGT1_227600	-5.27478
TGGT1_226920B	-0.129562	TGGT1_227610	-3.55127
TGGT1_226925	0.145207	TGGT1_227615	1.77252
TGGT1_226930	-0.826031	TGGT1_227620	2.4736
TGGT1_226940	-3.80052	TGGT1_227630	2.04319
TGGT1_226950	-4.85002	TGGT1_227640	1.36078
TGGT1_226960	-5.19069	TGGT1_227650	-0.976629
TGGT1_226970	-3.75426	TGGT1_227660	-1.47913
TGGT1_226980	-3.72023	TGGT1_227780	-1.38449
TGGT1_226985	1.98134	TGGT1_227790	-1.06355
TGGT1_226990	1.40674	TGGT1_227800	-3.19056
TGGT1_227000	-3.17409	TGGT1_227810	0.250714
TGGT1_227010	0.977189	TGGT1_227820	-5.00952
TGGT1_227015	1.49635	TGGT1_227830	-4.66462
TGGT1_227020	0.873511	TGGT1_227840	-0.0115223
TGGT1_227030	1.05973	TGGT1_227850	-4.79604
TGGT1_227040	-1.09945	TGGT1_227860	-4.34359
TGGT1_227050	-0.920577	TGGT1_227870	-1.37961
TGGT1_227060	-1.39764	TGGT1_227875	-0.635869
TGGT1_227070	2.13658	TGGT1_227880	-1.37892
TGGT1_227080	-0.045108	TGGT1_227890	-5.08623
TGGT1_227090	0.619103	TGGT1_227900	-2.93666
TGGT1_227100	-0.261841	TGGT1_227910	-3.19749
TGGT1_227115	-4.04478	TGGT1_227920	-2.41811
TGGT1_227130	0.874318	TGGT1_227930	-1.63383
TGGT1_227140	-2.4234	TGGT1_227940	0.583895
TGGT1_227150	1.39223	TGGT1_227948	-0.226199
TGGT1_227260	-4.51821	TGGT1_227952	-0.621132
[truncated: 6,057 more rows]
