# Supplementary material for: CRISPR-based oligo recombineering prioritizes apicomplexan cysteines for drug discovery
Source: Nat Microbiol. 2022 Oct 20;7(11):1891–905. doi: 10.1038/s41564-022-01249-y (PMC9613468; doi:10.1038/s41564-022-01249-y)
Supplement: Source Data Fig. 2 — Statistical data. [file 41564_2022_1249_MOESM5_ESM.xlsx]

## Sheet: Fig. 2d
#1
TgISPH (C478)				TgMLC1 (C8)				TgMLC1 (C11)
Mutant	Fitness score			Mutant	Fitness score			Mutant	Fitness score
C478	2.11769			C8	1.06019			C11	1.19619
C478A	0.777285			C8A	0.980119			C11A	1.19463
C478S	0.693461			C478S	1.18317			C11S	1.24015
C478Y	0.51448			C478Y	1.19716			C11Y	0.915423
C478*	0.932822			C478*	0.416166			C11*	0.333003
#2
TgISPH (C478)				TgMLC1 (C8)				TgMLC1 (C11)
Mutant	Fitness score			Mutant	Fitness score			Mutant	Fitness score
C478	2.1562			C8	1.06972			C11	1.08356
C478A	0.762411			C8A	1.0345			C11A	1.1733
C478S	0.724441			C478S	1.1471			C11S	1.1031
C478Y	0.658433			C478Y	1.09798			C11Y	0.972304
C478*	0.740225			C478*	0.46895			C11*	0.570282
#3
TgISPH (C478)				TgMLC1 (C8)				TgMLC1 (C11)
Mutant	Fitness score			Mutant	Fitness score			Mutant	Fitness score
C478	2.20042			C8	1.05124			C11	1.14104
C478A	0.735027			C8A	1.04686			C11A	1.18571
C478S	0.656274			C478S	1.12657			C11S	1.10119
C478Y	0.717308			C478Y	1.1351			C11Y	1.07151
C478*	0.74463			C478*	0.414081			C11*	0.357409
