# Supplementary material for: CRISPR-based oligo recombineering prioritizes apicomplexan cysteines for drug discovery
Source: Nat Microbiol. 2022 Oct 20;7(11):1891–905. doi: 10.1038/s41564-022-01249-y (PMC9613468; doi:10.1038/s41564-022-01249-y)
Supplement: Source Data Fig. 3 — Statistical data. [file 41564_2022_1249_MOESM7_ESM.xlsx]

## Sheet: Fig. 3b
	Normalized Fs				Significance (p-value, -log10)
Target	Ala	Ser	Tyr	Stop	Ala	Ser	Tyr	Stop
202820 (C20)	0.9941	1.232	0.5018	0.2844	8.68676e-05	2.29243	7.42965	7.42965
202820 (C24)	0.7834	0.5927	0.2943	0.5878	1.89963	4	5.43898	4
202870 (C236)	1.176	1.07	1.108	0.2275	1.37779	0.223662	0.587371	7.03004
209950 (C65)	0.9952	1.004	0.906	0.04365	4.34316e-05	4.34316e-05	0.517126	7.6661
209950 (C68)	0.9403	0.9781	0.3213	0.04084	0.13769	0.00537495	7.45527	7.45527
215470 (C65)	1.189	0.4377	0.7003	0.07112	1.31247	7.1501	2.48149	7.1501
215470 (C73)	1.417	1.409	1.294	0.07407	10.2518	10.2518	10.2518	10.2518
215740 (C171)	0.9909	0.8577	0.9584	0.2127	4.34316e-05	0.466609	0.0102833	4.84393
216450 (C166)	1.108	1.16	1.337	0.0651	2.20761	3.39794	11.6468	11.6468
216450 (C167)	1.092	1.065	0.8674	0.05789	1.32057	0.730487	2.21467	10.122
219850 (C466)	0.9344	1.158	0.09931	0.1636	0.0597824	0.543938	6.32377	6.32377
223620 (C81)	0.9056	1.005	0.9344	0.03157	0.447332	4.34316e-05	0.192939	7.33648
226970 (C60)	0.09936	0.539	0.04111	0.09862	7.81885	7.81885	7.81885	7.81885
227420 (C478)	0.3513	0.3204	0.292	0.3734	9.1406	9.1406	9.1406	9.1406
228210 (C203)	0.9053	0.943	1.107	0.04058	0.0645935	0.0122444	0.0935033	4.34984
230450 (C155)	0.9358	0.9822	1.01	0.1304	0.0608803	0.000651931	8.68676e-05	5.33021
232300 (C119)	0.9119	0.854	0.9743	0.07887	0.857611	1.89963	0.0423448	8.73207
233000 (C664)	0.8964	0.8676	0.9101	0.03444	0.436519	0.71287	0.319755	6.69911
233170 (C133)	0.941	1.005	0.9848	0.4113	0.215882	4.34316e-05	0.00274471	5.93934
236570 (C141)	1.004	0.9624	0.9883	0.6267	4.34316e-05	0.0734003	0.00126128	4.31936
236570 (C200)	1.002	1.002	0.9864	0.3862	4.34316e-05	4.34316e-05	0.00169706	6.10166
236570 (C205)	1.017	1.053	0.432	0.4512	0.0374886	0.701147	9.63591	9.63591
237820 (C80)	0.9308	0.984	0.9491	0.3779	0.0415317	0.000260655	0.0149779	3.30103
238010 (C68)	1.011	1.01	0.9798	0.08197	0.000782434	0.000695428	0.00846382	7.9939
238010 (C74)	0.9389	0.9807	0.9492	0.0334	0.475864	0.0200876	0.317855	9.32132
242330 (C54)	1.172	1.083	1.115	0.1131	1.09745	0.256177	0.518414	7.05845
243570 (C74)	0.1429	0.1052	0.1257	0.1067	8.80169	8.80169	8.80169	8.80169
243570 (C77)	0.1163	0.09118	0.1153	0.08461	8.88035	8.88035	8.88035	8.88035
248320 (C285)	1.044	1.022	0.9424	0.3529	0.025166	0.002046	0.0577935	4.63757
248390 (C35)	1.109	1.044	0.5921	0.03377	0.578396	0.059135	3.69897	7.59929
249250 (C32)	0.986	1.017	1.044	0.0292	0.0144388	0.0298392	0.388702	10.5007
249900 (C276)	0.7776	0.6228	0.3092	0.2678	1.19997	2.52288	4.78914	4.78914
251620 (C62)	0.9626	1.016	0.9785	0.2811	0.0605307	0.0035759	0.00970555	6.78989
256970 (C257)	0.936	1.183	0.2343	0.08177	0.109635	1.09098	7.25165	7.25165
257680 (C11)	1.039	1.007	0.8651	0.3685	0.356942	1.62709	1.39686	5.70682
257680 (C8)	0.9624	1.087	1.078	0.4084	0.0444566	8.68676e-05	0.90309	9.16392
258070 (C587)	0.9128	0.933	0.9505	0.04312	0.847406	0.511731	0.263285	8.95528
258970 (C2645)	1.048	0.9781	0.988	0.4762	0.168194	0.0151128	0.00169706	6.03562
263300 (C257)	1.039	0.9637	0.9481	0.2319	0.132474	0.1093	0.273517	8.06164
263530 (C89)	1.108	1.24	1.001	0.4509	0.121996	0.747632	4.34316e-05	2.60206
266460 (C45)	0.8468	0.8829	0.03906	0.07082	2.27572	1.58004	9.96867	9.96867
266990 (C945)	0.04751	0.9126	0.3798	0.05891	7.24863	0.296709	7.24863	7.24863
268835 (C240)	1.046	1.052	1.025	0.3145	0.0629839	0.0882034	0.00850811	6.02012
269190 (C795)	1.027	1.07	0.844	0.2936	0.00449643	0.102208	0.670399	5.00774
269190 (C798)	0.311	0.2865	0.2782	0.2799	8.46119	8.46119	8.46119	8.46119
271888 (C6)	0.9279	1.066	0.9812	0.07798	0.642828	0.539102	0.0175931	9.19843
271888 (C8)	1.066	1.039	1.066	0.1413	1.20831	0.450629	1.20901	11.0055
276110 (C196)	1.441	1.723	1.257	0.7544	3.1549	5.72298	1.5986	1.49214
278870 (C1746)	1.03	1.009	1.092	0.5118	0.0339991	0.000434512	0.608888	5.70068
284560 (C63)	0.9251	0.9847	0.879	0.03901	1.10735	0.0214999	2.22915	10.303
284560 (C68)	0.9117	0.9571	0.9224	0.04637	0.390406	0.0595831	0.291409	7.21409
297420 (C2006)	0.9916	0.8279	0.9209	0.1746	0.000434512	1.87615	0.500038	7.52848
299200 (C76)	0.9303	0.9892	0.9664	0.05909	0.212681	0.000434512	0.0252581	7.15753
300000 (C119)	0.9521	0.9911	0.9268	0.05404	0.136201	0.000434512	0.381116	8.01369
306000 (C502)	0.8094	0.96	0.754	0.07241	3.04576	0.207468	4	9.11703
306960 (C293)	0.9065	1.069	0.9383	0.1156	0.328735	0.15839	0.116339	6.50745
306960 (C407)	1.021	0.9001	0.9481	0.16	0.00793274	0.642446	0.144602	7.27498
309120 (C231)	0.9894	1.019	0.102	0.03614	0.00278842	0.0230085	10.4016	10.4016
310040 (C121)	0.8908	0.8802	0.6825	0.1577	1.42829	1.63827	8.52078	8.52078
310040 (C126)	0.8965	0.7648	0.2482	0.1749	2.22915	10.6632	10.6632	10.6632
310040 (C138)	0.9499	0.9654	0.9443	0.1563	0.120617	0.0403386	0.160145	7.11716
311030 (C26)	0.8604	0.8752	0.8206	0.02676	0.166725	0.123724	0.307417	3.79881
312090 (C27)	0.9561	1.114	0.1065	0.06275	0.111091	0.933674	9.07097	9.07097
312090 (C28)	0.9718	1.149	0.1054	0.06816	0.0462403	1.78781	9.78097	9.78097
312110 (C309)	1.03	0.9969	1.131	0.6019	0.013721	4.34316e-05	0.735182	3.52288
313270 (C1229)	1.101	1.006	1.079	0.1482	0.464073	4.34316e-05	0.268653	6.98087

## Sheet: Fig. 3d
Genes with non-fitness- conferring cysteines (ToxoDB ID)	Genes with non-fitness- conferring cysteine (Normalized Stop Fs, log2)	Genes with fitness- conferring cysteines (ToxoDB ID)	Genes with fitness- conferring cysteine (Normalized Stop Fs, log2)
TGGT1_202870	-2.13606	TGGT1_202820	-0.766603
TGGT1_215740	-2.23311	TGGT1_209950	-4.61387
TGGT1_216450	-3.9412	TGGT1_215470	-3.8136
TGGT1_223620	-4.9853	TGGT1_219850	-2.61176
TGGT1_228210	-4.62309	TGGT1_226970	-3.34198
TGGT1_230450	-2.93898	TGGT1_227420	-1.42121
TGGT1_232300	-3.66438	TGGT1_236570	-1.14816
TGGT1_233000	-4.85977	TGGT1_243570	-3.56303
TGGT1_233170	-1.28174	TGGT1_248390	-4.88811
TGGT1_237820	-1.40392	TGGT1_249900	-1.90077
TGGT1_238010	-3.60876	TGGT1_256970	-3.61228
TGGT1_242330	-3.14433	TGGT1_266460	-3.8197
TGGT1_248320	-1.50267	TGGT1_266990	-4.08534
TGGT1_249250	-5.09789	TGGT1_269190	-1.83702
TGGT1_251620	-1.83084	TGGT1_309120	-4.79026
TGGT1_257680	-1.44026	TGGT1_310040	-2.5154
TGGT1_258070	-4.5355	TGGT1_312090	-3.87493
TGGT1_258970	-1.07036
TGGT1_263300	-2.10843
TGGT1_263530	-1.14912
TGGT1_268835	-1.66887
TGGT1_271888	-3.68075
TGGT1_276110	-0.406598
TGGT1_278870	-0.966348
TGGT1_284560	-4.68001
TGGT1_297420	-2.51787
TGGT1_299200	-4.08094
TGGT1_300000	-4.20983
TGGT1_306000	-3.78767
TGGT1_306960	-2.64386
TGGT1_311030	-5.22378
TGGT1_312110	-0.732404
TGGT1_313270	-2.75438

## Sheet: Fig. 3e
Genes with non-fitness- conferring cysteines (ToxoDB ID)	Genes with non-fitness- conferring cysteine (phenotype score)	Genes with fitness- conferring cysteines (ToxoDB ID)	Genes with fitness- conferring cysteine (phenotype score)
TGGT1_202870	-3.87519	TGGT1_202820	-4.77176
TGGT1_215740	-4.91898	TGGT1_209950	-5.19587
TGGT1_216450	-4.09921	TGGT1_215470	-4.93633
TGGT1_223620	-4.44278	TGGT1_219850	-4.44901
TGGT1_228210	-4.96046	TGGT1_226970	-3.75426
TGGT1_230450	-4.15935	TGGT1_227420	-6.01376
TGGT1_232300	-4.37407	TGGT1_236570	-3.74992
TGGT1_233000	-4.24071	TGGT1_243570	-5.13893
TGGT1_233170	-3.71875	TGGT1_248390	-3.22702
TGGT1_237820	-2.04066	TGGT1_249900	-3.77532
TGGT1_238010	-4.80112	TGGT1_256970	-3.60677
TGGT1_242330	-4.92374	TGGT1_266460	-4.44024
TGGT1_248320	-5.17445	TGGT1_266990	-4.76615
TGGT1_249250	-5.07625	TGGT1_269190	-4.39897
TGGT1_251620	-3.90064	TGGT1_309120	-5.61963
TGGT1_257680	-2.69524	TGGT1_310040	-2.0713
TGGT1_258070	-5.2419	TGGT1_312090	-4.3156
TGGT1_258970	-5.00524
TGGT1_263300	-3.66567
TGGT1_263530	-2.95947
TGGT1_268835	-2.01796
TGGT1_271888	-4.5008
TGGT1_276110	-3.00612
TGGT1_278870	-3.54553
TGGT1_284560	-5.36838
TGGT1_297420	-4.45174
TGGT1_299200	-3.94431
TGGT1_300000	-5.58967
TGGT1_306000	-2.63734
TGGT1_306960	-3.92433
TGGT1_311030	-3.55841
TGGT1_312110	-4.16306
TGGT1_313270	-3.3143

## Sheet: Fig. 3f
Non-fitness- conferring cysteine	Non-fitness- conferring cysteine (R value)	Fitness-conferring cysteine	Fitness- conferring cysteine (R value)
268835 (C240)	0.605	256970 (C257)	2.14
258970 (C2645)	0.675	236570 (C205)	2.19
311030 (C26)	0.825	215470 (C65)	2.255
233170 (C133)	1.065	202820 (C24)	2.36
248320 (C285)	1.66	202820 (C20)	2.36
263300 (C257)	1.745	309120 (C231)	2.625
230450 (C155)	1.78	219850 (C466)	2.675
312110 (C309)	1.785	227420 (C478)	2.7
233000 (C664)	1.79	209950 (C68)	2.725
297420 (C2006)	1.875	269190 (C798)	2.735
278870 (C1746)	1.905	266460 (C45)	2.765
236570 (C141)	1.91	226970 (C60)	2.775
258070 (C587)	1.975	249900 (C276)	2.815
251620 (C62)	2.005	312090 (C28)	2.815
271888 (C8)	2.045	312090 (C27)	2.815
271888 (C6)	2.045	243570 (C74)	2.87
284560 (C68)	2.18	243570 (C77)	2.87
284560 (C63)	2.18	266990 (C945)	2.945
236570 (C200)	2.19	310040 (C126)	2.955
242330 (C54)	2.245	248390 (C35)	2.98
215470 (C73)	2.255
215740 (C171)	2.26
306960 (C407)	2.275
306000 (C502)	2.375
216450 (C166)	2.39
216450 (C167)	2.39
237820 (C80)	2.42
263530 (C89)	2.46
257680 (C8)	2.475
257680 (C11)	2.475
202870 (C236)	2.55
209950 (C65)	2.725
269190 (C795)	2.735
249250 (C32)	2.785
300000 (C119)	2.82
232300 (C119)	2.83
313270 (C1229)	2.835
299200 (C76)	2.845
238010 (C68)	2.87
238010 (C74)	2.87
228210 (C203)	2.91
310040 (C121)	2.955
310040 (C138)	2.955
306960 (C293)	2.965
223620 (C81)	2.97
276110 (C196)	2.975
