# Supplementary material for: CRISPR-based oligo recombineering prioritizes apicomplexan cysteines for drug discovery
Source: Nat Microbiol. 2022 Oct 20;7(11):1891–905. doi: 10.1038/s41564-022-01249-y (PMC9613468; doi:10.1038/s41564-022-01249-y)
Supplement: Source Data Fig. 4 — Statistical data. [file 41564_2022_1249_MOESM8_ESM.xlsx]

## Sheet: Fig. 4a
	DMSO (IVT inhibition %)					NEM (IVT inhibition %)					IAA (IVT inhibition %)
Lysate	#1	#2	#3	Mean	SD	#1	#2	#3	Mean	SD	#1	#2	#3	Mean	SD
HEK293	0	0	0	0	0	10.94	-28.12	-13.83	-10.34	19.76	9.34	-27.56	-3.45	-7.22	18.74
P. falciparum	0	0	0	0	0	8.87	8.9	-16.66	0.37	14.75	36.31	41.5	33.8	37.2	3.93

## Sheet: Fig. 4f
	100 µM 11H07 (IVT inhibition %)
Lysate	#1	#2	Mean	SD
HEK293	-4.01	-38.87	-21.44	24.65
P. falciparum	78.1	90.2	84.15	8.56

## Sheet: Fig. 4g
	IVT inhibition % (P. falciparum)
[11H07] (µM)	#1	#2	Mean	SD
100	65.861	55.633	60.747	7.23227
60	57.8536	51.4715	54.6626	4.51286
20	45.0209	33.517	39.269	8.13449
10	35.7198	30.7548	33.2373	3.5108
5	28.1087	31.7361	29.9224	2.56492
2.5	20.5443	31.7361	26.1402	7.91379
1	10.9402	30.7548	20.8475	14.011
0.5	9.16852	20.1238	14.6462	7.74657

## Sheet: Fig. 4h
	Growth inhibition % (P. falciparum)
[11H07] (µM)	#1	#2	Mean	SD
100	86.785	89.5154	88.1527	1.92712
75	71.8259	82.6056	77.22	7.62261
56.2	53.1721	66.4097	59.79	9.36209
42.2	38.4359	26.1524	32.295	8.69034
31.6	14.5833	38.8313	26.705	17.1473
23.7	17.8645	25.8172	21.84	5.62857
17.8	-0.332535	2.27975	0.975	1.84555
13.3	0.608909	-5.86891	-2.62946	4.58128
10	2.48638	1.37432	1.93216	0.788906
