# Supplementary material for: CRISPR-based oligo recombineering prioritizes apicomplexan cysteines for drug discovery
Source: Nat Microbiol. 2022 Oct 20;7(11):1891–905. doi: 10.1038/s41564-022-01249-y (PMC9613468; doi:10.1038/s41564-022-01249-y)
Supplement: Source Data Extended Data Fig. 1 — Statistical data. [file 41564_2022_1249_MOESM9_ESM.xlsx]

## Sheet: Extended Data Fig. 1b
ToxoDB ID	Spectral counts (Xia et al. 2008)	R value
TGGT1_201380	16	4.085
TGGT1_201400	5	4.605
TGGT1_201700	25	5.155
TGGT1_201760	7	6.64
TGGT1_201760	7	6.65
TGGT1_201780	43	3.875
TGGT1_201780	43	4.06
TGGT1_201780	43	5.885
TGGT1_201780	43	17.52
TGGT1_201780	43	20
TGGT1_202370	112	3.89
TGGT1_202370	112	4.455
TGGT1_202370	112	5.15
TGGT1_202370	112	6.565
TGGT1_202390	34	5.025
TGGT1_202460	5	3.725
TGGT1_202530	66	3.485
TGGT1_202530	66	5.39
TGGT1_202530	66	7.025
TGGT1_202680	84	3.5
TGGT1_202680	84	4.805
TGGT1_202680	84	5.95
TGGT1_202760	4	4.465
TGGT1_202760	4	5.135
TGGT1_202820	14	2.36
TGGT1_202820	14	3.69
TGGT1_202830	3	3.42
TGGT1_202870	21	2.55
TGGT1_202890	3	7.39
TGGT1_203380	2	6.65
TGGT1_203450	19	4.025
TGGT1_203600	4	7.825
TGGT1_204050	35	5.585
TGGT1_204400	275	4.835
TGGT1_204400	275	9.445
TGGT1_204530	9	4.995
TGGT1_205130	4	4.595
TGGT1_205130	4	5.895
TGGT1_205320	7	4.165
TGGT1_205340	30	4.525
TGGT1_205340	30	5.355
TGGT1_205440	193	6.51
TGGT1_205440	193	6.69
TGGT1_205440	193	8.275
TGGT1_205470	488	3.885
TGGT1_205470	488	5.35
TGGT1_205470	488	5.65
TGGT1_205470	488	5.74
TGGT1_205470	488	5.93
TGGT1_205470	488	8.33
TGGT1_205510	118	3.805
TGGT1_205558	35	4.635
TGGT1_205700	124	3.955
TGGT1_205710	60	6.105
TGGT1_205710	60	9.135
TGGT1_206320	5	4.55
TGGT1_206470	410	5.895
TGGT1_206510	26	3.01
TGGT1_206510	26	5.005
TGGT1_206510	26	5.38
TGGT1_206590	39	4.045
TGGT1_206590	39	5.78
TGGT1_206670	12	4.555
TGGT1_207370	16	7.49
TGGT1_207440	11	3.41
TGGT1_207620	78	6.475
TGGT1_207620	78	6.655
TGGT1_207640	48	5.635
TGGT1_207680	5	3.95
TGGT1_207770	34	4.305
TGGT1_208030	136	5.48
TGGT1_208790	17	3.165
TGGT1_209030	1013	4.245
TGGT1_209030	1013	4.92
TGGT1_209030	1013	5.445
TGGT1_209210	11	6.685
TGGT1_209260	82	3.21
TGGT1_209280	4	5.71
TGGT1_209600	43	4.1
TGGT1_209950	6	2.725
TGGT1_210730	30	4.485
TGGT1_210840	54	5.455
TGGT1_210840	54	6.69
TGGT1_210960	3	5.69
TGGT1_210980	11	4.185
TGGT1_210980	11	5.535
TGGT1_211030	110	3.38
TGGT1_211250	11	5.975
TGGT1_211290	50	4.59
TGGT1_212210	16	4.595
TGGT1_212250	28	6.44
TGGT1_212260	29	6.115
TGGT1_212260	29	6.63
TGGT1_212260	29	7.28
TGGT1_213030	23	6.27
TGGT1_213410	10	3.44
TGGT1_213870	37	6.86
TGGT1_213900	19	4.05
TGGT1_213900	19	20
TGGT1_214180	4	4.26
TGGT1_214210	42	4.395
TGGT1_214290	113	2.73
TGGT1_214290	113	3.545
TGGT1_214790	73	3.25
TGGT1_214840	18	5.875
TGGT1_214840	18	10.095
TGGT1_214840	18	15.27
TGGT1_214930	23	3.86
TGGT1_214940	192	6.93
TGGT1_215040	3	4.025
TGGT1_215040	3	14.82
TGGT1_215470	37	2.255
TGGT1_215590	85	5.615
TGGT1_215740	2	2.26
TGGT1_215775	27	0.925
TGGT1_215980	9	5.525
TGGT1_216000	152	5.295
TGGT1_216220	3	20
TGGT1_216450	66	2.39
TGGT1_216580	1	3.575
TGGT1_216670	136	3.76
TGGT1_216790	62	4.73
TGGT1_216860	208	4.53
TGGT1_216860	208	4.665
TGGT1_216880	239	3.4
TGGT1_216880	239	4.46
TGGT1_216880	239	5.215
TGGT1_216880	239	5.33
TGGT1_216900	13	5.92
TGGT1_217510	14	4.875
TGGT1_217510	14	8.365
TGGT1_217540	13	3.32
TGGT1_217740	67	4.395
TGGT1_217740	67	5.965
TGGT1_217740	67	7.285
TGGT1_217820	66	3.45
TGGT1_217890	112	4.87
TGGT1_217890	112	5.875
TGGT1_217900	6	1.12
TGGT1_217900	6	3.67
TGGT1_218220	3	4.645
TGGT1_218300	3	6.42
TGGT1_218520	84	4.3
TGGT1_218590	5	4.37
TGGT1_218780	118	5.2
TGGT1_218780	118	6.675
TGGT1_218940	20	4.36
TGGT1_219080	3	4.13
TGGT1_219250	5	10.85
TGGT1_219270	9	5.04
TGGT1_219520	13	3.03
TGGT1_219520	13	7.695
TGGT1_219540	190	4.815
TGGT1_219540	190	5.13
TGGT1_219800	199	3.535
TGGT1_219850	226	2.675
TGGT1_219850	226	6.13
TGGT1_219850	226	6.18
TGGT1_220100	50	6.93
TGGT1_220100	50	7.825
TGGT1_220270	142	4.57
TGGT1_220400	15	3.765
TGGT1_220400	15	4.325
TGGT1_220860	15	5.655
TGGT1_221320	62	4.25
TGGT1_221522	13	3.79
TGGT1_221620	852	3.72
TGGT1_221620	852	3.99
TGGT1_221620	852	5.785
TGGT1_221620	852	5.835
TGGT1_221660	12	4.55
TGGT1_222020	10	5.78
TGGT1_222160	9	0.855
TGGT1_222160	9	5.43
TGGT1_222160	9	6.69
TGGT1_222160	9	7.25
TGGT1_222160	9	7.48
TGGT1_222160	9	16.92
TGGT1_222220	179	4.335
TGGT1_222220	179	5.515
TGGT1_222270	41	5.235
TGGT1_222270	41	6.235
TGGT1_222380	39	4.875
TGGT1_222380	39	6
TGGT1_222400	2	5.885
TGGT1_222860	67	4.97
TGGT1_222910	4	3.965
TGGT1_222952	41	4.69
TGGT1_222952	41	4.75
TGGT1_223000	2	4.855
TGGT1_223050	11	4.015
TGGT1_223050	11	4.715
TGGT1_223070	4	1.14
TGGT1_223140	36	4.83
TGGT1_223140	36	7.765
TGGT1_223540	21	7.155
TGGT1_223680	43	4.59
TGGT1_223940	150	3.79
TGGT1_223940	150	5.47
TGGT1_223960	105	4.345
TGGT1_225000	4	8.98
TGGT1_225050	125	5.77
TGGT1_225050	125	5.785
TGGT1_225050	125	6.925
TGGT1_225540	14	4.25
TGGT1_225690	15	7.45
TGGT1_225790	2	6.08
TGGT1_225870	3	20
TGGT1_225930	426	3.155
TGGT1_226250	76	5.33
TGGT1_226250	76	5.345
TGGT1_226250	76	5.915
TGGT1_226250	76	6.28
TGGT1_226430	6	1.625
TGGT1_226430	6	2.465
TGGT1_226860	6	3.44
TGGT1_226910	42	20
TGGT1_226960	420	2.565
TGGT1_226970	29	2.775
TGGT1_226970	29	3.415
TGGT1_226970	29	4.13
TGGT1_226980	43	4.45
TGGT1_227030	13	4.21
TGGT1_227030	13	6.745
TGGT1_227360	28	4.15
TGGT1_227420	4	2.7
TGGT1_227960	35	4.255
TGGT1_228120	26	15.635
TGGT1_228190	31	4.165
TGGT1_228210	18	2.91
TGGT1_228210	18	6.28
TGGT1_228400	8	4.32
TGGT1_228470	3	3.96
TGGT1_229000	52	3.8
TGGT1_229210	12	2.555
TGGT1_229360	55	3.65
TGGT1_229930	19	3.74
TGGT1_229950	45	5.955
TGGT1_229950	45	5.985
TGGT1_229990	105	5.265
TGGT1_230070	2	1.965
TGGT1_230160	30	3.485
TGGT1_230420	38	3.955
TGGT1_230420	38	17.815
TGGT1_230450	71	1.785
TGGT1_230520	47	3.525
TGGT1_230850	20	8.67
TGGT1_230850	20	17.795
TGGT1_231410	40	3.7
TGGT1_231440	22	4.295
TGGT1_231480	80	6.455
TGGT1_231640	497	5.36
TGGT1_231640	497	6.005
TGGT1_231850	587	4.595
TGGT1_231910	31	3.355
TGGT1_232060	20	2.365
TGGT1_232230	11	3.92
TGGT1_232230	11	5.375
TGGT1_232250	141	4.84
TGGT1_232300	44	2.83
TGGT1_232300	44	4.06
TGGT1_232300	44	4.94
TGGT1_232340	341	6.09
TGGT1_232350	708	3.095
TGGT1_232350	708	3.37
TGGT1_232350	708	4.55
TGGT1_232410	74	4.245
TGGT1_232660	36	7.99
TGGT1_232710	49	3.19
TGGT1_232710	49	3.94
TGGT1_232710	49	3.955
TGGT1_232710	49	4.58
TGGT1_232710	49	5.1
TGGT1_232710	49	18
TGGT1_232710	49	20
TGGT1_232800	7	4.765
TGGT1_233000	9	1.79
TGGT1_233100	44	4.28
TGGT1_233110	139	2.97
TGGT1_233110	139	5.605
TGGT1_233140	32	2.765
TGGT1_233190	8	3.305
TGGT1_233190	8	6.085
TGGT1_233340	3	8.255
TGGT1_233400	6	4.175
TGGT1_233460	876	4.245
TGGT1_233460	876	4.73
TGGT1_233460	876	5.185
TGGT1_233460	876	5.6
TGGT1_233470	2	5.86
TGGT1_233480	9	5.625
TGGT1_233890	6	5.425
TGGT1_233890	6	20
TGGT1_234280	4	6.75
TGGT1_234450	2	3.675
TGGT1_234450	2	4.13
TGGT1_234450	2	4.665
TGGT1_235020	31	4.21
TGGT1_235160	28	5.455
TGGT1_235160	28	5.85
TGGT1_235160	28	7.025
TGGT1_235470	35	5.995
TGGT1_235470	35	6.19
TGGT1_235930	131	5.455
TGGT1_236040	809	4.01
TGGT1_236110	5	8.745
TGGT1_236540	64	3.42
TGGT1_236570	5	1.91
TGGT1_236570	5	2.19
TGGT1_236650	20	4.175
TGGT1_236650	20	4.415
TGGT1_236650	20	5.505
TGGT1_236840	3	5.385
TGGT1_236970	9	2.46
TGGT1_237150	9	4.605
TGGT1_237220	2	4.36
TGGT1_237470	5	3.815
TGGT1_237560	3	6.03
TGGT1_237820	11	2.42
TGGT1_237820	11	4.95
TGGT1_238010	16	2.87
TGGT1_238050	96	8.68
TGGT1_238180	7	4.255
TGGT1_238940	7	4.315
TGGT1_239100	59	3.54
TGGT1_239490	73	3.31
TGGT1_239490	73	5.155
TGGT1_239630	2	7.32
TGGT1_239630	2	14.975
TGGT1_239760	11	4.175
TGGT1_239820	117	5.515
TGGT1_239820	117	7.555
TGGT1_239820	117	20
TGGT1_240220	5	5.49
TGGT1_240280	21	4.93
TGGT1_240600	308	4.15
TGGT1_240600	308	4.93
TGGT1_240810	5	5.555
TGGT1_240860	11	20
TGGT1_240890	13	6.635
TGGT1_242330	32	2.245
TGGT1_242330	32	3.45
TGGT1_242330	32	4.525
TGGT1_243410	4	4.92
TGGT1_243410	4	8.7
TGGT1_243440	6	20
TGGT1_243460	6	20
TGGT1_243540	17	5.775
TGGT1_243570	2	5.65
TGGT1_243580	70	5.77
TGGT1_243710	406	5.93
TGGT1_243710	406	7.175
TGGT1_243730	51	2.97
TGGT1_243910	22	6.08
TGGT1_243920	2	4.905
TGGT1_243930	6	6.145
TGGT1_243960	42	4.47
TGGT1_244110	167	5.5
TGGT1_244150	33	5.07
TGGT1_244200	71	18.88
TGGT1_244390	13	2.67
TGGT1_244390	13	6.205
TGGT1_244460	5	1.55
TGGT1_244460	5	10.23
TGGT1_244560	880	4.545
TGGT1_244690	58	6.48
TGGT1_245460	30	3.21
TGGT1_245620	4	4.42
TGGT1_245670	27	6.71
TGGT1_245670	27	10.365
TGGT1_245680	29	3.665
TGGT1_245680	29	4.11
TGGT1_246090	6	4.84
TGGT1_246100	19	4.2
TGGT1_246720	2	9.275
TGGT1_246740	3	5.395
TGGT1_247220	26	3.7
TGGT1_247300	8	16.885
TGGT1_247460	69	4.51
TGGT1_247470	73	4.22
TGGT1_247470	73	5.72
TGGT1_247510	417	4.19
TGGT1_247510	417	5.165
TGGT1_247550	454	5.435
TGGT1_247550	454	6.235
TGGT1_247760	31	16.65
TGGT1_247930	5	4.435
TGGT1_248320	4	1.66
TGGT1_248320	4	5.04
TGGT1_248320	4	5.18
TGGT1_248340	62	3.51
TGGT1_248390	7	2.98
TGGT1_248500	4	4.345
TGGT1_248810	103	3.765
TGGT1_249180	173	3.8
TGGT1_249250	11	2.785
TGGT1_249390	105	4.815
TGGT1_249390	105	5.89
TGGT1_249390	105	6.825
TGGT1_249390	105	6.96
TGGT1_249390	105	10.825
TGGT1_249530	35	4.165
TGGT1_249590	92	5.06
TGGT1_249630	22	0.77
TGGT1_249780	174	4.045
TGGT1_249780	174	4.75
TGGT1_249850	7	4.02
TGGT1_249850	7	5.325
TGGT1_249900	62	2.815
TGGT1_249900	62	4.01
TGGT1_249900	62	4.225
TGGT1_249910	3	3.11
TGGT1_249990	20	4.06
TGGT1_250770	166	5.26
TGGT1_251500	149	3.925
TGGT1_251590	3	10.205
TGGT1_251620	4	2.005
TGGT1_251620	4	5.15
TGGT1_251690	144	3.84
TGGT1_251690	144	4.52
TGGT1_251690	144	4.675
TGGT1_251690	144	5.43
TGGT1_251780	778	4.085
TGGT1_251810	134	4.275
TGGT1_251810	134	4.28
TGGT1_252290	57	4.785
TGGT1_252290	57	4.98
TGGT1_252290	57	5.875
TGGT1_252290	57	6.58
TGGT1_252290	57	9.12
TGGT1_253430	120	5.89
TGGT1_253430	120	7.59
TGGT1_253440	3	6.685
TGGT1_253470	5	5.49
TGGT1_254440	17	3.93
TGGT1_254440	17	3.945
TGGT1_254690	8	4.535
TGGT1_254690	8	5.055
TGGT1_254900	5	3.565
TGGT1_254940	21	4.265
TGGT1_255420	65	2.73
TGGT1_256760	803	5.34
TGGT1_256770	43	3.29
TGGT1_256970	329	2.14
TGGT1_256970	329	2.66
TGGT1_256970	329	3.465
TGGT1_256990	140	7.105
TGGT1_257040	2	4.505
TGGT1_257310	2	4.49
TGGT1_257310	2	5.31
TGGT1_257350	8	5.06
TGGT1_257350	8	5.32
TGGT1_257680	233	2.475
TGGT1_257680	233	3.875
TGGT1_257960	5	19.35
TGGT1_258050	35	9.37
TGGT1_258070	17	1.975
TGGT1_258410	49	3.925
TGGT1_258410	49	5.835
TGGT1_258470	4	5.915
TGGT1_258930	13	4.695
TGGT1_258970	33	0.675
TGGT1_258980	2	16.42
TGGT1_259240	56	5.05
TGGT1_259240	56	5.26
TGGT1_259550	63	5.235
TGGT1_259550	63	5.65
TGGT1_259660	47	3.24
TGGT1_259690	2	10.115
TGGT1_259980	2	3.025
TGGT1_260260	26	2.38
TGGT1_260440	90	4.3
TGGT1_261010	39	3.79
TGGT1_261440	47	4.865
TGGT1_261570	63	3.78
TGGT1_261950	617	4.215
TGGT1_262040	15	4.64
TGGT1_262040	15	4.935
TGGT1_262040	15	6.735
TGGT1_262050	1	4.18
TGGT1_262380	127	7.025
TGGT1_262620	196	3.95
TGGT1_262620	196	4.265
TGGT1_262910	6	3.215
TGGT1_262935	2	20
TGGT1_263040	20	3.61
TGGT1_263040	20	3.78
TGGT1_263070	30	4.88
TGGT1_263070	30	6.815
TGGT1_263080	4	5.075
TGGT1_263090	435	4.595
TGGT1_263130	18	5.55
TGGT1_263180	102	6.22
TGGT1_263300	99	1.745
TGGT1_263300	99	3.915
TGGT1_263300	99	4.17
TGGT1_263300	99	4.67
TGGT1_263420	1	2.95
TGGT1_263420	1	20
TGGT1_263520	77	5.21
TGGT1_263520	77	5.38
TGGT1_263530	18	2.46
TGGT1_263660	3	1.805
TGGT1_264080	12	2.815
TGGT1_264760	2	3.6
TGGT1_264830	20	7.82
TGGT1_265180	4	4.645
TGGT1_265330	50	4.28
TGGT1_265330	50	5.625
TGGT1_265450	47	3.16
TGGT1_265530	134	16.32
TGGT1_266060	70	3.14
TGGT1_266460	7	2.765
TGGT1_266630	9	5.36
TGGT1_266760	5	3.89
TGGT1_266960	944	5.265
TGGT1_266960	944	5.84
TGGT1_266960	944	6.015
TGGT1_266990	22	2.945
TGGT1_266990	22	4.575
TGGT1_266990	22	6.58
TGGT1_266990	22	7.37
TGGT1_266990	22	9.9
TGGT1_267060	17	3.365
TGGT1_267080	58	4.87
TGGT1_267330	39	3.465
TGGT1_267330	39	4.7
TGGT1_267390	13	6.36
TGGT1_267800	2	5.17
TGGT1_268200	64	5.3
TGGT1_268200	64	5.315
TGGT1_268200	64	6.865
TGGT1_268850	504	4.97
TGGT1_268850	504	5.475
TGGT1_268850	504	5.685
TGGT1_268850	504	6.965
TGGT1_268890	53	4.725
TGGT1_268950	112	3.135
TGGT1_269010	1	7.2
TGGT1_269180	38	3.045
TGGT1_269180	38	4.325
TGGT1_269180	38	5.88
TGGT1_269190	59	2.735
TGGT1_269190	59	4.475
TGGT1_269190	59	6.19
TGGT1_269190	59	6.37
TGGT1_269190	59	6.45
TGGT1_269650	52	4.915
TGGT1_269700	2	6.925
TGGT1_269840	86	4.19
TGGT1_269980	16	3.895
TGGT1_270120	4	6.07
TGGT1_270240	126	1.95
TGGT1_270510	306	7.82
TGGT1_270510	306	8.105
TGGT1_270510	306	8.86
TGGT1_270530	10	6.355
TGGT1_270640	4	3.395
TGGT1_270830	10	4.32
TGGT1_271350	5	5.895
TGGT1_271810	87	3.535
TGGT1_271820	20	4.765
TGGT1_271888	16	2.045
TGGT1_271930	6	4.855
TGGT1_272010	9	3.7
TGGT1_272290	34	4.1
TGGT1_272520	16	8.13
TGGT1_272660	69	2.8
TGGT1_272910	115	5.845
TGGT1_272910	115	6.605
TGGT1_272910	115	6.615
TGGT1_273090	374	6.235
TGGT1_273090	374	6.24
TGGT1_273090	374	7.565
TGGT1_273370	39	4.23
TGGT1_273370	39	5.14
TGGT1_273370	39	5.755
TGGT1_273370	39	6.43
TGGT1_273460	73	3.295
TGGT1_273460	73	3.49
TGGT1_273520	113	4.64
TGGT1_273520	113	4.845
TGGT1_273760	1695	6.1
TGGT1_273760	1695	7.025
TGGT1_273760	1695	7.24
TGGT1_273760	1695	7.36
TGGT1_273905	12	3.865
TGGT1_273905	12	3.995
TGGT1_273905	12	4.845
TGGT1_273960	76	4.88
TGGT1_274060	48	3.405
TGGT1_274060	48	4.06
TGGT1_274060	48	4.49
TGGT1_275350	2	9.195
TGGT1_275650	94	4.675
TGGT1_275650	94	6.28
TGGT1_275802	17	4.95
TGGT1_275802	17	6.165
TGGT1_275802	17	7.48
TGGT1_276110	2	2.975
TGGT1_277000	29	12.305
TGGT1_277270	12	5.22
TGGT1_277270	12	5.895
TGGT1_277270	12	6.19
TGGT1_277270	12	8.31
TGGT1_277500	35	3.295
TGGT1_277500	35	4.025
TGGT1_277500	35	4.49
TGGT1_277720	23	4.56
TGGT1_278050	120	5.69
TGGT1_278870	51	1.905
TGGT1_278870	51	6.135
TGGT1_278960	3	4.795
TGGT1_279380	60	4.445
TGGT1_279390	90	3.065
TGGT1_279390	90	4.39
TGGT1_280440	3	3.915
TGGT1_280600	66	6.265
TGGT1_280600	66	6.375
TGGT1_280600	66	16.805
TGGT1_280610	15	5.705
TGGT1_280610	15	6.445
TGGT1_280610	15	8.01
TGGT1_280710	38	4.46
TGGT1_282055	11	4.065
TGGT1_282180	15	3.57
TGGT1_283510	8	5.14
TGGT1_283780	111	4.48
TGGT1_283780	111	7.725
TGGT1_284560	18	2.18
TGGT1_286580	111	5.435
TGGT1_286590	18	5.965
TGGT1_286590	18	7.805
TGGT1_286600	27	8.405
TGGT1_286630	42	1.355
TGGT1_286630	42	4.755
TGGT1_286750	12	10.37
TGGT1_286790	5	4.485
TGGT1_287500	108	4.87
TGGT1_287500	108	5.655
TGGT1_288360	1019	5.44
TGGT1_288360	1019	5.57
TGGT1_288380	493	4.52
TGGT1_288380	493	9.04
TGGT1_288460	11	5.685
TGGT1_288500	64	7.145
TGGT1_288630	53	3.765
TGGT1_288630	53	4.865
TGGT1_288650	44	2.805
TGGT1_288650	44	3.335
TGGT1_288650	44	4.215
TGGT1_288720	35	3.475
TGGT1_288740	3	4.975
TGGT1_288830	36	4.97
TGGT1_288860	5	4.225
TGGT1_288860	5	5.525
TGGT1_289210	17	3.525
TGGT1_289300	71	20
TGGT1_289600	139	5.64
TGGT1_289600	139	6.285
TGGT1_289690	514	3.41
TGGT1_289690	514	5.055
TGGT1_289690	514	5.24
TGGT1_289690	514	16.58
TGGT1_290040	22	4.39
TGGT1_290040	22	4.885
TGGT1_290040	22	4.975
TGGT1_290040	22	6.38
TGGT1_290200	44	4.135
TGGT1_290200	44	4.9
TGGT1_290600	66	5.53
TGGT1_290660	66	3.96
TGGT1_290670	203	1.485
TGGT1_290670	203	5.105
TGGT1_290890	4	0.95
TGGT1_290890	4	2.83
TGGT1_290890	4	5.155
TGGT1_291140	19	4.48
TGGT1_291140	19	4.83
TGGT1_291140	19	6.315
TGGT1_291640	18	2.465
TGGT1_291640	18	5.735
TGGT1_291680	30	5.53
TGGT1_292080	117	5.715
TGGT1_292080	117	9.04
TGGT1_292080	117	20
TGGT1_292130	5	3.15
TGGT1_292130	5	3.26
TGGT1_292130	5	4.225
TGGT1_292920	151	4.94
TGGT1_293180	162	4.275
TGGT1_293180	162	6.145
TGGT1_293180	162	6.445
TGGT1_293360	33	5.095
TGGT1_293360	33	5.315
TGGT1_293570	20	5.945
TGGT1_293590	62	6.79
TGGT1_293590	62	11.725
TGGT1_293690	91	5.77
TGGT1_294200	49	5.34
TGGT1_294220	5	4.145
TGGT1_294620	27	5.485
TGGT1_294898	46	6.46
TGGT1_295350	51	3.85
TGGT1_295360	17	4.805
TGGT1_295360	17	6.32
TGGT1_295410	3	6.86
TGGT1_295630	2	3.585
TGGT1_297060	185	3.635
TGGT1_297420	2	1.875
TGGT1_297500	201	6.28
TGGT1_297500	201	7.26
TGGT1_297500	201	7.38
TGGT1_298020	8	4.76
TGGT1_298020	8	5.405
TGGT1_298610	45	4.525
TGGT1_298610	45	5.77
TGGT1_299070	11	8.295
TGGT1_299210	104	5.89
TGGT1_300000	15	2.82
TGGT1_300000	15	3.295
TGGT1_300140	135	1.11
TGGT1_300140	135	3.475
TGGT1_300140	135	3.995
TGGT1_300260	134	4.115
TGGT1_301120	7	6.265
TGGT1_304760	11	5.86
TGGT1_305030	10	4.675
TGGT1_305290	21	3.115
TGGT1_305340	51	5.11
TGGT1_305340	51	6.125
TGGT1_305520	8	4.585
TGGT1_305520	8	4.97
TGGT1_305520	8	6.48
TGGT1_305780	7	3.045
TGGT1_305810	4	7.255
TGGT1_305820	17	4.645
TGGT1_305820	17	5.185
TGGT1_305820	17	6.935
TGGT1_305980	17	6.3
TGGT1_305980	17	9.38
TGGT1_306000	2	2.375
TGGT1_306030	16	2.67
TGGT1_306060	222	3.815
TGGT1_306400	2	3.395
TGGT1_306400	2	4.675
TGGT1_306540	9	5.31
TGGT1_306650	38	4.655
TGGT1_306660	19	20
TGGT1_306670	15	3.525
TGGT1_306960	60	2.275
TGGT1_306960	60	2.965
TGGT1_306960	60	5.77
TGGT1_306970	42	5
TGGT1_307570	12	20
TGGT1_308090	173	3.8
TGGT1_308860	26	5.1
TGGT1_309120	60	2.625
TGGT1_309120	60	3.705
TGGT1_309120	60	3.71
TGGT1_309120	60	3.865
TGGT1_309120	60	4.33
TGGT1_309752	257	4.675
TGGT1_309752	257	6.05
TGGT1_309752	257	6.96
TGGT1_309752	257	9.835
TGGT1_309820	14	3.58
TGGT1_310030	38	3.745
TGGT1_310030	38	3.94
TGGT1_310030	38	8.675
TGGT1_310040	17	2.955
TGGT1_310070	53	4.73
TGGT1_310330	2	4.12
TGGT1_310490	2	3.51
TGGT1_310490	2	6.19
TGGT1_310630	9	5.16
TGGT1_310640	201	2.575
TGGT1_310860	56	3.505
TGGT1_311030	27	0.825
TGGT1_311230	91	5.135
TGGT1_311230	91	8.275
TGGT1_311230	91	10.445
TGGT1_311230	91	11.825
TGGT1_311240	108	3.51
TGGT1_311400	30	12.95
TGGT1_311430	27	4.15
TGGT1_311470	164	3.85
TGGT1_311470	164	3.855
TGGT1_311470	164	4.64
TGGT1_311470	164	6.295
TGGT1_311500	4	4.29
TGGT1_311680	3	4.025
TGGT1_311720	1520	4.585
TGGT1_312050	2	4.255
TGGT1_312090	13	2.815
TGGT1_312090	13	3.325
TGGT1_312090	13	3.66
TGGT1_312090	13	5.225
TGGT1_312090	13	6.465
TGGT1_312110	40	1.785
TGGT1_312600	28	5.39
TGGT1_312622	3	5.51
TGGT1_313070	13	4.495
TGGT1_313100	3	4.75
TGGT1_313140	78	5.38
TGGT1_313270	18	2.835
TGGT1_313270	18	3.83
TGGT1_313270	18	4.17
TGGT1_313270	18	4.5
TGGT1_313270	18	5.085
TGGT1_313380	87	3.43
TGGT1_313380	87	4.67
TGGT1_313380	87	5.3
TGGT1_313380	87	5.61
TGGT1_313400	2	2.775
TGGT1_313410	63	8.05
TGGT1_313580	4	5.56
TGGT1_313580	4	6.09
TGGT1_313640	23	5.295
TGGT1_314090	46	5.64
TGGT1_314750	22	5.01
TGGT1_314970	31	3.27
TGGT1_315270	38	3.85
TGGT1_315620	8	3.525
TGGT1_316540	32	4.915
TGGT1_317720	183	1.365
TGGT1_318230	300	4.1
TGGT1_318230	300	7.165
TGGT1_318310	102	6.675
TGGT1_318410	88	5.415
TGGT1_318410	88	9.135
TGGT1_318430	276	4.21
TGGT1_318430	276	4.23
TGGT1_318430	276	4.25
TGGT1_318430	276	4.875
TGGT1_318440	49	4.53
TGGT1_318440	49	5.345
TGGT1_319510	8	3.12
TGGT1_319530	68	3.625
TGGT1_319560	64	3.205
TGGT1_319560	64	3.295
TGGT1_319560	64	3.91
TGGT1_319920	138	4.25
TGGT1_320050	42	3.375
TGGT1_320100	19	5.48
TGGT1_320570	138	4.31
TGGT1_321420	7	1.905
TGGT1_321520	38	4.305
TGGT1_321620	29	4.87
TGGT1_321620	29	5.31
TGGT1_321620	29	6.25
TGGT1_321640	20	6.61
TGGT1_324600	2	3.16
