# Supplementary material for: CRISPR-based oligo recombineering prioritizes apicomplexan cysteines for drug discovery
Source: Nat Microbiol. 2022 Oct 20;7(11):1891–905. doi: 10.1038/s41564-022-01249-y (PMC9613468; doi:10.1038/s41564-022-01249-y)
Supplement: Source Data Extended Data Fig. 2 — Statistical data. [file 41564_2022_1249_MOESM10_ESM.xlsx]

## Sheet: Extended Data Fig. 2h
	DMSO (plaque count*)					Rapamycin (plaque count*)
Strain	#1	#2	#3	Mean	SD	#1	#2	#3	Mean	SD
Δku80 diCre	83.666	81.666	78.333	81.2217	2.69412	75	78.333	79	77.4443	2.14296
TgHypoiKO	39	56.333	48	47.7777	8.66864	2.333	0.333	0.333	0.999667	1.1547
*Each replicate represent mean values from three internal technical replicates
