# Supplementary material for: CRISPR-based oligo recombineering prioritizes apicomplexan cysteines for drug discovery
Source: Nat Microbiol. 2022 Oct 20;7(11):1891–905. doi: 10.1038/s41564-022-01249-y (PMC9613468; doi:10.1038/s41564-022-01249-y)
Supplement: Source Data Extended Data Fig. 4 — Statistical data. [file 41564_2022_1249_MOESM12_ESM.xlsx]

## Sheet: Extended Data Fig. 4a
Target	Phenotype score of associated gene (Sidik et al. 2016)	Normalized Stop Fs (log2)
TGGT1_202820 (C20)	-4.77176	-1.81401
TGGT1_202820 (C24)	-4.77176	-0.7666
TGGT1_202870 (C236)	-3.87519	-2.13606
TGGT1_209950 (C65)	-5.19587	-4.51787
TGGT1_209950 (C68)	-5.19587	-4.61387
TGGT1_215470 (C65)	-4.93633	-3.8136
TGGT1_215470 (C73)	-4.93633	-3.75497
TGGT1_215740 (C171)	-4.91898	-2.23311
TGGT1_216450 (C166)	-4.09921	-3.9412
TGGT1_216450 (C167)	-4.09921	-4.11054
TGGT1_217900 (C90)	-4.77961	0.129613
TGGT1_217900 (C98)	-4.77961	-0.02049
TGGT1_219850 (C466)	-4.44901	-2.61176
TGGT1_223620 (C81)	-4.44278	-4.9853
TGGT1_226960 (C1222)	-5.19069	-0.03904
TGGT1_226970 (C60)	-3.75426	-3.34198
TGGT1_227420 (C478)	-6.01376	-1.42121
TGGT1_228210 (C203)	-4.96046	-4.62309
TGGT1_230450 (C155)	-4.15935	-2.93898
TGGT1_232300 (C119)	-4.37407	-3.66438
TGGT1_233000 (C664)	-4.24071	-4.85977
TGGT1_233140 (C154)	-4.26084	-3.8197
TGGT1_233170 (C133)	-3.71875	-1.28174
TGGT1_236570 (C141)	-3.74992	-0.67415
TGGT1_236570 (C200)	-3.74992	-1.37258
TGGT1_236570 (C205)	-3.74992	-1.14816
TGGT1_237820 (C80)	-2.04066	-1.40392
TGGT1_238010 (C68)	-4.80112	-3.60876
TGGT1_238010 (C74)	-4.80112	-4.90401
TGGT1_242330 (C54)	-4.92374	-3.14433
TGGT1_243570 (C74)	-5.13893	-3.22837
TGGT1_243570 (C77)	-5.13893	-3.56303
TGGT1_248320 (C285)	-5.17445	-1.50267
TGGT1_248390 (C35)	-3.22702	-4.88811
TGGT1_249250 (C32)	-5.07625	-5.09789
TGGT1_249900 (C276)	-4.3156	-3.87493
TGGT1_251620 (C62)	-3.90064	-1.83084
TGGT1_256970 (C257)	-3.60677	-3.61228
TGGT1_257680 (C11)	-2.69524	-1.29195
TGGT1_257680 (C8)	-2.69524	-1.44026
TGGT1_258070 (C587)	-5.2419	-4.5355
TGGT1_258970 (C2645)	-5.00524	-1.07036
TGGT1_260260 (C137)	-4.97774	0.738984
TGGT1_263300 (C257)	-3.66567	-2.10843
TGGT1_263530 (C89)	-2.95947	-1.14912
TGGT1_266460 (C45)	-4.44024	0.056584
TGGT1_266990 (C945)	-4.76615	-4.08534
TGGT1_268835 (C240)	-2.01796	-1.66887
TGGT1_269190 (C795)	-4.39897	-1.76808
TGGT1_269190 (C798)	-4.39897	-1.83702
TGGT1_271888 (C6)	-4.5008	-3.68075
TGGT1_271888 (C8)	-4.5008	-2.82317
TGGT1_276110 (C195)	-3.00612	0.41792
TGGT1_276110 (C196)	-3.00612	-0.4066
TGGT1_278870 (C1746)	-3.54553	-0.96635
TGGT1_284560 (C63)	-5.36838	-4.68001
TGGT1_284560 (C68)	-5.36838	-4.43066
TGGT1_297420 (C2006)	-4.45174	-2.51787
TGGT1_299200 (C76)	-3.94431	-4.08094
TGGT1_300000 (C119)	-5.58967	-4.20983
TGGT1_300140 (C236)	-3.02171	0.814755
TGGT1_306000 (C502)	-2.63734	-3.78767
TGGT1_306960 (C293)	-3.92433	-3.11279
TGGT1_306960 (C407)	-3.92433	-2.64386
TGGT1_309120 (C231)	-5.61963	-4.79026
TGGT1_310040 (C121)	-2.0713	-2.66475
TGGT1_310040 (C126)	-2.0713	-2.5154
TGGT1_310040 (C138)	-2.0713	-2.67761
TGGT1_311030 (C26)	-3.55841	-5.22378
TGGT1_312090 (C27)	-3.77532	-1.90077
TGGT1_312090 (C28)	-4.3156	-3.99424
TGGT1_312110 (C309)	-4.16306	-0.7324
TGGT1_313270 (C1229)	-3.3143	-2.75438
TGGT1_317720 (C69)	-4.82485	-0.45542

## Sheet: Extended Data Fig. 4b
Target	Relative cysteine position (N-to-C)	Normalized Stop Fs (log2)
TGGT1_202820 (C20)	0.119048	-1.81401
TGGT1_202820 (C24)	0.142857	-0.7666
TGGT1_202870 (C236)	0.598985	-2.13606
TGGT1_209950 (C65)	0.153302	-4.51787
TGGT1_209950 (C68)	0.160377	-4.61387
TGGT1_215470 (C65)	0.299539	-3.8136
TGGT1_215470 (C73)	0.336406	-3.75497
TGGT1_215740 (C171)	0.324478	-2.23311
TGGT1_216450 (C166)	0.638462	-3.9412
TGGT1_216450 (C167)	0.642308	-4.11054
TGGT1_217900 (C90)	0.494505	0.129613
TGGT1_217900 (C98)	0.538462	-0.02049
TGGT1_219850 (C466)	0.561446	-2.61176
TGGT1_223620 (C81)	0.306818	-4.9853
TGGT1_226960 (C1222)	0.997551	-0.03904
TGGT1_226970 (C60)	0.372671	-3.34198
TGGT1_227420 (C478)	0.668531	-1.42121
TGGT1_228210 (C203)	0.51005	-4.62309
TGGT1_230450 (C155)	0.272408	-2.93898
TGGT1_232300 (C119)	0.466667	-3.66438
TGGT1_233000 (C664)	0.563189	-4.85977
TGGT1_233140 (C154)	0.494505	-3.8197
TGGT1_233170 (C133)	0.83125	-1.28174
TGGT1_236570 (C141)	0.355164	-0.67415
TGGT1_236570 (C200)	0.503778	-1.37258
TGGT1_236570 (C205)	0.516373	-1.14816
TGGT1_237820 (C80)	0.5	-1.40392
TGGT1_238010 (C68)	0.407186	-3.60876
TGGT1_238010 (C74)	0.443114	-4.90401
TGGT1_242330 (C54)	0.28125	-3.14433
TGGT1_243570 (C74)	0.660714	-3.22837
TGGT1_243570 (C77)	0.6875	-3.56303
TGGT1_248320 (C285)	0.796089	-1.50267
TGGT1_248390 (C35)	0.248227	-4.88811
TGGT1_249250 (C32)	0.285714	-5.09789
TGGT1_249900 (C276)	0.201439	-3.87493
TGGT1_251620 (C62)	0.112319	-1.83084
TGGT1_256970 (C257)	0.417208	-3.61228
TGGT1_257680 (C11)	0.0375587	-1.29195
TGGT1_257680 (C8)	0.0516432	-1.44026
TGGT1_258070 (C587)	0.865782	-4.5355
TGGT1_258970 (C2645)	0.870352	-1.07036
TGGT1_260260 (C137)	0.765363	0.738984
TGGT1_263300 (C257)	0.886207	-2.10843
TGGT1_263530 (C89)	0.700787	-1.14912
TGGT1_266460 (C45)	0.905882	0.056584
TGGT1_266990 (C945)	0.856754	-4.08534
TGGT1_268835 (C240)	0.358744	-1.66887
TGGT1_269190 (C795)	0.798995	-1.76808
TGGT1_269190 (C798)	0.80201	-1.83702
TGGT1_271888 (C6)	0.0175439	-3.68075
TGGT1_271888 (C8)	0.0233918	-2.82317
TGGT1_276110 (C195)	0.734266	0.41792
TGGT1_276110 (C196)	0.741259	-0.4066
TGGT1_278870 (C1746)	0.894009	-0.96635
TGGT1_284560 (C63)	0.331579	-4.68001
TGGT1_284560 (C68)	0.357895	-4.43066
TGGT1_297420 (C2006)	0.982852	-2.51787
TGGT1_299200 (C76)	0.406417	-4.08094
TGGT1_300000 (C119)	0.636364	-4.20983
TGGT1_300140 (C236)	0.598985	0.814755
TGGT1_306000 (C502)	0.285714	-3.78767
TGGT1_306960 (C293)	0.434074	-3.11279
TGGT1_306960 (C407)	0.602963	-2.64386
TGGT1_309120 (C231)	0.555288	-4.79026
TGGT1_310040 (C121)	0.60804	-2.66475
TGGT1_310040 (C126)	0.633166	-2.5154
TGGT1_310040 (C138)	0.693467	-2.67761
TGGT1_311030 (C26)	0.00695559	-5.22378
TGGT1_312090 (C27)	0.867925	-1.90077
TGGT1_312090 (C28)	0.194245	-3.99424
TGGT1_312110 (C309)	0.391139	-0.7324
TGGT1_313270 (C1229)	0.439085	-2.75438
TGGT1_317720 (C69)	0.1133	-0.45542

## Sheet: Extended Data Fig. 4c
Target	Relative cysteine position (N-to-C)	Phenotype score (Sidik et al. 2016)
TGGT1_202820 (C20)	0.119048	-4.77176
TGGT1_202820 (C24)	0.142857	-4.77176
TGGT1_202870 (C236)	0.598985	-3.87519
TGGT1_209950 (C65)	0.153302	-5.19587
TGGT1_209950 (C68)	0.160377	-5.19587
TGGT1_215470 (C65)	0.299539	-4.93633
TGGT1_215470 (C73)	0.336406	-4.93633
TGGT1_215740 (C171)	0.324478	-4.91898
TGGT1_216450 (C166)	0.638462	-4.09921
TGGT1_216450 (C167)	0.642308	-4.09921
TGGT1_217900 (C90)	0.494505	-4.77961
TGGT1_217900 (C98)	0.538462	-4.77961
TGGT1_219850 (C466)	0.561446	-4.44901
TGGT1_223620 (C81)	0.306818	-4.44278
TGGT1_226960 (C1222)	0.997551	-5.19069
TGGT1_226970 (C60)	0.372671	-3.75426
TGGT1_227420 (C478)	0.668531	-6.01376
TGGT1_228210 (C203)	0.51005	-4.96046
TGGT1_230450 (C155)	0.272408	-4.15935
TGGT1_232300 (C119)	0.466667	-4.37407
TGGT1_233000 (C664)	0.563189	-4.24071
TGGT1_233140 (C154)	0.494505	-4.26084
TGGT1_233170 (C133)	0.83125	-3.71875
TGGT1_236570 (C141)	0.355164	-3.74992
TGGT1_236570 (C200)	0.503778	-3.74992
TGGT1_236570 (C205)	0.516373	-3.74992
TGGT1_237820 (C80)	0.5	-2.04066
TGGT1_238010 (C68)	0.407186	-4.80112
TGGT1_238010 (C74)	0.443114	-4.80112
TGGT1_242330 (C54)	0.28125	-4.92374
TGGT1_243570 (C74)	0.660714	-5.13893
TGGT1_243570 (C77)	0.6875	-5.13893
TGGT1_248320 (C285)	0.796089	-5.17445
TGGT1_248390 (C35)	0.248227	-3.22702
TGGT1_249250 (C32)	0.285714	-5.07625
TGGT1_249900 (C276)	0.201439	-4.3156
TGGT1_251620 (C62)	0.112319	-3.90064
TGGT1_256970 (C257)	0.417208	-3.60677
TGGT1_257680 (C11)	0.0375587	-2.69524
TGGT1_257680 (C8)	0.0516432	-2.69524
TGGT1_258070 (C587)	0.865782	-5.2419
TGGT1_258970 (C2645)	0.870352	-5.00524
TGGT1_260260 (C137)	0.765363	-4.97774
TGGT1_263300 (C257)	0.886207	-3.66567
TGGT1_263530 (C89)	0.700787	-2.95947
TGGT1_266460 (C45)	0.905882	-4.44024
TGGT1_266990 (C945)	0.856754	-4.76615
TGGT1_268835 (C240)	0.358744	-2.01796
TGGT1_269190 (C795)	0.798995	-4.39897
TGGT1_269190 (C798)	0.80201	-4.39897
TGGT1_271888 (C6)	0.0175439	-4.5008
TGGT1_271888 (C8)	0.0233918	-4.5008
TGGT1_276110 (C195)	0.734266	-3.00612
TGGT1_276110 (C196)	0.741259	-3.00612
TGGT1_278870 (C1746)	0.894009	-3.54553
TGGT1_284560 (C63)	0.331579	-5.36838
TGGT1_284560 (C68)	0.357895	-5.36838
TGGT1_297420 (C2006)	0.982852	-4.45174
TGGT1_299200 (C76)	0.406417	-3.94431
TGGT1_300000 (C119)	0.636364	-5.58967
TGGT1_300140 (C236)	0.598985	-3.02171
TGGT1_306000 (C502)	0.285714	-2.63734
TGGT1_306960 (C293)	0.434074	-3.92433
TGGT1_306960 (C407)	0.602963	-3.92433
TGGT1_309120 (C231)	0.555288	-5.61963
TGGT1_310040 (C121)	0.60804	-2.0713
TGGT1_310040 (C126)	0.633166	-2.0713
TGGT1_310040 (C138)	0.693467	-2.0713
TGGT1_311030 (C26)	0.00695559	-3.55841
TGGT1_312090 (C27)	0.867925	-3.77532
TGGT1_312090 (C28)	0.194245	-4.3156
TGGT1_312110 (C309)	0.391139	-4.16306
TGGT1_313270 (C1229)	0.439085	-3.3143
TGGT1_317720 (C69)	0.1133	-4.82485

## Sheet: Extended Data Fig. 4d
Target	Relative cysteine position (N-to-C)	Normalized Stop Fs (log2)
TGGT1_311030 (C26)	-3.55841	-5.22378
TGGT1_271888 (C6)	-4.5008	-3.68075
TGGT1_271888 (C8)	-4.5008	-2.82317
TGGT1_257680 (C8)	-2.69524	-1.29195
TGGT1_257680 (C11)	-2.69524	-1.44026
TGGT1_251620 (C62)	-3.90064	-1.83084
TGGT1_317720 (C69)	-4.82485	-0.45542
TGGT1_202820 (C20)	-4.77176	-1.81401
TGGT1_202820 (C24)	-4.77176	-0.7666
TGGT1_209950 (C65)	-5.19587	-4.51787
TGGT1_209950 (C68)	-5.19587	-4.61387
TGGT1_312090 (C27)	-4.3156	-3.99424
TGGT1_312090 (C28)	-4.3156	-3.87493
