# Supplementary material for: CRISPR-based oligo recombineering prioritizes apicomplexan cysteines for drug discovery
Source: Nat Microbiol. 2022 Oct 20;7(11):1891–905. doi: 10.1038/s41564-022-01249-y (PMC9613468; doi:10.1038/s41564-022-01249-y)
Supplement: Source Data Extended Data Fig. 6 — Statistical data. [file 41564_2022_1249_MOESM13_ESM.xlsx]

## Sheet: Extended Data Fig. 6
	Substitution ΔΔG (kcal/mol)			Substitution Normalized Fs
Target	Ala	Ser	Tyr	Ala	Ser	Tyr
202820 (C20)	3.32174	3.19413	6.98617	0.994125	1.23233	0.501807
202820 (C24)	3.43797	3.56748	19.959	0.783446	0.592672	0.294289
209950 (C65)	2.39517	3.56193	8.12168	0.995229	1.00402	0.906032
209950 (C68)	0.928	3.27192	33.9904	0.940289	0.978106	0.32133
215470 (C65)	0.574992	1.40411	6.8708	1.18922	0.437653	0.70028
215470 (C73)	-0.18292	0.142961	2.80701	1.41697	1.40851	1.29377
216450 (C166)	-0.30595	-0.50531	-0.34368	1.10757	1.1597	1.33713
216450 (C167)	0.437847	1.0571	-1.07575	1.0922	1.06528	0.867414
219850 (C466)	0.88982	0.004472	0.655438	0.93443	1.15819	0.099307
226970 (C60)	1.10115	1.1775	17.1524	0.099357	0.538962	0.041105
228210 (C203)	0.519927	1.4842	-1.02454	0.905277	0.942953	1.10747
232300 (C119)	-0.21215	0.34016	-0.44597	0.911928	0.853993	0.9743
233170 (C133)	0.327325	-0.39304	1.24144	0.941049	1.00475	0.984785
236570 (C141)	0.322563	-0.0214	3.17029	1.00384	0.962383	0.988331
236570 (C200)	0.224227	0.378446	6.17303	1.00208	1.00229	0.986363
236570 (C205)	0.445856	2.07185	16.6919	1.01652	1.05271	0.431962
237820 (C80)	3.57534	5.31381	8.11017	0.930817	0.983962	0.949113
238010 (C68)	-0.03863	-0.16134	-0.42535	1.0106	1.01025	0.979829
238010 (C74)	-0.18709	0.933866	1.27937	0.938863	0.980724	0.949215
242330 (C54)	0.344678	0.502404	15.4568	1.17223	1.0833	1.11469
243570 (C74)	-0.17876	0.075835	1.76673	0.142934	0.105171	0.125691
243570 (C77)	2.34649	2.62112	8.63676	0.116309	0.09118	0.115289
248390 (C35)	-0.09872	-0.68866	-1.21155	1.04837	1.02584	0.52061
249250 (C32)	1.29548	1.91722	0.696885	0.985987	1.01737	1.04446
249900 (C276)	0.7218	1.6831	20.8071	0.777576	0.622757	0.309203
256970 (C257)	-0.47405	-0.305	-1.23659	0.936022	1.18315	0.234314
257680 (C11)	-0.18157	0.324434	-0.41669	1.03884	1.00691	0.865072
257680 (C8)	0.121542	-0.05208	-1.05647	0.962382	1.08666	1.0783
258070 (C587)	0.436064	0.867942	-0.60872	0.912803	0.932982	0.950453
263300 (C257)	1.69865	0.534283	2.13183	1.03893	0.963703	0.948101
263530 (C89)	0.1516	0.18289	0.282713	1.10791	1.23973	1.00083
266460 (C45)	-0.38687	0.507312	14.9346	0.846793	0.882871	0.039056
266990 (C945)	0.053528	0.006244	0.293335	0.045065	0.851508	0.287883
271888 (C6)	0.17357	-0.20811	-0.05265	0.927917	1.06594	0.981184
271888 (C8)	-0.41651	0.044832	-0.86579	1.06634	1.03893	1.06635
284560 (C63)	-0.42592	-0.0813	-0.21411	0.925106	0.984677	0.879044
284560 (C68)	-0.0613	0.146275	-1.03284	0.911667	0.957133	0.922448
299200 (C76)	0.459482	-0.40295	0.004079	0.93035	0.989201	0.966445
300000 (C119)	1.50348	2.41758	3.57726	0.952052	0.991057	0.926778
306960 (C293)	-0.01897	-0.06911	-0.12332	0.906525	1.06924	0.938259
306960 (C407)	-0.52189	0.804067	0.156751	1.02079	0.900114	0.948112
309120 (C231)	0.705766	1.25604	7.82548	0.989366	1.01913	0.101973
310040 (C121)	-0.25456	0.616168	-1.06878	0.89077	0.880213	0.682489
310040 (C126)	1.35401	1.62181	7.04322	0.897387	0.76782	0.246093
310040 (C138)	0.749751	1.10456	0.101231	0.921996	0.926492	0.942108
312090 (C27)	0.456981	1.32935	16.4302	0.956081	1.11417	0.106478
312090 (C28)	-0.30321	1.11643	8.5433	0.971835	1.14888	0.105391
