# Supplementary material for: CRISPR-based oligo recombineering prioritizes apicomplexan cysteines for drug discovery
Source: Nat Microbiol. 2022 Oct 20;7(11):1891–905. doi: 10.1038/s41564-022-01249-y (PMC9613468; doi:10.1038/s41564-022-01249-y)
Supplement: Source Data Extended Data Fig. 7 — Statistical data. [file 41564_2022_1249_MOESM14_ESM.xlsx]

## Sheet: Extended Data Fig. 7f
	Substitution ΔΔG (kcal/mol)																					Substitution Normalized Fs
Target	C	G1	A1	I1	L1	P1	V1	F2	W2	Y2	M3	N3	Q3	S3	T3	D4	E4	H4	K4	R4	C	G1	A1	I1	L1	P1	V1	F2	W2	Y2	M3	N3	Q3	S3	T3	D4	E4	H4	K4	R4
RPL10A (C65)	0.0585908	2.30919	0.574992	1.38456	-1.35624	5.51225	0.416356	2.87802	10.6619	6.8708	-0.649438	0.37007	1.40027	1.40411	3.42529	2.42547	2.11599	1.69796	-0.0426675	0.702778	1	0.512543	1.11061	1.34866	1.38874	0.167617	1.16048	1.28243	0.169542	0.567171	1.20206	0.334222	0.485139	0.222715	0.361671	0.216269	0.244911	0.349661	0.402791	0.285871
RPL10A (C73)	0.0347698	0.459203	-0.182916	-0.967529	-1.94305	0.410317	0.209482	4.31871	4.64299	2.80701	-1.31951	-0.351646	-1.43183	0.142961	-0.232724	2.09693	0.660512	2.80961	-0.672666	0.160217	1	1.26428	1.30904	1.32465	1.40752	0.293478	1.28063	0.738376	0.72462	0.760655	1.29133	1.41363	1.0667	1.25046	1.44653	0.344496	1.20513	0.601205	1.29706	1.41298
RPS11 (C60)	0.107158	2.33579	1.10115	4.56915	5.99853	5.1478	2.3098	14.0411	25.3719	17.1524	5.14109	3.97673	4.78261	1.1775	5.17495	3.90613	8.97092	76.6141	8.76987	18.7764	1	0.205126	0.0589127	0.051939	0.0434383	0.0110919	0.0577846	0.0877589	0.0671287	0.150338	0.0743892	0.0828954	0.0305098	0.840166	0.055099	1.21523	0.0855755	0.101115	0.0597433	0.0325462
RPS26 (C74)	2.94165e-12	0.831171	-0.178757	3.55573	1.02101	5.01434	2.43305	1.51205	2.62313	1.76673	0.354672	-0.0868837	1.58216	0.0758348	2.63798	-0.33161	0.459518	2.33803	1.58055	2.85142	1	0.123644	0.0900068	0.0420672	0.0704899	0.105443	0.0981321	0.125287	0.0782535	0.110711	0.0983181	0.100648	0.0730627	0.0754758	0.0519826	0.0535474	0.102495	0.0482019	0.0925817	0.0540162
RPS26 (C77)	0.0348603	3.86248	2.34649	3.14422	1.87778	5.44996	3.10541	7.74594	9.62536	8.63676	1.63562	3.1136	2.81947	2.62112	4.05037	2.67068	3.31356	19.1739	2.83243	3.10518	1	0.129421	0.146575	0.170456	0.0917625	0.0410795	0.0908515	0.0575441	0.14006	0.0584792	0.125955	0.138088	0.122533	0.145987	0.0941171	0.131518	0.0804485	0.0983405	0.120354	0.0931323
RPL26 (C35)	0.00177144	0.921925	-0.0987213	0.985217	-1.3925	1.22486	-0.635408	-1.80766	0.157612	-1.21155	-1.64532	-0.430573	-0.48581	-0.68866	0.349726	0.208024	-0.026904	-0.198593	-0.691021	-1.08692	1	0.892991	0.810808	0.930983	0.739022	0.443871	0.865484	0.576455	0.477761	0.703827	0.936193	0.867256	0.835526	1.06676	0.90947	0.880683	0.786528	0.877627	0.674421	0.772005
RPL35A (C32)	0.939665	1.82269	1.29548	-0.18244	-0.0450534	4.08069	0.406127	0.900827	0.815895	0.696885	0.415331	1.26479	1.65753	1.91722	0.971062	0.882528	1.12207	1.46705	1.72872	2.3106	1	0.972085	0.97042	1.00141	1.01577	0.977117	0.978402	0.983806	0.973308	1.09897	0.977364	0.937266	0.941771	1.04408	0.924647	0.909578	0.99811	0.954199	1.02228	0.909145
RPL4 (C231)	-2.16005e-12	1.54615	0.705766	1.04516	-1.84577	4.14898	1.40611	6.53125	9.96635	7.82548	-1.94349	0.464904	0.749392	1.25604	0.281265	1.64669	1.70189	3.88304	1.01732	-0.723268	1	0.867256	0.921858	0.903206	0.99212	0.0444756	0.964587	0.110699	0.0638605	0.0709267	0.914752	0.536373	0.888818	0.940813	0.917522	0.0842802	0.923129	0.42552	0.868146	0.869
RPL23 (C27)	0.0338143	2.52766	0.456981	1.85986	-1.1359	6.51098	1.07071	10.2875	23.1048	16.4302	0.912354	0.360337	0.597174	1.32935	-0.860196	4.05512	5.89985	4.6881	3.70075	9.37254	1	0.835417	0.917728	0.130745	0.158034	0.116186	0.990453	0.124202	0.085539	0.0964936	0.0783359	1.09598	0.119136	1.06264	0.989159	0.135878	0.0975497	0.127452	0.100424	0.0634598
RPL23 (C28)	0.0172235	1.23759	-0.303208	0.973458	-2.05757	1.79807	-0.721246	4.68532	8.40107	8.5433	0.736248	-0.402534	0.715296	1.11643	0.592786	0.867022	0.318815	5.00482	3.93409	2.59177	1	0.996505	0.973054	1.11198	0.104485	0.988895	0.999306	0.113926	0.094071	0.110242	0.926501	0.579215	0.338463	1.01674	0.955662	0.726881	0.128895	0.10884	0.440098	0.341637
Substituent side chain properties
1Aliphatic
2Aromatic
3Polar
4Charged
