# Supplementary material for: CRISPR-based oligo recombineering prioritizes apicomplexan cysteines for drug discovery
Source: Nat Microbiol. 2022 Oct 20;7(11):1891–905. doi: 10.1038/s41564-022-01249-y (PMC9613468; doi:10.1038/s41564-022-01249-y)
Supplement: Source Data Extended Data Fig. 8 — Statistical data. [file 41564_2022_1249_MOESM15_ESM.xlsx]

## Sheet: Extended Data Fig. 8a
	RPL4 (C231) substitution
	G	A	I	L	P	V	F	W	Y	M	N	Q	S	T	D	E	H	K	R
FoldX ΔΔG (kcal/mol)	1.54615	0.705766	1.04516	-1.84577	4.14898	1.40611	6.53125	9.96635	7.82548	-1.94349	0.464904	0.749392	1.25604	0.281265	1.64669	1.70189	3.88304	1.01732	-0.723268
Normalized Fs	0.867256	0.921858	0.903206	0.99212	0.0444756	0.964587	0.110699	0.0638605	0.0709267	0.914752	0.536373	0.888818	0.940813	0.917522	0.0842802	0.923129	0.42552	0.868146	0.869

## Sheet: Extended Data Fig. 8f
#1
Strain	α-FLAG band intensity	α-T. gondii band intensity*	Normalised (α-FLAG/α-T. gondii)
Δku80	890.435	12560.6	0.0708912
RPL4 (C231)	17503.7	16761.1	1.0443
RPL4 (C231A)	38732.4	23448.6	1.6518
RPL4 (C231S)	12137.6	20628.7	0.588385
RPL4 (C231D)	5503.76	28078.6	0.196013
RPL4 (C231Y)	7123.56	24843.5	0.286738
#2
Strain	α-FLAG band intensity	α-T. gondii band intensity*	Normalised (α-FLAG/α-T. gondii)
Δku80	2269.13	26576.5	0.0853813
RPL4 (C231)	30640	23014	1.33137
RPL4 (C231A)	36222.4	20053.1	1.80632
RPL4 (C231S)	28608.4	20560.4	1.39143
RPL4 (C231D)	15636.4	24403.6	0.64074
RPL4 (C231Y)	19389.7	24028.8	0.806937
#3
Strain	α-FLAG band intensity	α-T. gondii band intensity*	Normalised (α-FLAG/α-T. gondii)
Δku80	2653.55	22522.4	0.117818
RPL4 (C231)	36791.9	26183	1.40518
RPL4 (C231A)	34987.8	25509.6	1.37156
RPL4 (C231S)	14892.2	19578.7	0.760636
RPL4 (C231D)	9806.43	26653.3	0.367926
RPL4 (C231Y)	11706.6	25544.7	0.45828
*Selected protein band for quantification ~50 kDa

## Sheet: Extended Data Fig. 8h
	Plaque count*
Strain	#1	#2	Mean	Normalized mean (to Δku80)	SEM
Δku80	118	121	119.5	100	4.86951
RPL4 (C231)	104.333	104.667	104.5	87.4477	3.70921
RPL4 (C231A)	106	105	105.5	88.2845	4.9479
RPL4 (C231S)	115.333	105.333	110.333	92.3291	5.89947
RPL4 (C231D)	75.6667	79	77.3333	66.6879	8.09675
RPL4 (C231Y)	126	123.333	124.667	104.324	4.4223
*Each replicate represent mean values from three internal technical replicates

## Sheet: Extended Data Fig. 8i
	Plaque area (pixels)
Plaque no.	Δku80	RPL4 (C231)	RPL4 (C231A)	RPL4 (C231S)	RPL4 (C231D)	RPL4 (C231Y)
1	278	272	163	259	206	133
2	142	253	169	215	129	186
3	235	265	115	248	301	231
4	163	229	191	267	137	279
5	114	267	136	206	298	254
6	225	226	262	309	172	174
7	191	169	99	181	173	148
8	260	141	108	247	90	163
9	224	256	127	215	218	233
10	134	159	43	310	148	173
11	240	272	254	292	163	278
12	263	269	137	281	234	194
13	269	234	158	201	299	120
14	293	251	166	161	191	159
15	394	156	249	330	172	239
16	247	275	85	300	260	467
17	306	294	132	260	191	233
18	259	409	120	143	147	176
19	295	231	171	117	71	341
20	207	189	106	145	83	219
21	206	368	380	134	161	321
22	114	402	245	408	148	287
23	154	207	396	189	251	208
24	183	306	173	166	193	486
25	288	123	433	156	170	224
26	250	124	319	185	180	264
27	217	258	381	344	121	303
28	167	148	472	258	243	238
29	178	258	236	111	161	272
30	177	153	428	143	208	84
31	288	302	319	234	168	294
32	185	206	271	190	304	289
33	325	180	198	139	81	244
34	211	152	177	158	161	338
35	212	259	225	245	152	158
36	170	259	385	246	200	189
37	362	235	241	195	145	286
38	162	218	230	95	137	131
39	157	161	195	129	187	193
40	340	221	200	493	180	265
41	292	367	230	153	297	238
42	254	298	284	199	153	359
43	346	283	251	299	84	166
44	305	261	221	166	114	159
45	213	334	323	211	127	275
46	280	325	219	155	122	230
47	219	169	270	98	139	142
48	149	295	183	219	136	130
49	278	160	275	321	133	287
50	208	228	217	304	225	165
51	168	339	399	387	287	280
52	403	272	440	174	180	246
53	253	312	131	160	152	167
54	294	169	361	177	139	184
55	330	234	206	169	165	196
56	228	160	157	248	221	177
57	213	166	199	173	203	229
58	234	312	258	121	242	161
59	303	338	158	110	129	196
60	265	291	379	203	98	221
Mean:	238.667	244.5	234.267	215.867	176.333	228.033
